# Supplementary material for: Glyphosate induces immune dysregulation in honey bees
Source: Anim Microbiome. 2022 Feb 22;4:16. doi: 10.1186/s42523-022-00165-0 (PMC8862317; doi:10.1186/s42523-022-00165-0)
Supplement: Supplementary file 2 — Additional file 2. Supplementary dataset. [file 42523_2022_165_MOESM2_ESM.xlsx]

## Sheet: Figure_2ABC_Figure_S1_Data
Transcriptome data for Figure 2A-C and Figure S1
gene_name	Exp1-C1	Exp1-C2	Exp1-C3	Exp1-C4	Exp1-C5	Exp1-0.1T-1	Exp1-0.1T-2	Exp1-0.1T-3	Exp1-0.1T-4	Exp1-0.1T-5	Exp1-0.1G-1	Exp1-0.1G-2	Exp1-0.1G-3	Exp1-0.1G-4	Exp1-0.1G-5	Exp1-1G-1	Exp1-1G-2	Exp1-1G-3	Exp1-1G-4	Exp1-1G-5	Exp2-C1	Exp2-C2	Exp2-C3	Exp2-C4	Exp2-C5	Exp2-0.1T-1	Exp2-0.1T-2	Exp2-0.1T-3	Exp2-0.1T-4	Exp2-0.1T-5	Exp2-0.1G-1	Exp2-0.1G-2	Exp2-0.1G-3	Exp2-0.1G-4	Exp2-0.1G-5	Exp2-1G-1	Exp2-1G-2	Exp2-1G-3	Exp2-1G-4	Exp2-1G-5
Description	Fall 2018 experiment - Control 1	Fall 2018 experiment - Control 2	Fall 2018 experiment - Control 3	Fall 2018 experiment - Control 4	Fall 2018 experiment - Control 5	Fall 2018 experiment - 0.1 mM tylosin 1	Fall 2018 experiment - 0.1 mM tylosin 2	Fall 2018 experiment - 0.1 mM tylosin 3	Fall 2018 experiment - 0.1 mM tylosin 4	Fall 2018 experiment - 0.1 mM tylosin 5	Fall 2018 experiment - 0.1 mM glyphosate 1	Fall 2018 experiment - 0.1 mM glyphosate 2	Fall 2018 experiment - 0.1 mM glyphosate 3	Fall 2018 experiment - 0.1 mM glyphosate 4	Fall 2018 experiment - 0.1 mM glyphosate 5	Fall 2018 experiment - 1 mM glyphosate 1	Fall 2018 experiment - 1 mM glyphosate 2	Fall 2018 experiment - 1 mM glyphosate 3	Fall 2018 experiment - 1 mM glyphosate 4	Fall 2018 experiment - 1 mM glyphosate 5	Summer 2020 experiment - Control 1	Summer 2020 experiment - Control 2	Summer 2020 experiment - Control 3	Summer 2020 experiment - Control 4	Summer 2020 experiment - Control 5	Summer 2020 experiment - 0.1 mM tylosin 1	Summer 2020 experiment - 0.1 mM tylosin 2	Summer 2020 experiment - 0.1 mM tylosin 3	Summer 2020 experiment - 0.1 mM tylosin 4	Summer 2020 experiment - 0.1 mM tylosin 5	Summer 2020 experiment - 0.1 mM glyphosate 1	Summer 2020 experiment - 0.1 mM glyphosate 2	Summer 2020 experiment - 0.1 mM glyphosate 3	Summer 2020 experiment - 0.1 mM glyphosate 4	Summer 2020 experiment - 0.1 mM glyphosate 5	Summer 2020 experiment - 1 mM glyphosate 1	Summer 2020 experiment - 1 mM glyphosate 2	Summer 2020 experiment - 1 mM glyphosate 3	Summer 2020 experiment - 1 mM glyphosate 4	Summer 2020 experiment - 1 mM glyphosate 5
LOC551580	428	277	372	308	313	315	232	275	278	307	363	296	345	317	318	307	299	374	289	343	273	358	208	221	199	265	222	315	271	330	331	354	257	266	299	205	285	326	280	285
LOC551555	2424	1858	2298	1878	1881	1897	1556	1976	1806	2303	2054	1981	2204	1917	2059	2080	2366	2134	2173	2125	1654	1483	1503	1478	1357	1140	1191	1694	1498	1618	1582	1895	1700	1851	1813	1737	1797	1752	1722	1698
LOC726347	26	27	21	26	18	12	37	32	38	41	19	18	12	40	33	26	34	19	15	32	12	3	13	13	9	11	18	16	14	28	10	27	15	9	28	19	13	22	28	10
Rfwd3	34	28	27	40	20	23	14	14	38	26	48	27	37	36	48	36	26	42	25	30	33	32	33	36	42	27	40	32	20	54	35	40	32	36	53	37	32	38	31	52
LOC726145	18	25	25	17	16	28	28	13	20	17	32	9	31	7	6	15	21	18	16	23	36	26	31	32	21	34	47	23	22	23	33	32	38	38	27	21	24	43	14	34
LOC551448	206	160	211	179	170	172	137	184	170	166	127	160	172	161	186	162	171	171	213	192	186	126	96	132	131	150	165	174	157	196	137	136	143	194	153	209	182	125	153	172
LOC410665	10	10	16	14	8	7	9	17	15	18	11	20	22	6	6	6	10	10	10	5	12	21	9	8	13	8	9	12	13	13	8	19	11	15	21	9	5	13	9	7
LOC408567	907	571	1046	701	874	869	517	604	770	799	933	788	699	701	830	986	812	839	939	1002	656	545	486	842	617	554	736	587	773	948	793	880	879	1000	680	607	1006	911	804	814
LOC107964061	970	818	1193	897	726	1269	1181	1297	858	856	757	1106	1169	996	804	979	1000	1025	920	741	604	471	406	554	381	311	473	542	461	497	435	569	510	366	609	622	514	591	550	757
LOC107964068	4	2	0	2	2	8	0	0	1	3	7	0	9	1	2	4	3	8	8	5	8	4	3	3	0	3	7	0	3	6	0	1	3	1	6	2	0	4	5	8
LOC113219112	39	48	70	71	60	87	51	65	53	75	42	46	50	66	54	91	69	68	80	47	24	27	12	25	18	16	13	25	25	19	51	19	9	28	6	25	20	24	27	45
LOC726450	319	298	322	267	232	526	362	473	297	288	274	377	402	169	347	297	349	361	286	285	411	334	535	484	379	237	326	443	483	613	377	433	558	524	694	405	519	630	656	680
LOC107964063	1	1	0	0	0	0	0	0	0	0	1	0	4	0	0	0	0	0	0	0	0	0	0	0	0	1	0	2	0	0	0	0	0	1	0	0	0	0	0	0
LOC113219111	181	118	103	65	137	119	82	124	80	100	126	143	126	65	99	109	105	120	78	107	163	224	147	138	179	154	127	215	136	185	140	198	206	183	154	151	197	160	125	138
LOC410664	45	18	36	19	35	30	33	24	33	21	17	54	24	18	35	38	30	24	28	40	39	53	33	43	18	54	36	40	21	39	46	34	33	57	51	50	60	39	40	30
LOC408565	502	445	546	374	431	449	333	500	460	473	367	479	438	459	444	541	518	543	413	433	338	382	361	390	268	292	342	436	334	442	359	369	390	334	503	383	381	468	391	388
LOC410663	0	2	0	3	1	1	0	0	0	2	1	0	2	0	0	3	3	0	0	4	2	4	1	6	6	6	1	5	6	2	1	0	0	3	0	1	5	5	0	2
LOC113219398	13	8	41	11	4	18	7	6	7	11	2	14	11	3	7	26	18	14	13	8	0	10	8	9	5	1	4	2	2	12	9	12	8	4	7	6	6	3	4	7
LOC726544	931	1141	1275	1138	774	1297	1078	1341	1078	940	836	1279	1249	823	1126	1171	958	1266	1287	832	473	549	562	531	389	368	466	468	362	723	504	521	573	384	789	718	377	605	562	672
Mir2-2	0	0	0	0	0	0	0	0	0	0	0	0	0	0	0	0	0	0	0	0	0	0	0	0	0	0	0	0	0	0	0	0	0	0	0	0	0	0	0	0
Mir2-1	0	0	0	0	0	0	0	0	0	0	0	0	0	0	0	0	0	0	0	0	0	0	0	0	0	0	0	0	0	0	0	0	4	0	0	0	0	0	0	0
Mir2b	0	0	0	0	0	0	0	0	0	0	0	0	0	0	0	0	0	0	0	0	0	0	0	0	0	0	0	0	0	0	0	0	0	0	5	0	0	0	0	0
Mir13b	0	0	0	0	0	0	0	0	0	0	0	0	0	0	0	0	0	0	0	0	0	0	0	0	0	0	0	0	0	0	0	0	0	0	0	0	0	0	0	0
Mir13a	0	0	0	1	0	3	0	0	0	0	0	0	0	0	0	0	0	0	0	0	0	0	0	0	0	0	0	0	0	0	0	0	0	0	2	0	1	0	0	0
Mir2-3	14	8	26	26	21	32	15	22	10	30	13	7	15	16	12	24	14	25	20	8	9	2	5	2	4	6	4	9	4	5	7	19	2	11	9	4	17	3	9	18
Mir71	73	181	54	56	43	82	99	153	57	82	84	90	93	2	27	44	46	119	96	49	76	23	56	20	89	104	44	44	17	70	74	94	76	127	198	69	37	56	97	74
LOC410772	40	16	40	30	27	48	30	34	35	45	50	28	15	44	19	27	23	18	16	31	20	18	20	25	12	10	26	12	19	39	21	11	9	29	28	11	31	22	24	17
LOC551203	270	201	253	258	234	334	269	356	241	274	255	306	239	357	252	245	355	298	252	279	106	91	134	146	94	98	107	125	116	162	83	80	132	110	219	138	126	212	164	199
LOC100578621	1262	1236	1292	1577	984	1637	1469	2014	1246	1273	1035	1563	1832	1309	1213	1355	1409	1750	1041	986	1060	1087	1369	1316	1133	1093	1264	1615	1566	1539	1013	1434	1806	1196	2092	1623	1494	1635	1849	1881
LOC726446	9	29	36	16	31	15	24	35	28	14	16	13	24	13	15	25	4	18	33	13	13	6	12	7	5	4	7	6	5	3	6	3	14	8	8	15	11	4	15	15
LOC100578600	119	89	101	122	74	117	145	163	83	100	85	114	127	45	90	125	111	186	66	77	69	96	60	71	57	52	62	92	128	149	80	134	89	95	103	82	73	99	71	98
LOC410771	330	332	356	385	283	345	349	435	313	318	381	461	400	432	318	377	426	488	404	358	218	244	320	387	296	204	303	271	270	334	236	349	570	336	409	377	346	448	412	303
LOC100578571	6	2	0	3	2	0	0	4	0	0	0	2	0	0	0	0	1	0	0	0	5	2	1	4	2	6	0	2	10	2	1	1	0	4	5	1	4	1	0	3
Mir3768	0	0	0	0	0	0	0	0	0	0	0	0	0	0	0	0	0	0	0	0	0	0	0	0	1	0	0	0	0	0	0	0	0	0	0	0	0	0	0	0
LOC102654047	0	0	3	5	1	0	0	0	1	0	0	3	1	0	0	4	2	1	0	0	0	0	1	0	1	0	0	0	0	3	0	0	0	1	0	0	1	1	6	0
LOC100577692	563	671	769	710	632	981	1009	1025	590	720	673	904	1141	662	849	712	968	1141	667	531	565	646	698	902	502	385	661	644	665	776	350	794	695	689	1070	879	792	856	924	737
LOC107965716	12	22	19	8	4	39	15	25	13	31	21	27	44	8	46	18	27	24	6	13	2	20	8	10	9	3	11	11	25	10	13	5	13	4	7	39	10	7	16	20
LOC410769	202	158	178	199	149	335	296	360	191	219	174	240	293	101	209	196	281	355	183	226	420	428	455	411	379	242	368	619	419	652	347	503	674	468	521	443	461	704	497	451
Emc	5691	8271	9252	5104	5617	10130	5701	15518	7689	5322	6054	7267	9885	4277	9416	8301	6510	11292	5391	7238	7396	6977	5985	5169	3867	4558	2723	7820	6302	6199	7663	6928	4330	3222	6770	6381	3215	7207	8803	6371
LOC113219286	0	5	3	1	0	12	3	9	1	13	1	0	5	0	3	6	5	10	3	3	6	7	12	0	0	3	0	2	0	3	2	3	14	2	3	1	0	2	4	7
LOC100578334	71	35	55	65	41	40	57	82	53	30	40	32	65	37	39	58	42	44	67	51	25	39	43	52	48	22	31	49	23	59	20	54	48	28	38	20	38	45	41	43
LOC726756	991	738	991	728	740	747	631	862	657	835	781	735	770	793	676	845	747	799	667	693	495	450	350	445	364	317	398	527	407	565	525	544	522	376	459	479	495	582	518	482
Nedd9	399	240	298	288	239	537	409	508	365	417	207	384	548	201	613	375	534	452	364	289	562	568	533	565	539	486	466	765	843	648	492	603	555	660	837	629	693	1018	729	890
Mir3766	0	0	0	0	0	0	0	0	0	0	0	0	0	0	2	0	0	0	0	0	0	0	0	0	0	0	0	0	0	0	0	0	0	0	0	0	0	0	0	0
LOC726609	6427	4863	6781	5515	4554	6055	4663	5582	5445	5369	6210	5709	6367	4378	5295	5958	5877	6024	5831	5765	4457	4995	3819	4472	4297	3228	4197	4015	4110	5863	4179	5384	4491	5242	4926	4733	5935	4484	4815	4105
LOC726788	161	112	205	142	133	169	172	89	152	118	174	139	140	93	145	139	120	136	128	169	171	124	132	147	149	107	132	163	126	238	126	142	153	161	153	139	188	159	117	142
LOC100578031	250	349	432	323	369	489	361	431	305	299	328	396	410	307	324	402	370	383	383	303	187	234	230	214	168	158	190	304	295	295	283	318	264	197	199	329	186	287	246	239
LOC107966044	0	6	3	0	4	0	1	2	3	2	2	5	0	1	2	6	1	0	8	0	1	0	0	0	2	1	0	5	0	0	0	0	0	0	2	2	3	2	2	1
LOC410766	315	263	332	284	310	372	230	272	266	308	323	305	318	236	297	314	345	321	329	296	318	253	269	293	269	253	339	365	297	359	277	268	275	433	376	331	367	372	251	381
LOC551646	513	463	578	506	381	462	392	411	459	384	479	568	566	344	405	520	442	436	402	417	398	361	329	336	255	258	355	401	236	459	395	515	457	342	375	273	394	327	293	292
TRNAK-CUU	5	0	0	0	0	2	5	0	0	0	10	1	0	0	0	0	0	0	0	0	0	0	0	1	0	0	1	0	0	2	0	1	0	0	0	4	0	2	0	0
LOC113219417	374	288	388	281	278	289	262	288	331	315	372	349	277	169	245	338	241	240	301	268	256	338	257	294	292	204	278	307	260	511	295	410	362	268	239	270	347	374	304	209
LOC113219404	1724	1289	1786	1211	1341	1639	1335	1410	1451	1508	1331	1305	1567	1044	1168	1522	1361	1425	1365	1401	1266	1302	1016	1237	1155	838	1236	1372	1017	1835	1375	1669	1529	1219	1321	1280	1347	1533	1192	1305
LOC551678	390	358	344	265	370	369	301	265	292	398	438	353	391	168	318	396	334	329	383	446	355	316	286	347	331	286	304	403	265	461	332	456	422	607	422	279	412	436	234	222
TRNAQ-CUG	0	0	0	0	0	0	0	0	0	0	0	0	0	0	0	0	0	0	0	0	0	0	0	0	0	0	0	0	0	0	0	0	0	0	0	0	0	0	0	0
LOC726886	2	2	3	2	0	10	4	8	1	3	0	5	2	2	2	11	1	3	4	4	0	0	0	1	0	0	2	3	2	0	6	4	1	0	4	0	5	3	2	7
LOC100577848	0	0	0	0	1	0	0	0	0	1	0	0	1	0	0	0	2	1	0	2	0	0	0	0	1	2	0	0	0	4	3	0	3	1	7	2	3	0	0	3
LOC113219278	5	3	3	1	4	7	6	0	8	5	0	18	4	0	6	3	2	6	0	0	5	4	3	0	3	2	5	4	1	0	0	0	1	3	0	4	1	0	3	5
LOC408626	705	481	703	507	455	536	423	532	547	575	514	525	541	494	483	564	604	568	522	466	311	301	297	312	247	238	288	354	338	376	364	336	337	338	334	455	357	453	363	385
LOC102655614	15	25	18	24	10	14	16	48	12	15	14	38	35	2	11	19	21	24	18	17	9	3	8	3	5	8	4	8	8	9	1	13	9	8	8	19	2	12	18	10
LOC726912	0	0	1	0	0	1	3	0	0	0	0	0	0	0	3	0	1	3	2	0	0	1	2	2	8	0	0	0	1	0	0	0	0	1	0	0	0	1	0	0
Mir2788	0	0	0	0	0	0	0	0	0	0	0	0	0	0	0	0	0	0	0	0	0	0	0	0	0	0	0	0	0	0	0	0	0	0	0	0	0	0	0	0
Mir193	0	0	0	0	0	0	0	0	0	0	0	0	0	0	0	0	0	0	0	0	0	0	0	0	0	0	0	0	0	0	0	0	0	0	0	0	0	0	0	0
LOC102655442	0	0	0	1	0	0	0	0	0	0	0	0	0	0	0	0	0	0	0	0	0	0	0	0	0	0	0	0	0	2	0	0	0	0	0	0	0	0	0	0
LOC107965930	0	0	1	1	0	2	1	0	4	0	0	3	0	0	1	0	0	1	0	0	0	0	0	0	0	0	0	1	0	0	0	0	0	0	0	0	0	0	0	0
LOC113219285	0	0	1	1	2	2	0	1	0	6	0	0	0	0	0	3	3	2	0	0	0	4	0	0	0	4	0	0	0	0	0	0	0	0	0	0	0	0	0	4
LOC100576602	12	18	18	19	6	57	22	16	15	17	8	27	51	15	3	26	5	10	12	8	12	2	9	11	12	15	18	2	9	7	31	7	5	4	8	3	3	24	12	11
LOC113218530	0	1	0	1	0	0	1	0	0	0	0	0	0	0	0	0	0	0	0	0	0	0	2	0	0	0	0	1	0	0	0	0	0	2	3	0	1	1	1	0
LOC100576537	3	4	10	7	4	9	27	3	2	3	3	10	15	6	0	4	1	4	4	28	0	5	0	1	5	2	6	0	4	4	4	0	2	0	1	4	1	5	6	3
LOC100576700	788	437	472	608	440	618	611	484	424	634	587	507	493	386	423	628	677	529	600	562	281	377	411	372	194	177	291	395	302	369	299	333	444	240	431	342	314	456	340	451
TRNAS-CGA	0	0	0	0	0	0	0	0	0	0	0	0	0	0	0	0	0	0	0	0	0	0	0	0	0	0	0	0	0	0	0	0	0	0	0	0	0	0	0	0
LOC113219393	13	8	12	9	6	12	3	7	6	4	5	18	6	19	5	5	19	10	26	4	0	6	9	0	6	0	3	2	3	6	1	3	9	5	4	1	2	8	4	7
LOC102653619	93	63	65	81	47	54	64	102	57	76	74	70	84	99	31	38	40	89	60	42	10	11	27	38	18	5	15	54	18	35	8	26	31	55	66	33	38	87	62	44
LOC107963981	0	0	5	1	2	5	0	2	1	0	0	0	0	5	0	6	1	0	0	0	1	4	0	0	0	2	0	0	0	2	0	1	1	1	0	0	0	2	0	0
LOC724948	1311	1295	1576	1227	1088	1227	1092	1247	1182	1185	1362	1284	1426	936	1104	1429	1313	1409	1341	1331	1085	1269	879	1192	1052	777	911	1266	972	1511	1162	1502	1195	1140	1207	1092	1296	1339	1223	1112
LOC100576789	11	2	14	16	8	3	9	5	11	10	6	6	10	5	8	9	8	9	7	7	8	3	6	7	7	14	5	6	6	6	2	12	22	11	7	5	12	11	3	7
LOC113219394	571	833	906	514	505	801	482	569	462	737	535	423	893	630	537	450	415	773	433	639	946	856	476	538	426	596	363	764	572	788	1536	810	500	411	306	870	408	1125	509	997
LOC100576820	15	25	14	27	7	8	11	8	7	17	7	5	45	6	21	13	6	12	11	12	25	20	14	11	4	36	9	19	10	18	22	20	6	16	14	14	5	26	13	21
LOC724874	403584	280595	383180	267882	310693	262273	192202	240815	250740	351863	387422	219905	317650	392711	282658	296084	318421	314631	232980	281467	190372	223671	158898	152218	201692	155748	161833	208045	251943	272283	186226	237852	207479	201452	200297	205788	260072	269793	211924	192337
Glob1	587	389	628	543	406	444	319	506	482	449	594	432	455	519	290	417	451	493	496	397	182	466	311	282	332	228	248	396	371	371	235	427	285	476	360	290	416	276	329	265
LOC113219395	25	28	25	17	23	10	9	31	13	9	26	17	17	22	16	11	18	14	11	14	25	14	14	15	16	6	13	5	24	23	11	21	13	16	23	26	15	14	14	9
LOC410763	522	462	525	373	340	437	338	460	405	375	494	378	424	142	334	444	384	493	315	432	373	403	268	245	315	284	285	304	265	373	286	366	326	358	297	314	358	274	237	255
LOC100576088	193	147	217	132	165	204	145	128	147	190	109	159	143	182	233	208	205	176	200	181	205	163	197	264	153	154	201	212	204	248	160	200	199	315	281	187	256	222	211	222
LOC410765	8	2	1	1	0	1	0	1	0	1	5	6	0	4	5	2	4	0	4	0	0	0	0	0	1	3	1	2	1	3	1	1	4	0	7	2	5	0	0	1
LOC113219396	164	149	203	200	193	178	103	122	185	203	111	149	159	166	235	198	182	145	179	204	130	123	113	126	89	61	95	140	131	150	95	121	101	142	140	157	129	145	170	132
LOC408625	28	10	31	17	19	29	24	21	22	25	20	21	28	52	30	29	22	21	26	24	15	15	33	44	24	26	22	29	25	70	33	44	47	48	44	22	40	27	33	38
LOC113218523	196	240	244	259	144	303	326	326	194	124	184	311	302	130	233	303	277	295	225	162	121	158	141	159	97	79	131	176	132	185	88	148	179	100	215	136	78	203	147	154
LOC102654759	6	3	9	13	4	18	2	4	2	15	5	7	2	7	4	14	13	12	6	2	3	12	6	19	2	10	1	12	0	6	3	17	4	8	9	3	6	3	11	3
LOC113219182	0	9	7	1	7	3	1	0	0	6	1	2	0	5	0	3	1	0	0	0	0	0	2	2	1	0	1	3	0	0	0	0	0	0	5	0	0	0	0	0
LOC724679	14	17	34	17	13	29	20	20	7	16	17	14	31	23	13	32	21	10	29	9	19	28	27	49	30	11	30	35	26	42	12	31	55	37	61	10	35	46	31	24
LOC102654998	84	35	97	75	46	111	82	95	45	76	74	95	75	30	73	76	74	94	56	53	45	48	80	75	76	69	86	82	85	99	94	50	117	48	128	103	79	122	114	86
LOC409327	1235	1151	1110	1190	1147	1222	1096	1348	937	1056	1123	955	1227	1083	1121	1365	981	1254	1272	1068	689	881	765	831	852	677	755	769	739	1008	864	1067	957	800	1038	1103	848	1125	1128	1092
LOC113219405	33	40	47	23	30	41	34	53	25	36	58	36	43	38	46	27	16	17	36	40	34	67	39	32	20	44	32	46	34	32	38	48	31	23	25	44	40	49	72	52
LOC724537	115	124	136	115	138	155	99	102	101	163	89	125	147	99	137	168	125	109	113	110	128	118	105	129	126	117	125	142	99	177	110	199	133	162	142	119	132	158	137	151
LOC102655107	3	0	14	1	2	2	0	3	0	1	1	5	7	5	3	7	6	9	5	5	4	4	1	1	6	9	0	4	0	5	2	3	7	3	14	0	1	5	3	3
LOC409620	13	14	21	11	14	13	15	20	13	27	26	23	19	8	29	31	11	21	27	11	10	26	10	15	8	15	8	12	36	19	7	24	22	38	26	12	21	20	15	25
LOC100577325	717	443	730	602	524	597	407	500	518	661	448	529	558	639	657	585	603	567	600	566	588	474	458	615	508	520	544	548	663	568	508	600	576	697	715	620	661	632	513	614
LOC113219401	0	0	0	0	0	0	0	0	0	0	0	0	0	0	0	0	0	0	0	0	0	0	0	0	0	0	0	0	0	0	0	0	0	0	0	0	0	0	0	0
LOC551204	66	51	53	68	60	28	39	56	58	69	78	36	56	26	59	40	47	63	77	41	54	41	59	47	35	57	49	48	36	63	41	72	53	26	50	52	44	53	35	46
LOC724372	573	394	455	410	336	418	334	388	417	376	410	501	478	220	302	405	364	366	392	432	363	412	322	350	233	162	354	376	204	424	353	374	333	277	383	261	338	404	330	237
LOC725343	829	340	809	540	712	425	461	385	564	568	688	521	539	456	534	644	535	448	815	606	356	283	303	250	377	228	427	566	294	519	214	388	527	740	283	266	430	426	431	398
LOC725306	266	187	256	280	271	345	183	249	237	258	219	283	249	271	323	302	373	295	270	277	189	143	215	235	188	160	242	204	206	211	222	175	217	205	303	248	243	284	253	257
LOC409930	1365	1107	864	697	997	1025	1012	1086	1026	1002	1456	983	1054	65	795	1025	866	955	847	1354	952	1206	742	666	914	859	706	970	569	1331	803	1063	835	1020	843	787	926	896	700	439
LOC409931	115	83	119	82	72	115	91	95	60	74	87	76	130	75	84	123	81	94	90	98	37	74	45	48	44	24	69	84	73	81	36	105	71	61	63	31	33	117	70	53
LOC107964458	1	0	2	0	0	0	0	0	2	0	0	2	0	0	0	1	1	7	0	4	0	0	2	2	0	0	0	0	0	3	2	3	0	0	1	1	0	2	0	2
LOC100578066	76	40	66	70	68	45	49	51	48	84	27	47	39	75	40	66	45	42	70	43	46	32	51	103	56	44	52	44	58	57	39	52	78	103	96	36	81	55	54	39
LOC107964442	0	1	1	2	1	1	4	2	1	6	2	3	1	0	0	3	2	5	2	0	0	0	3	2	1	0	0	0	7	1	1	2	0	2	2	0	0	1	0	0
LOC113219207	0	0	2	1	7	0	0	2	0	2	0	0	0	0	3	1	5	0	0	2	0	0	0	2	1	0	1	1	0	0	0	2	0	0	0	1	0	0	0	1
LOC113219214	6	0	1	7	1	0	0	0	0	0	1	0	0	0	0	0	0	1	0	1	3	0	0	3	0	0	0	0	0	0	0	5	0	3	1	5	0	1	3	3
LOC411665	42	47	34	63	24	34	45	35	39	42	51	48	31	24	34	61	33	33	35	41	22	39	28	36	31	38	30	41	34	62	40	24	21	17	38	31	49	47	45	51
LOC102655805	10	7	14	3	6	10	7	10	10	18	15	3	4	8	10	8	9	15	8	8	0	8	5	1	1	5	2	6	9	15	11	6	3	16	10	12	10	10	7	18
LOC102655775	2	0	0	8	0	0	0	4	0	3	0	1	3	0	3	3	1	5	3	1	0	8	2	1	4	3	6	2	3	3	3	0	2	4	1	1	1	4	1	2
LOC102655747	5	0	10	5	0	3	6	2	0	0	0	0	0	0	0	0	1	1	1	6	2	0	0	7	0	4	3	7	1	5	0	0	1	2	6	1	6	4	3	3
LOC102655720	0	0	0	0	0	0	0	0	0	0	0	0	0	0	1	0	0	0	0	0	0	0	0	0	0	0	0	0	0	0	0	0	0	0	0	0	0	0	0	0
LOC102655652	3	1	0	5	6	0	0	2	6	2	0	1	1	0	0	4	7	2	5	1	5	3	2	3	7	3	2	1	0	3	0	3	0	1	5	3	2	2	4	4
LOC100578187	11	24	24	11	16	21	5	16	14	23	21	20	11	9	19	21	10	16	12	15	9	12	8	10	26	6	10	23	7	34	5	11	15	4	4	23	11	27	26	8
LOC102656449	0	0	3	0	0	0	3	0	0	1	0	5	1	1	0	1	1	0	0	1	0	2	0	0	1	0	0	1	0	1	4	4	0	0	0	0	0	1	0	0
LOC725041	0	0	0	2	6	0	0	0	2	2	0	3	0	0	0	0	0	0	0	0	0	1	2	0	0	0	1	1	0	0	0	0	0	0	1	4	0	0	0	0
LOC100578245	32	39	13	16	44	23	26	49	23	20	41	27	20	24	27	32	22	9	30	18	33	55	32	31	32	21	26	73	35	45	30	47	54	45	46	37	30	74	54	47
LOC409852	2364	2146	2413	3826	3098	4480	4845	5891	2920	2973	2208	5310	4018	2544	2935	3307	3535	4084	3436	2701	4636	6090	3850	4698	4680	2720	4426	7475	5024	7955	4032	5588	5219	6518	5105	4814	5245	6927	5448	5556
TRNAL-AAG	0	0	0	0	0	0	0	0	0	0	0	0	0	0	0	0	0	0	0	0	0	0	0	0	0	0	0	0	0	0	0	0	0	0	0	0	0	0	0	0
LOC102656644	25	14	27	29	18	26	31	19	19	29	27	35	44	20	14	24	22	27	13	26	10	4	12	9	13	17	8	27	8	5	11	17	2	9	17	8	6	4	10	18
LOC102654804	0	0	11	8	1	10	0	4	0	0	0	6	3	0	0	7	11	4	7	0	2	0	0	0	2	0	0	1	0	2	2	0	1	0	0	0	0	1	2	2
LOC413835	2187	1593	2099	1643	1603	1905	1462	1732	1599	1808	1752	1675	1714	1886	1637	1801	1530	1694	1651	1705	1195	1173	944	898	724	829	1059	1026	1016	1238	1048	1287	1250	1264	1353	1223	1218	1206	1438	1271
LOC413834	304	273	333	302	245	327	242	329	241	278	219	326	306	240	267	299	260	311	264	250	136	131	114	190	131	98	156	168	144	218	178	141	187	146	176	169	137	152	133	130
LOC113219407	0	0	0	0	0	0	0	0	0	0	0	0	0	0	0	0	0	0	0	0	0	0	0	0	0	0	0	0	0	0	0	0	0	0	0	0	0	0	0	0
LOC409999	105	68	93	75	88	111	94	129	55	103	87	73	146	94	70	115	82	77	86	96	63	33	58	95	34	84	119	52	51	143	64	78	69	81	98	56	71	91	83	86
LOC727331	558	502	608	530	577	559	317	390	458	567	403	488	574	618	671	646	606	618	525	503	544	577	488	722	543	454	537	509	538	603	419	559	560	711	657	685	709	620	545	586
LOC412118	359	273	290	346	357	345	284	288	287	319	278	337	369	213	384	334	318	389	296	333	340	381	347	428	322	292	265	404	353	444	361	375	330	411	359	399	371	448	374	280
LOC726902	993	815	796	649	647	684	549	660	686	909	837	550	869	337	734	903	736	793	597	871	572	701	416	470	490	408	429	546	497	659	600	656	514	546	549	602	570	611	546	405
LOC552064	482	369	434	378	347	398	303	407	356	410	417	341	412	353	369	429	348	377	405	308	219	284	212	319	279	249	232	265	331	345	357	360	321	349	283	277	295	279	347	369
LOC409479	5186	4481	5079	4188	4526	4455	3358	4175	3676	4823	5014	4674	4185	2815	4061	4779	4402	4405	4412	4537	3697	4093	3718	4791	3894	2962	3610	3965	3568	5407	3915	4793	4673	5094	4807	3800	4823	4291	4274	3375
Tpcn1	39	29	30	38	34	30	30	50	29	32	28	31	32	12	30	42	28	28	40	43	27	19	31	32	15	27	19	40	25	28	12	36	28	27	38	35	36	26	32	23
LOC552163	131	105	63	51	73	93	92	90	116	56	101	104	94	9	86	63	59	75	58	79	76	124	85	68	85	70	79	150	53	108	52	111	107	115	96	73	83	85	74	84
LOC727019	10	10	15	11	25	11	14	7	9	13	6	17	5	18	18	21	5	1	10	10	15	6	3	34	17	24	13	8	12	27	16	17	15	13	24	10	17	16	13	9
LOC100578696	127	44	89	87	93	119	77	66	73	82	31	66	54	100	75	114	62	60	94	86	59	49	45	73	60	42	37	65	59	45	49	77	104	63	97	50	60	53	67	94
LOC412925	8	18	15	10	13	34	20	18	11	3	12	20	26	9	4	35	25	19	6	2	4	6	2	9	1	2	9	7	1	3	0	3	6	2	7	4	0	1	9	1
LOC411675	1	6	4	5	0	0	2	1	1	8	4	0	6	1	5	0	10	0	0	1	0	0	5	0	1	0	1	1	0	4	0	0	3	1	1	0	3	1	1	0
LOC411808	86	52	120	96	79	93	87	43	38	38	52	46	71	59	55	86	79	74	72	62	80	57	65	52	60	37	58	82	53	73	84	66	69	39	90	60	64	86	52	56
LOC725638	35	20	15	13	20	9	20	14	10	32	4	13	26	15	28	23	20	13	17	25	22	28	13	45	37	31	20	37	28	30	13	24	23	39	23	18	21	26	21	17
LOC724901	225	198	183	142	190	168	148	210	152	195	193	150	213	109	162	187	192	182	161	205	173	193	160	130	142	149	140	151	111	243	208	199	154	202	128	214	178	178	177	125
LOC551574	413	276	348	274	264	368	317	341	336	309	334	286	337	151	327	396	375	332	305	297	356	349	304	351	346	294	355	309	239	430	332	335	293	406	427	359	349	238	315	282
LOC412610	46	32	38	26	48	48	32	18	22	27	33	47	27	11	35	46	42	29	41	12	46	49	31	40	31	56	34	41	40	61	52	34	38	38	68	53	36	39	39	49
LOC413784	29	37	41	44	17	41	51	40	26	35	34	47	44	41	29	61	33	40	27	37	30	16	29	43	13	14	28	48	23	39	22	20	47	44	24	17	19	37	23	12
LOC102655618	99	68	75	90	82	68	92	85	78	75	74	101	141	49	70	72	101	75	74	61	109	122	89	112	81	68	74	124	89	126	75	97	81	97	83	81	97	136	54	65
LOC412473	216	129	173	118	95	125	80	144	100	126	82	116	136	75	119	143	144	128	97	133	118	99	94	171	118	135	133	144	94	143	116	98	98	133	123	160	158	120	117	118
LOC550706	75	44	64	62	56	86	50	64	66	82	58	64	66	97	75	90	78	70	69	68	67	48	42	66	48	57	69	60	34	78	42	57	48	67	83	64	62	69	48	53
LOC725378	282	258	301	226	285	312	219	169	240	281	273	261	293	189	294	259	285	258	266	349	295	252	274	343	206	261	270	272	231	350	305	271	323	328	321	291	401	342	274	285
egh	343	204	260	165	215	251	170	190	201	198	265	183	277	148	245	188	226	186	166	215	174	215	149	166	168	156	140	204	174	256	161	210	163	225	226	215	233	224	212	162
LOC725884	14387	11126	9680	7677	9023	9533	7173	8807	8318	9992	11490	8687	8961	6000	7375	9317	8958	8188	7948	10421	8627	7826	6874	8647	7113	6468	7522	9173	5379	8121	6574	8125	7700	9753	9649	6906	8281	7833	6880	6802
LOC113219419	0	0	0	0	0	0	0	0	0	0	1	0	0	0	0	1	0	0	0	0	0	0	0	2	0	0	1	0	1	0	0	1	1	1	0	0	0	1	0	0
LOC550716	1610	1197	1707	1390	1366	1264	1016	1325	1063	1368	1330	1179	1339	1348	1233	1378	1180	1423	1298	1237	1055	1225	1021	1097	990	692	992	1003	1198	1415	1132	1418	1309	1083	1152	1171	1208	1329	1437	1176
LOC727419	6	3	13	8	21	13	5	19	11	11	13	13	3	3	10	10	12	19	12	19	15	13	16	25	25	12	28	22	15	29	10	22	24	20	25	12	27	19	18	10
LOC408624	134	81	170	85	84	121	105	76	146	91	90	111	142	105	131	107	122	137	103	130	140	131	119	140	113	129	127	168	151	177	117	127	158	163	136	118	148	164	128	130
LOC551279	352	213	381	285	259	318	246	267	303	346	283	357	303	365	322	405	349	322	347	336	264	198	284	279	229	267	228	306	280	269	278	200	273	342	360	293	356	267	313	395
LOC724238	7	0	6	10	0	6	9	12	4	0	1	5	5	8	4	15	0	3	0	0	0	0	0	1	3	0	0	1	1	0	0	1	2	0	1	2	1	0	0	1
LOC107964165	13	6	12	6	9	12	10	25	11	12	18	24	32	18	10	19	5	18	12	9	8	16	9	13	5	6	13	25	6	10	4	8	7	10	7	3	9	20	11	15
LOC100576540	8	0	0	0	4	0	0	0	0	5	0	0	0	0	0	0	0	0	3	1	0	5	0	0	0	0	0	6	0	4	0	1	1	2	0	0	6	0	0	2
LOC102655654	0	0	0	0	0	0	0	0	0	0	0	0	0	0	0	0	0	0	0	0	0	0	0	1	0	0	0	0	0	0	0	0	0	0	0	0	0	0	0	0
LOC724331	311	226	232	250	238	241	183	256	248	226	248	174	227	111	216	243	227	229	190	246	195	271	165	190	193	203	225	220	212	280	241	266	227	236	218	234	275	242	228	177
LOC551450	804	762	1068	825	698	827	574	819	842	784	706	922	755	823	830	877	881	754	790	740	457	523	392	503	403	391	463	447	511	684	463	543	557	544	603	490	578	613	544	602
LOC100578309	11	6	6	6	8	10	21	4	9	7	8	6	3	11	15	14	9	12	8	11	22	12	14	33	14	18	13	10	5	22	16	24	18	18	21	21	12	27	8	9
LOC552162	8	7	14	13	8	8	11	8	13	15	6	12	8	12	13	14	12	9	7	24	5	7	18	18	18	7	12	11	25	10	9	29	7	16	9	15	8	18	11	13
LOC726235	28	21	31	41	30	25	28	25	35	40	21	20	24	11	25	18	11	28	32	18	28	29	22	29	21	18	34	49	26	39	43	22	33	38	20	21	45	37	55	22
LOC412000	47	43	64	48	34	42	28	56	35	51	48	22	32	30	43	61	34	23	33	44	35	41	41	35	16	25	25	64	32	27	39	37	31	52	42	52	37	34	41	54
LOC726291	162	125	102	102	87	134	68	74	136	107	87	98	134	96	133	140	99	114	88	127	89	82	91	77	61	81	99	85	98	107	107	101	98	147	107	94	100	120	105	99
LOC100578472	15	27	31	14	35	17	18	33	20	28	31	36	26	20	17	3	33	26	26	28	29	30	38	16	23	47	22	32	17	34	33	29	31	38	34	12	23	29	32	28
LOC726316	539	484	479	349	393	407	333	385	361	378	586	285	504	75	352	467	340	418	383	550	365	547	334	381	399	345	345	428	372	612	386	552	442	474	364	361	516	441	427	286
LOC411985	513	461	606	559	458	554	394	512	423	490	479	486	609	489	493	508	487	471	501	469	267	261	298	345	257	268	342	319	334	388	340	366	403	310	385	362	340	458	303	371
LOC412578	2	9	0	0	1	2	0	1	2	1	1	0	0	1	0	0	1	0	1	2	2	3	0	3	0	2	2	9	1	8	0	6	4	4	2	4	1	1	0	2
LOC102655778	149	144	128	112	118	148	139	152	114	123	149	157	203	65	128	148	102	111	158	137	130	178	140	129	136	98	172	172	95	234	145	139	144	128	179	151	186	188	173	127
LOC725647	9252	8077	9076	7509	7142	7272	6098	8053	6780	8265	9808	7671	7454	3460	5712	7813	6733	6861	7242	8187	4997	6153	4915	5702	4998	4388	5666	4996	4461	7597	5434	6910	5289	6029	6352	5836	6710	5441	5699	4232
LOC412834	173	143	205	130	147	163	123	163	166	171	209	182	224	208	182	216	177	157	149	169	128	182	129	162	121	131	119	169	168	225	181	161	188	153	135	151	230	175	149	176
LOC408623	1754	1300	1407	1489	1211	1566	1494	1968	1219	1135	1614	1410	1325	1255	1108	1609	1441	1736	1450	1439	717	716	872	871	854	564	698	958	917	1177	666	986	1279	811	987	1241	1069	1124	1091	1028
LOC410761	2	0	2	3	0	5	5	8	3	8	3	5	4	5	1	5	4	3	5	7	0	17	13	6	0	0	0	17	6	5	4	0	5	1	0	20	0	3	2	6
LOC113219103	0	0	0	0	0	0	0	0	0	0	1	0	0	0	0	0	0	0	0	0	0	0	0	0	0	0	0	0	0	0	0	0	0	0	0	0	0	0	0	0
LOC100576147	0	0	2	10	3	0	12	17	5	2	6	0	12	6	8	5	6	1	2	5	5	13	13	12	11	2	12	2	5	20	0	6	18	24	8	6	0	41	22	21
LOC724992	797	657	707	469	508	605	516	714	550	525	680	679	741	378	545	606	622	654	573	583	438	511	344	460	452	352	477	448	293	526	487	591	540	362	414	392	720	565	462	498
LOC410758	1397	1450	1216	1142	1000	1864	1887	2262	1505	1437	1213	1717	1705	852	1594	1512	1331	1694	1251	1132	1190	1194	1283	1335	1012	903	1328	1626	1428	1728	1088	1665	1601	1068	1724	1498	1101	1903	1340	1680
LOC410757	210	128	223	140	136	167	100	193	186	202	160	144	166	177	182	193	155	151	174	164	90	71	109	101	94	60	98	112	100	107	88	114	109	104	148	111	124	137	152	117
LOC408622	0	5	2	0	4	3	10	1	13	0	1	5	0	1	3	1	1	10	0	4	1	2	3	4	6	7	5	8	0	13	9	5	5	7	2	9	0	38	2	8
LOC725922	7	0	4	1	0	12	0	0	7	1	6	6	0	0	0	0	1	10	1	0	1	2	0	0	1	0	1	2	0	1	0	0	5	0	1	1	0	8	0	3
LOC411968	0	2	1	2	0	3	0	0	0	0	0	2	0	0	0	0	0	0	1	0	0	0	0	0	0	5	0	0	0	0	0	3	0	0	0	0	0	1	0	0
LOC102654966	0	0	0	0	0	0	0	0	0	0	0	0	0	0	0	0	0	0	3	0	0	0	0	0	0	0	0	0	0	0	0	0	0	0	0	0	0	0	0	0
LOC725982	408	295	414	347	322	368	230	343	313	348	363	301	334	453	324	381	369	371	335	335	256	255	197	275	188	178	249	213	202	270	245	247	233	300	250	281	295	251	263	223
LOC726015	20	22	13	16	20	23	12	10	13	20	15	14	12	11	9	21	19	7	23	16	10	18	14	9	21	5	6	10	6	16	6	12	7	16	24	7	24	21	10	14
LOC727399	1878	1916	2020	1976	1573	2954	2866	3041	1931	2311	1892	2837	2828	1641	1964	2241	2616	2795	1948	1745	1656	1909	2223	2124	2087	1282	2107	2380	2374	3279	1902	2518	2955	2110	2722	2417	2465	2896	2492	2345
LOC113219421	0	2	5	3	2	0	0	9	0	0	0	0	0	5	0	3	1	0	1	0	0	0	0	0	0	0	0	0	0	1	0	0	0	0	2	0	2	0	0	0
LOC102655185	6	3	16	14	9	31	37	23	17	8	16	32	9	4	9	26	10	10	3	6	6	9	11	1	2	2	23	16	6	17	9	16	48	9	6	6	2	9	3	16
LOC113219135	1	0	0	0	0	2	0	0	0	0	0	0	0	0	0	0	0	1	0	0	0	0	0	0	0	0	0	0	0	0	0	0	0	0	0	0	3	0	0	1
LOC102655581	29	31	19	12	19	23	19	24	40	32	39	36	26	7	26	18	20	23	27	18	22	28	28	16	21	22	16	27	34	23	39	31	31	23	30	15	52	26	20	23
LOC107965102	0	0	0	0	0	0	0	0	0	0	0	0	0	0	0	0	0	0	0	0	0	0	0	0	0	0	0	0	0	0	0	3	0	0	0	0	0	0	0	0
LOC726810	0	0	2	1	1	4	3	0	1	7	1	0	3	7	0	5	0	2	9	0	3	0	7	2	3	0	0	0	3	2	2	0	2	5	0	0	2	1	1	2
LOC100578752	278	293	367	240	260	252	255	266	273	267	238	298	331	229	210	294	251	245	234	242	125	230	180	165	153	156	166	194	141	295	157	241	254	157	182	204	213	198	208	240
LOC552366	6	6	5	1	4	23	5	7	7	5	7	9	1	0	8	3	5	4	0	7	5	15	4	5	6	3	1	14	3	4	2	3	14	6	4	1	1	6	1	7
LOC412017	5	5	1	3	0	2	1	1	1	8	4	7	1	0	3	2	1	2	1	9	3	5	3	7	5	2	5	13	1	7	7	11	9	3	7	4	6	15	4	5
LOC412016	101	50	74	54	72	92	42	81	49	60	63	53	98	66	103	66	89	69	60	84	80	95	95	86	76	83	79	62	100	112	83	105	109	98	87	114	99	110	94	137
LOC113218608	4	3	7	3	9	9	0	6	3	3	6	0	1	5	1	3	7	3	2	2	5	11	5	3	9	4	1	8	7	9	1	3	4	8	18	15	15	7	8	7
LOC409780	5547	4735	5963	6662	4916	7821	7409	9127	5772	5883	4901	7465	7052	4993	5704	6301	6664	7808	5939	5747	4283	5284	5034	4936	4493	3646	4307	6187	5063	7661	4373	5955	6511	4689	6706	6127	5004	6871	6181	5737
LOC102656720	11	3	0	3	2	9	0	9	6	2	3	3	2	12	10	2	3	7	10	3	2	6	2	2	3	1	7	7	4	7	8	11	8	9	2	1	8	4	5	1
LOC102656333	1	3	0	1	0	0	0	2	6	7	2	0	1	9	0	5	4	0	2	5	5	0	0	0	1	1	2	0	0	0	0	4	3	4	0	2	2	8	5	3
LOC100577895	1	1	0	4	1	6	5	6	1	0	2	3	0	0	0	6	0	2	1	5	0	0	0	0	0	0	0	0	0	1	0	0	0	0	1	2	0	0	0	0
LOC100578042	0	0	0	0	1	0	0	0	0	0	0	0	0	0	1	0	3	0	0	3	0	0	0	0	0	0	0	0	0	0	0	0	0	0	1	3	0	0	0	0
LOC408618	82	160	73	145	61	238	328	332	127	102	120	180	202	49	159	111	137	229	126	129	164	202	156	131	129	87	170	241	126	255	153	228	202	125	172	158	134	228	156	164
LOC102654856	0	4	3	2	0	0	0	9	1	5	0	4	7	0	1	3	0	8	0	0	0	0	1	1	0	0	1	0	1	1	0	0	5	0	7	0	0	1	1	0
LOC102655012	2	1	2	0	3	6	7	4	0	8	7	8	12	4	3	2	7	12	2	7	4	9	0	0	0	1	3	0	5	8	0	6	3	1	3	4	4	4	4	2
LOC102656903	0	0	0	2	0	0	0	0	0	0	2	0	0	0	0	0	0	0	0	0	0	0	0	0	0	0	0	0	0	1	0	0	2	0	0	0	0	0	0	0
LOC102656828	36	44	115	115	32	106	76	72	57	66	53	111	89	54	30	47	33	89	55	20	28	21	29	64	38	21	57	26	43	66	30	69	17	12	59	51	18	40	54	25
LOC107965033	0	0	0	0	0	0	2	0	0	1	3	0	0	0	0	0	0	0	0	0	0	0	0	0	0	0	0	0	0	0	0	0	0	0	0	0	0	1	0	0
LOC113218984	0	0	0	1	0	0	0	0	0	0	0	0	0	0	0	0	0	0	0	0	0	0	0	0	0	0	0	0	0	0	0	0	0	0	0	0	0	0	0	0
LOC724233	9630	7582	9045	7257	7011	6423	5146	6527	6011	7330	8812	6163	6956	7883	6037	6768	7186	7288	6914	7086	5220	6173	4352	5292	4449	4720	4536	4882	4586	6598	5094	6228	4952	6097	5941	5727	5593	5102	5968	4727
LOC408619	18	12	8	9	13	20	12	16	13	17	5	7	13	6	8	8	10	5	16	30	7	11	4	9	6	11	12	13	7	17	12	13	10	19	21	12	7	23	8	12
LOC408620	153	89	108	99	110	136	110	141	106	114	139	116	118	77	97	100	139	102	89	96	149	100	84	117	69	73	117	129	108	116	107	109	99	77	118	119	108	92	125	127
LOC102653658	9	3	28	21	8	48	20	4	6	17	41	11	15	10	29	6	14	17	3	14	17	26	9	7	0	1	3	2	1	4	73	10	80	20	0	19	1	9	14	22
LOC408621	56	36	34	20	49	46	32	51	24	33	42	59	59	24	56	47	48	41	47	83	77	65	67	59	67	36	49	66	65	80	48	85	88	85	81	59	86	87	64	52
LOC102653893	49	15	46	36	47	46	21	15	27	52	46	22	36	32	38	36	48	33	25	44	48	21	19	67	27	17	27	36	34	28	26	42	24	51	29	26	19	24	23	44
LOC412319	29	34	17	17	18	26	21	31	21	35	37	41	48	7	14	13	27	29	12	44	36	22	25	25	31	23	15	21	31	14	30	25	22	29	40	22	34	26	35	18
LOC113218842	0	0	0	0	1	5	2	0	4	2	5	0	2	0	0	5	0	0	0	0	0	0	2	4	0	0	0	1	1	3	0	0	1	0	0	2	2	2	7	1
LOC724535	1843	1618	1915	2078	1571	2719	2480	2735	1890	2020	1623	2360	2277	1712	2141	2041	2326	2461	1909	1693	1841	2043	2186	2166	1845	1244	1896	2289	1960	2608	1833	2205	2474	1884	2536	2266	1952	3012	2535	2575
LOC102653954	25	16	27	20	20	8	23	44	22	22	18	25	22	30	17	14	27	23	22	13	23	14	41	30	24	6	9	23	15	22	28	50	35	22	32	30	16	15	18	19
LOC102653920	4	17	24	13	1	9	14	9	3	5	13	12	13	1	0	4	6	12	1	4	1	0	1	1	0	7	2	14	7	2	5	2	6	6	8	1	1	7	1	6
LOC107964158	210	203	212	152	163	187	144	130	188	155	223	127	227	254	183	235	202	170	154	168	148	130	181	165	130	114	143	220	203	245	153	178	192	213	225	187	171	303	313	211
LOC551321	300	242	232	184	191	238	189	179	170	174	181	212	237	53	185	181	156	204	259	227	256	174	153	226	179	125	176	188	124	260	190	231	194	196	200	191	184	192	147	113
LOC724720	436	291	443	349	335	416	300	364	337	394	354	345	438	379	382	448	332	421	324	381	353	383	301	315	384	229	292	377	350	463	426	495	388	363	331	359	339	453	422	380
LOC102654159	30	33	22	18	27	23	31	27	17	33	35	32	26	13	39	28	40	42	29	46	64	34	37	51	55	52	43	54	36	61	46	67	66	63	57	77	76	58	44	40
LOC724795	1	1	0	0	0	2	1	1	0	0	2	0	5	0	0	1	1	0	1	2	0	3	0	2	2	3	4	2	1	4	2	0	10	7	1	4	0	2	9	9
Akhr	1	0	0	0	0	1	0	0	1	0	1	2	0	2	0	1	1	0	0	0	2	4	5	0	1	0	1	0	3	0	0	0	0	3	0	0	0	3	4	0
LOC411799	894	502	814	643	691	762	528	587	582	740	791	592	708	899	730	786	896	647	759	729	510	364	390	592	403	339	562	510	491	615	403	479	383	665	687	609	657	591	533	527
LOC414017	551	508	471	405	492	449	454	517	438	530	429	422	480	375	416	480	466	472	477	578	432	389	374	376	385	263	318	414	319	601	421	479	498	435	418	434	458	464	490	364
LOC552530	5	1	8	8	8	2	0	5	4	8	15	6	7	5	3	2	3	1	0	6	14	3	8	6	6	3	2	5	1	4	5	3	9	10	4	3	6	8	5	6
LOC100577342	0	0	0	0	0	0	0	0	0	0	0	0	0	0	0	0	0	0	0	0	0	0	0	0	0	0	0	0	0	0	0	0	0	0	0	0	0	0	0	0
LOC102654398	78	59	58	66	63	76	67	66	89	86	59	79	105	36	68	63	38	100	64	83	94	119	87	93	106	61	85	92	91	193	83	123	103	107	84	96	133	126	104	63
LOC413244	5	0	0	2	0	1	1	1	0	3	0	0	0	0	3	0	0	6	2	0	1	0	1	0	0	5	1	3	4	0	1	6	3	0	1	0	1	3	1	2
LOC551531	148	139	170	165	141	163	113	136	140	198	139	177	155	111	142	135	124	167	154	176	170	174	169	161	140	124	166	162	129	218	156	159	215	177	144	204	206	172	162	127
LOC412107	2	0	9	0	0	0	3	0	0	0	0	0	0	0	0	2	0	0	0	0	0	0	2	1	0	7	0	2	1	3	0	0	0	0	1	0	1	0	1	0
LOC726685	395	355	415	367	294	421	438	357	368	381	428	431	423	184	418	423	378	424	353	411	347	420	347	354	433	335	331	446	311	566	391	479	429	385	360	354	492	499	340	247
LOC100578513	112	87	101	90	95	82	55	99	92	77	63	90	92	102	138	125	69	116	98	119	150	78	98	114	102	129	115	138	112	174	106	119	126	141	118	151	123	133	123	113
LOC409290	7621	7520	6989	6015	5861	6483	5322	7213	5710	7239	8012	7356	6868	2552	5444	7299	6092	6368	6564	7098	4847	4928	4663	5305	4818	3939	5072	4648	3528	7027	4755	6297	4792	5217	5843	5122	5527	5077	4891	3645
LOC100577369	163	136	199	137	196	151	139	138	160	179	158	158	169	134	151	198	203	204	186	157	236	194	155	188	181	156	178	163	189	171	186	160	175	229	204	250	212	206	244	189
LOC107966055	348	337	356	209	274	339	297	311	371	347	397	309	324	145	255	388	290	315	243	287	335	348	262	247	271	177	286	322	248	439	290	405	295	238	270	246	337	358	238	244
LOC551842	26	12	23	16	38	37	14	22	16	17	22	15	14	18	15	28	22	29	8	10	12	16	10	33	30	18	6	34	26	29	25	30	20	41	24	20	25	20	26	34
LOC100577454	89	58	76	58	85	84	50	55	75	87	48	43	51	58	79	52	93	66	79	75	92	100	80	95	97	46	88	74	56	130	97	90	64	117	103	92	168	118	92	77
LOC551892	323	323	385	328	295	367	272	396	276	317	329	330	366	288	318	367	320	373	322	316	280	432	241	306	203	230	261	322	373	404	271	327	422	301	294	360	337	377	405	327
LOC551909	314	331	437	289	278	309	205	257	288	293	279	299	274	155	299	319	233	346	286	294	305	323	208	237	289	248	294	274	278	413	296	284	290	329	303	294	278	235	305	314
LOC107963991	67	59	68	60	46	72	62	81	77	65	59	72	60	33	71	76	96	82	71	74	59	65	37	117	59	65	47	66	43	66	29	94	71	98	81	57	70	46	43	64
LOC552083	501	498	515	430	375	506	425	567	510	521	577	452	538	276	440	513	438	490	405	506	366	453	399	392	450	286	365	444	280	678	438	478	462	414	449	440	474	411	458	309
LOC409584	1679	1120	1610	1297	1409	1316	1027	1134	1163	1421	1345	1257	1348	1470	1390	1330	1561	1450	1313	1422	1150	1368	1118	1404	1128	831	1142	1454	1282	1817	1419	1540	1296	1544	1310	1318	1772	1542	1459	1268
LOC724578	3	13	1	9	15	12	10	5	13	16	10	12	3	15	17	12	5	0	7	8	13	18	7	25	3	21	13	23	12	24	24	23	13	15	20	22	16	23	9	16
LOC413437	0	0	0	0	6	0	3	3	1	0	0	1	1	0	0	0	1	3	0	0	0	1	1	0	1	1	0	3	1	3	0	0	0	0	1	2	0	1	6	0
LOC414038	113	82	68	55	64	66	65	65	71	63	53	52	68	32	71	93	71	56	57	71	103	58	85	84	86	103	87	128	69	109	46	86	67	138	103	89	108	110	97	93
LOC552602	1270	1003	681	637	711	709	580	674	708	803	1113	638	964	174	585	797	601	589	636	913	618	651	394	514	451	362	385	587	394	705	481	631	504	555	477	491	688	519	439	272
LOC414037	15	14	5	4	6	15	7	7	8	2	12	6	5	3	3	12	6	21	16	7	12	8	10	0	8	7	4	1	3	1	3	5	4	3	5	4	2	4	3	7
LOC552628	7	8	0	10	8	16	6	6	8	2	2	9	1	3	2	3	14	5	8	6	13	6	4	16	6	10	7	6	0	6	8	9	5	9	13	20	12	10	16	15
LOC725317	372	344	359	308	287	392	320	309	348	350	326	337	271	256	338	371	313	357	369	358	281	269	223	276	219	177	214	256	231	429	298	331	282	351	294	294	337	287	254	245
LOC552648	99	39	54	53	59	84	59	53	70	61	81	41	87	41	58	68	53	64	54	74	55	49	65	49	53	47	47	70	37	68	40	71	61	50	70	48	72	71	61	41
LOC725418	81	59	75	59	73	44	29	60	51	80	54	36	59	43	85	47	51	60	49	57	74	78	60	73	57	59	67	70	62	60	62	90	74	74	70	84	72	84	71	71
LOC413950	289	172	238	227	216	186	187	174	201	237	195	200	250	234	217	219	229	212	243	253	187	214	123	180	154	202	177	214	181	196	177	188	195	221	224	205	224	237	195	151
LOC107963979	0	11	1	0	4	4	2	0	2	0	6	2	1	0	0	0	3	0	2	0	2	0	0	0	0	1	0	4	0	3	4	0	0	2	1	1	2	5	0	0
LOC102655724	25	16	10	11	18	14	10	17	5	16	16	14	11	12	6	1	12	10	7	11	16	7	11	26	12	23	10	31	17	16	5	6	16	20	19	12	16	28	12	31
LOC725532	0	0	0	0	0	0	0	0	0	0	0	0	0	0	0	0	0	0	0	0	0	0	0	0	0	0	0	0	0	0	0	0	0	0	0	0	0	0	0	0
LOC725574	0	2	9	6	0	5	1	5	0	2	5	2	11	0	2	9	5	15	0	0	3	0	5	2	0	0	0	0	0	0	0	0	0	0	0	3	0	0	0	0
LOC100578104	0	0	0	0	0	0	0	0	0	0	0	0	0	0	1	0	0	0	0	0	0	0	0	0	0	0	0	0	0	0	0	0	0	0	0	0	0	0	0	0
LOC100578131	0	0	0	0	0	0	0	0	0	0	0	0	0	0	0	0	0	0	0	0	0	0	0	0	0	0	0	0	0	0	0	0	0	0	0	0	0	0	0	0
LOC552676	110	94	45	58	72	90	83	114	71	61	125	68	102	24	44	106	84	63	59	119	124	115	109	79	120	101	59	107	48	177	66	72	130	157	118	73	119	111	89	47
LOC412511	2618	1821	2416	2038	1873	2207	1658	1991	1701	1621	2003	1950	1898	2228	1801	2630	1996	1998	1728	1709	917	996	955	962	833	758	1093	1178	1119	1364	923	1087	1364	985	1215	1221	1134	1395	1323	1280
LOC100578247	0	12	9	5	1	10	7	21	5	5	20	9	8	4	7	7	9	1	12	16	0	4	1	7	9	7	14	5	1	11	9	4	1	2	1	12	8	3	10	1
LOC113218578	11	4	4	1	7	10	11	14	9	20	4	12	9	13	7	9	11	4	3	3	2	2	1	23	1	4	0	0	1	4	9	0	2	2	3	0	4	1	1	2
LOC725720	59	80	114	92	44	84	118	117	94	77	58	119	87	67	55	90	59	123	74	70	37	50	60	38	47	26	41	51	30	75	36	47	69	26	38	43	27	53	55	53
LOC102656395	1	1	0	3	0	2	0	0	2	0	0	1	0	2	0	3	4	0	7	0	0	1	0	0	2	0	0	4	0	2	0	0	0	2	1	0	0	1	2	0
LOC725745	880	710	941	744	728	793	618	712	691	829	889	659	810	643	755	833	813	822	681	728	703	800	659	709	601	516	549	789	696	882	787	790	777	777	655	871	799	813	767	695
LOC113219256	8	5	14	1	9	12	13	19	8	17	15	16	13	2	20	9	2	16	20	27	24	16	20	18	23	27	17	14	15	30	6	7	33	25	22	24	4	27	11	11
LOC725841	109	72	115	100	64	125	54	71	113	98	72	105	77	78	49	71	81	96	74	92	75	48	48	86	44	66	65	83	37	100	50	60	55	80	103	70	74	67	59	48
LOC412141	116	126	75	38	90	70	63	80	68	102	111	77	80	15	66	105	61	90	52	125	81	85	92	65	133	91	80	124	67	154	61	109	114	150	108	62	109	113	72	43
LOC102656812	9	2	10	0	2	0	8	9	4	4	3	3	4	5	4	16	10	3	6	3	9	5	2	4	3	2	3	8	5	13	4	2	4	6	10	2	11	7	6	5
LOC551819	12	2	0	3	7	11	3	17	6	6	1	3	2	4	20	18	12	17	9	8	16	16	9	10	7	13	2	15	8	21	8	3	13	6	11	10	9	18	8	13
LOC727479	1521	659	1437	1298	1505	1540	957	1068	1140	1443	1337	1174	1127	1774	1332	1499	1852	1310	1196	1614	602	776	1031	882	897	491	826	834	919	1009	620	752	1143	903	924	1024	1409	1049	820	1091
LOC413303	446	288	377	425	387	503	329	410	388	341	301	427	395	427	474	417	401	439	391	361	266	276	274	357	247	271	297	393	274	340	370	298	417	386	426	334	340	430	365	396
LOC551443	12	15	10	45	13	32	12	16	25	18	20	20	23	25	13	28	28	33	29	23	10	27	21	26	31	14	14	27	24	37	18	22	19	28	29	44	28	37	27	13
LOC551411	636	510	387	322	392	430	337	373	448	360	520	399	467	82	354	336	384	381	367	568	458	532	439	432	531	402	427	585	392	682	373	557	499	669	477	442	569	591	451	321
LOC550789	63	50	38	19	51	27	40	47	44	28	36	44	43	7	42	31	30	32	33	33	34	42	32	26	32	22	36	53	34	30	28	49	38	47	36	23	49	39	21	19
LOC725816	237	191	229	199	166	236	190	209	182	165	270	226	210	90	257	203	255	259	222	252	190	205	200	197	167	135	201	182	155	358	238	249	228	221	198	194	261	251	213	164
LOC412282	896	555	797	638	875	845	562	654	723	781	715	681	792	647	804	849	823	770	682	750	1087	969	890	1103	804	1185	653	1324	1125	1035	1419	988	985	1481	1188	997	1052	1421	924	1211
LOC550903	859	545	693	586	548	734	391	600	619	621	632	552	640	611	570	708	736	556	571	562	464	453	387	531	365	435	354	651	421	557	506	501	474	548	553	453	634	586	572	456
LOC408616	271	216	238	233	226	282	290	364	266	268	196	305	270	182	291	254	306	319	307	195	325	497	387	408	401	246	337	459	380	546	397	419	490	456	469	407	504	521	436	489
LOC102654549	0	0	1	1	0	0	0	0	0	0	0	0	5	0	0	0	0	0	0	0	0	0	1	0	2	2	0	0	0	0	0	0	0	0	0	0	0	1	0	1
LOC102654478	0	0	0	0	1	4	0	0	0	0	0	0	0	0	0	0	0	0	4	0	0	0	0	0	0	0	0	0	0	0	1	0	0	0	0	0	0	0	0	2
LOC102654454	5	0	7	1	0	14	7	3	2	1	0	6	2	5	0	9	7	10	4	2	1	7	3	0	3	0	4	1	0	1	0	1	4	2	2	3	0	2	4	0
LOC113219397	0	0	0	0	0	0	0	0	0	0	0	0	0	0	0	0	0	0	0	0	0	0	0	0	0	0	0	0	0	0	0	0	1	0	0	0	0	0	0	0
LOC102654413	0	0	0	0	0	0	0	0	0	0	0	0	4	0	0	0	0	0	1	0	0	0	1	0	0	0	0	0	0	1	0	1	0	0	0	0	0	0	0	0
LOC102654358	6	10	1	2	8	7	3	13	2	3	5	9	6	2	5	9	3	8	4	1	1	5	6	1	0	3	4	1	1	2	1	1	3	5	2	4	1	1	0	2
LOC100577822	0	6	12	6	7	9	2	7	7	4	2	7	9	4	11	16	2	7	9	7	16	8	2	6	7	3	12	4	0	6	13	3	2	6	9	4	5	12	4	1
LOC102654894	1	8	0	1	0	6	4	7	3	7	11	0	0	2	6	3	4	4	2	1	2	1	0	7	0	3	0	0	3	0	4	2	1	1	1	0	0	0	3	1
LOC113218819	0	2	5	0	2	10	4	1	3	0	6	0	3	1	0	0	0	4	0	1	0	4	1	4	3	1	1	0	0	4	4	3	3	2	2	0	1	5	1	0
LOC410754	2	1	0	0	0	2	0	1	3	0	3	0	8	0	0	7	3	0	0	0	0	0	6	0	0	9	1	0	2	0	0	4	1	3	4	0	1	0	3	2
LOC551383	783	553	619	469	436	631	469	526	591	522	553	643	524	297	515	604	464	573	438	595	476	636	372	465	346	334	421	465	366	577	417	551	444	402	469	363	564	468	434	394
LOC552743	2	2	0	0	0	0	0	1	2	0	1	0	0	0	0	0	1	0	0	1	0	3	0	0	2	1	1	1	0	4	1	0	0	0	0	1	0	0	0	0
LOC107965891	23	11	20	5	17	12	17	20	14	16	19	17	12	9	22	19	7	15	18	20	11	16	25	35	34	18	19	23	15	28	11	32	32	35	31	24	13	22	16	18
LOC409517	801	167	679	598	453	612	174	205	493	390	849	292	300	526	935	794	568	542	925	917	304	161	308	606	227	195	268	544	189	473	805	470	655	521	380	219	755	430	274	332
LOC412528	119	76	108	62	59	94	105	90	75	43	90	74	75	37	66	42	60	78	67	94	49	53	33	87	44	50	56	69	36	79	49	67	58	45	56	63	57	54	48	31
LOC408615	65	55	50	26	44	49	40	39	47	26	52	72	34	28	51	38	48	56	43	65	60	52	50	49	28	31	41	70	33	65	40	40	53	57	62	55	58	38	38	40
LOC551202	94	76	100	70	87	93	59	69	66	88	78	91	84	68	80	65	60	75	76	76	87	56	54	90	72	72	52	103	81	102	69	77	112	110	78	88	59	92	71	70
LOC410753	2	6	5	6	5	5	8	3	9	7	5	13	7	6	14	12	7	8	6	11	7	3	13	15	7	11	22	15	3	13	12	5	13	6	16	6	18	9	5	2
LOC408614	1	5	21	9	15	19	17	10	7	7	9	17	14	4	23	17	9	27	7	19	10	16	5	18	23	9	17	1	9	38	10	35	11	5	12	13	17	15	16	11
LOC100578445	13	23	46	14	6	25	10	21	20	12	24	26	8	17	15	13	11	25	20	14	12	3	2	4	3	5	12	8	11	13	0	9	10	6	2	3	7	13	3	12
LOC410752	0	0	0	1	0	0	0	0	0	0	0	0	0	0	0	0	0	0	0	0	0	0	0	0	0	0	0	0	0	0	0	0	0	0	0	0	0	0	0	0
LOC410751	0	1	0	0	0	4	3	1	0	0	0	2	0	0	2	2	0	0	0	4	1	0	1	1	0	0	1	2	0	0	0	6	0	0	2	1	3	0	0	0
Syt1	263	140	201	152	138	173	185	124	122	148	166	112	100	171	123	158	183	247	163	162	57	69	84	64	52	43	51	93	77	105	61	96	114	124	127	67	76	69	72	82
LOC107964984	47	24	26	32	19	39	25	15	35	24	36	32	33	21	28	28	26	22	43	30	10	3	20	4	6	0	17	11	8	11	8	19	13	15	21	11	14	7	6	4
LOC100577782	22	27	31	19	21	11	34	15	32	26	27	11	37	19	3	22	30	29	16	22	15	27	15	3	0	14	13	15	18	23	15	7	1	15	11	6	5	17	8	9
LOC102655057	1	0	0	0	0	0	0	0	0	0	0	0	0	0	0	0	0	1	0	0	0	0	0	0	0	0	0	0	0	0	0	3	0	0	0	0	0	0	0	0
LOC412523	21	11	1	7	7	8	8	7	12	5	10	13	12	11	17	16	6	6	7	16	3	3	9	11	5	3	3	7	7	12	5	10	10	23	7	1	21	14	7	13
LOC726298	28	27	22	35	46	58	27	53	19	16	23	29	43	28	34	41	25	40	25	10	45	35	32	37	25	26	33	30	57	24	41	30	53	24	40	56	43	60	40	44
LOC113218896	4	1	5	2	12	0	19	3	2	6	10	0	7	2	2	6	6	3	2	6	0	0	6	1	4	1	6	0	0	2	2	0	0	1	0	0	2	1	5	2
LOC100577655	0	0	0	0	0	0	0	0	0	0	0	0	0	0	0	0	0	0	0	0	0	0	0	0	0	0	0	0	0	0	0	0	0	0	0	0	0	0	0	0
LOC102654581	5	17	2	32	0	10	123	0	1	50	3	3	0	4	2	22	28	26	1	1	0	2	1	1	0	0	2	0	0	0	0	5	2	1	1	1	6	1	1	0
LOC107966071	13	9	10	2	3	16	21	25	14	7	10	6	5	4	1	2	11	15	7	4	2	1	6	1	0	7	6	1	0	13	10	13	4	6	1	1	10	8	8	8
LOC413735	61	47	84	54	58	41	45	54	59	71	56	38	55	32	69	65	78	58	47	88	88	67	59	72	93	66	71	68	103	124	68	90	68	73	56	64	88	100	74	67
LOC726221	375	199	305	154	225	313	168	252	185	218	308	202	225	132	203	216	256	274	208	254	285	202	183	163	169	154	195	221	198	270	239	218	207	280	204	227	222	242	180	184
LOC410043	3561	1953	2478	2114	1670	2922	2306	3311	2769	2186	2295	2819	2885	1776	2375	2511	2293	2247	1964	2409	2475	1933	1965	1887	2315	2860	2166	2388	2129	2934	4108	2483	3138	2091	3030	1869	3500	3461	2251	4404
LOC409468	234	325	434	339	193	394	379	462	240	261	221	368	329	274	288	407	238	447	246	236	225	215	221	139	117	75	148	196	176	166	237	214	185	138	190	200	142	182	201	289
LOC102653866	0	2	6	0	1	4	4	0	2	1	0	1	2	7	3	1	5	2	5	1	0	0	4	2	0	1	4	4	0	0	2	1	0	0	0	2	3	5	4	0
LOC726449	38	5	26	31	26	32	34	14	20	32	27	20	30	18	28	27	16	18	25	28	44	36	38	47	46	42	24	36	42	53	55	35	43	56	36	69	39	50	53	44
LOC552636	115	82	115	82	100	114	64	78	122	131	70	85	78	106	148	113	153	114	126	116	130	81	65	76	65	106	64	97	98	103	131	89	76	95	104	145	91	111	82	72
LOC726088	454	350	399	296	358	329	235	312	346	324	395	242	352	205	274	317	296	335	286	309	461	571	403	399	329	384	273	422	364	558	392	501	364	422	396	291	444	436	418	335
LOC412397	44	58	83	81	56	83	65	88	56	79	60	100	72	64	94	58	96	59	63	79	102	62	81	119	83	83	88	52	62	122	51	77	95	126	122	92	93	48	79	121
Dat	3	4	5	9	0	5	5	6	0	0	7	2	5	1	1	0	5	3	5	1	2	2	3	7	4	0	2	0	0	0	0	3	0	3	3	0	10	5	1	0
LOC100578115	0	0	0	0	0	0	1	0	0	0	0	0	4	0	0	0	0	0	0	0	0	0	0	0	0	1	0	1	0	0	0	0	1	0	0	0	0	0	0	2
LOC409417	7539	7066	8715	6694	6740	7100	4804	6764	6006	7706	7381	6100	7919	7186	6430	6813	7200	7328	6097	6924	5802	7688	5103	5256	4916	4660	4269	5662	5590	6633	6456	7349	5980	6155	5835	6042	5896	6611	6609	6022
Hsc70-4	8207	6169	6256	6791	7148	10455	7839	7725	5492	5777	7285	7638	8495	8962	7760	11359	8003	7679	5577	7201	6691	7082	7954	6898	5689	5594	5933	10329	10703	11963	9376	8948	12151	9390	11006	6633	7874	13607	8171	9239
LOC727596	36	17	10	11	21	5	5	13	17	12	26	8	16	7	9	18	2	6	6	7	26	16	13	4	5	7	10	7	11	35	17	16	15	22	9	14	21	22	16	20
Fabp	7703	3684	4303	3450	3400	4103	2572	1623	4091	4537	7237	1962	3672	2801	3828	4413	3538	3038	4351	7769	2763	1315	1680	2874	1905	1164	2978	4753	2895	5526	2467	2673	3157	4558	2203	1312	4915	4147	1617	1549
LOC724192	5450	4514	4770	4738	4412	6812	7107	6038	4680	4305	4902	6894	6808	3346	4671	5223	5926	6049	3923	4813	4759	5452	5949	4586	3397	3087	4479	6806	5492	7491	4667	5308	5911	4669	6155	6339	5717	9224	6473	6861
LOC100577977	0	2	2	1	4	0	2	1	0	0	5	0	2	0	1	0	0	0	0	0	3	0	1	2	0	0	0	0	0	2	0	1	1	0	0	0	0	0	0	4
LOC107964644	2	0	1	6	7	0	6	0	0	1	0	0	0	0	0	2	1	2	0	0	0	0	0	2	0	0	1	0	0	0	0	0	1	2	1	1	0	0	1	4
LOC102656214	1	1	0	0	0	1	1	8	0	1	0	0	0	0	0	1	1	0	0	0	0	0	0	4	0	0	0	1	2	4	0	0	0	0	1	0	0	0	0	4
LOC410034	206	152	159	112	157	229	84	159	169	118	190	164	166	117	133	162	167	142	176	185	108	117	163	114	139	72	107	147	131	211	112	132	134	144	150	120	169	158	134	125
LOC724280	533	600	643	427	450	557	438	551	474	534	539	528	594	394	401	555	462	547	436	502	507	501	379	416	483	314	376	489	448	675	449	664	491	525	448	450	557	503	486	460
LOC410033	144	125	131	96	95	127	78	128	87	104	98	106	140	173	152	144	137	125	184	133	150	148	112	111	107	86	162	148	163	158	109	156	139	145	161	149	134	169	125	147
LOC724327	38	22	39	19	28	32	32	34	25	25	28	35	28	23	46	26	33	39	37	30	9	20	10	17	28	11	18	15	15	23	23	13	13	17	21	25	10	20	13	16
Trxr-1	3292	2435	3525	2425	2879	3336	2051	2597	2658	2644	2235	2575	2977	2313	3146	3088	2555	2704	2597	3067	2780	2679	2409	2562	2095	2436	2268	3519	2870	3434	3129	2976	2698	2797	3032	2884	3467	3451	2747	2860
LOC102655811	9	1	7	1	2	4	2	3	2	1	6	2	0	1	0	4	0	9	6	2	0	4	0	0	0	0	0	0	3	1	1	0	0	0	0	0	1	1	0	1
LOC413693	6	5	11	16	4	6	20	9	3	4	7	13	17	2	0	15	17	30	1	5	6	1	9	10	8	7	8	10	7	6	18	3	10	2	6	1	8	7	3	1
LOC100576321	976	726	960	949	834	1167	967	1208	1001	901	697	1029	1057	761	793	1112	946	1074	913	849	494	540	606	627	479	377	505	609	560	727	539	635	747	536	794	667	654	936	658	708
LOC411794	406	378	379	408	352	617	443	478	366	377	404	440	435	268	373	649	408	439	398	374	223	279	273	226	209	217	214	306	232	339	293	243	323	253	332	273	214	392	309	274
LOC412190	474	338	366	314	309	339	292	399	305	325	356	313	293	226	294	293	301	318	317	346	233	293	202	235	208	163	243	259	179	348	310	279	220	222	242	256	325	250	259	265
LOC102655540	11	9	1	9	0	1	1	11	8	6	6	4	6	8	5	2	1	6	0	11	13	6	2	6	6	8	2	13	4	8	6	4	2	24	4	6	0	3	11	8
LOC412189	1143	841	1285	870	1038	1051	732	857	841	1229	978	961	994	850	888	1078	1046	851	928	1183	806	764	641	750	621	479	680	774	690	919	652	861	778	998	773	813	1089	795	881	834
LOC409383	101	106	138	102	90	97	122	151	102	84	96	136	115	75	76	104	103	146	135	76	90	77	93	84	115	76	86	94	83	128	176	92	161	96	107	101	100	113	129	182
LOC102655045	6	7	4	6	8	4	2	1	4	5	5	2	3	0	2	1	19	7	9	4	0	1	1	0	2	6	0	4	2	5	2	10	1	3	2	6	0	5	4	2
Mir307	0	0	0	0	0	0	0	0	0	1	2	0	0	0	2	0	0	0	0	0	1	0	0	0	0	0	0	0	0	0	5	0	0	0	0	0	0	0	0	0
LOC107964624	5	1	3	8	2	3	12	8	4	0	0	18	4	0	0	8	6	10	2	1	0	0	0	0	3	0	2	4	0	4	2	0	0	12	4	2	5	0	3	1
LOC113219263	9	2	12	5	3	6	21	16	13	7	7	13	12	22	8	4	4	3	16	5	1	3	4	5	3	1	6	1	7	3	8	2	0	5	5	2	2	6	11	11
LOC102655229	0	2	6	0	3	8	5	5	5	3	0	0	4	0	3	8	3	2	0	0	8	5	0	5	9	0	3	3	2	2	1	5	5	0	4	0	3	3	1	3
LOC107964619	0	0	3	0	0	0	0	0	0	0	0	1	0	0	0	0	0	0	0	0	1	0	0	0	0	0	0	0	0	0	1	0	0	0	0	0	0	0	0	0
LOC102655391	0	0	0	2	0	3	0	0	6	0	0	0	1	0	0	0	0	0	0	0	0	0	1	0	1	3	0	2	1	0	0	0	0	4	0	1	2	0	1	2
LOC102655431	0	0	0	0	3	0	0	0	2	0	0	0	0	0	0	0	0	1	0	0	2	1	0	0	0	0	1	0	0	2	0	1	1	1	0	0	0	1	0	0
LOC551556	31	37	48	45	27	35	26	42	44	39	43	39	39	31	36	71	40	51	51	38	16	17	34	33	33	14	25	35	22	37	21	25	23	37	62	47	43	36	37	19
LOC409053	9197	7187	8428	7299	6818	8588	6821	8027	6880	7540	7917	7218	7947	6886	6514	8808	8126	7377	7271	7190	4367	5540	5400	5109	4298	3469	4514	6525	5169	7306	4368	5860	6701	5309	6130	5972	6488	7796	6120	6407
LOC411408	197	108	188	167	139	170	82	102	150	178	133	169	163	145	157	152	169	172	153	112	175	149	150	163	157	149	149	150	154	242	196	177	152	206	170	170	197	158	158	173
LOC107964618	1	6	17	0	1	5	3	7	4	2	3	1	0	3	4	9	6	1	6	5	10	7	9	18	9	4	9	7	14	15	9	17	6	9	7	15	6	3	13	5
LOC411407	75	96	127	99	87	137	72	104	62	75	77	75	114	77	61	103	92	135	80	93	167	98	79	111	70	66	66	105	88	145	88	70	109	133	96	78	104	96	130	76
LOC411406	28	41	46	37	30	22	47	43	21	48	40	49	30	20	41	41	28	42	45	46	21	14	12	15	22	10	10	21	12	45	26	32	17	40	21	26	9	16	24	18
LOC107964596	4	18	15	14	26	18	21	46	7	12	11	26	10	14	17	11	4	29	9	19	3	7	5	3	8	0	9	9	6	9	7	8	16	5	11	9	3	8	8	5
LOC100576547	13	19	17	22	25	21	18	26	14	12	7	56	14	2	9	21	20	24	19	16	17	19	4	11	4	12	14	12	13	11	7	14	7	13	21	8	15	25	8	14
LOC107964593	2	0	0	2	0	0	0	9	0	4	1	2	3	0	4	1	1	0	6	1	0	4	6	1	1	4	5	5	0	13	3	1	2	0	5	3	0	0	1	0
LOC411405	15	8	8	7	9	9	12	34	9	0	23	17	2	3	5	10	5	5	8	9	0	0	2	8	7	0	3	16	2	3	7	3	12	7	16	1	8	2	3	2
LOC413346	418	247	500	337	346	312	340	359	227	332	305	296	231	305	429	362	344	303	374	295	145	119	99	117	104	94	211	204	152	159	297	176	148	206	163	140	166	216	183	226
LOC551761	45	8	37	16	16	21	14	7	41	33	25	30	14	69	28	26	38	18	17	30	11	11	6	7	32	11	8	24	6	12	24	34	42	37	5	15	27	15	25	10
LOC100576126	0	1	18	2	1	1	0	8	1	40	2	3	1	4	1	1	8	7	0	0	0	1	3	17	82	11	25	6	23	3	45	67	118	12	22	1	168	0	5	44
LOC113219420	0	1	0	0	0	0	0	0	0	5	0	0	0	0	0	0	0	0	0	0	0	0	1	1	0	0	0	0	0	0	3	0	0	0	0	0	0	0	0	0
Or2	0	0	0	0	0	0	0	0	0	0	0	0	0	0	0	0	0	0	0	0	0	0	0	0	0	1	0	0	0	0	0	0	0	0	0	0	0	0	0	0
LOC725345	0	0	0	0	0	0	0	0	0	0	7	0	0	1	0	0	0	0	0	0	1	0	0	0	0	0	0	0	0	0	0	1	0	0	0	0	1	0	0	2
Pcl	20	8	14	16	21	3	20	31	8	20	10	17	10	7	21	16	11	10	14	18	3	34	16	8	9	8	7	22	8	8	17	11	10	10	6	12	14	13	12	9
Rnft2	87	99	66	75	85	71	53	69	46	66	86	89	109	44	51	86	81	62	80	77	55	70	53	75	55	56	55	48	41	96	60	42	58	89	63	74	59	56	65	48
LOC725419	1165	866	1071	723	799	863	692	835	848	914	916	661	929	704	718	846	750	778	766	906	723	892	613	704	674	549	632	846	734	974	799	991	848	785	807	790	981	895	942	721
LOC725455	24	4	19	2	7	25	9	2	5	4	3	3	6	1	5	14	4	13	14	2	0	5	3	6	6	0	5	4	3	8	1	4	8	6	4	4	0	7	8	2
LOC550785	5417	3292	6794	5605	4750	6412	3426	4278	4652	4898	5202	4211	4298	6123	5334	5599	5440	6066	5638	6821	2059	2909	2611	3222	1949	1633	2547	3893	2482	2975	2547	4484	4111	3358	3208	2527	4106	4728	2962	3385
LOC102653822	6	7	19	5	6	7	8	16	9	14	10	1	10	2	14	2	10	0	14	13	14	10	18	11	17	6	13	9	13	19	5	12	9	23	25	13	14	12	11	7
LOC100576291	0	0	0	1	9	4	6	0	3	4	0	0	2	0	0	1	3	0	0	8	0	1	0	0	0	0	0	0	0	3	3	4	1	3	0	0	1	0	0	1
LOC100578458	24	13	0	5	10	6	6	12	2	10	4	2	4	8	9	23	10	15	6	3	2	2	0	6	0	1	7	11	0	0	0	4	2	0	1	1	5	2	2	0
LOC102656923	0	3	0	0	2	0	5	0	0	0	0	2	0	0	0	3	0	0	0	0	0	0	0	3	2	0	0	0	0	0	0	0	0	1	0	0	0	0	0	1
LOC411600	29	28	38	34	34	69	60	80	66	61	27	60	75	48	58	41	27	60	58	46	61	50	38	56	64	36	44	66	48	82	42	44	51	36	46	46	43	76	62	49
LOC725606	1	0	0	4	1	0	0	0	4	1	3	1	0	5	0	0	0	0	4	1	0	1	0	0	4	0	0	0	0	0	3	0	0	8	0	5	0	0	0	1
LOC113218708	13	6	27	30	16	31	21	15	25	27	15	23	14	9	24	25	30	31	40	28	4	9	12	11	3	3	10	23	4	13	9	11	2	12	18	27	12	16	13	5
LOC410749	359	221	299	265	239	335	197	256	290	249	329	279	279	338	315	305	310	284	301	287	111	143	142	142	92	120	117	172	131	194	166	181	190	151	178	135	144	187	207	204
LOC725682	33	27	36	20	21	15	25	19	10	14	20	25	35	29	16	19	6	16	10	7	13	15	23	24	15	16	17	22	15	26	5	28	29	20	12	38	25	22	23	15
LOC100578378	6	7	19	7	5	7	13	7	18	8	14	10	3	7	15	6	9	18	3	3	13	14	17	8	5	37	5	9	1	17	15	32	13	10	44	16	11	4	12	19
LOC725746	4	3	3	4	1	5	7	0	3	0	1	0	3	1	6	1	12	3	9	2	4	5	3	11	3	5	5	6	3	10	2	1	1	2	2	4	0	5	4	2
LOC552038	86	65	120	104	83	84	60	70	89	84	69	58	80	57	111	107	88	94	90	105	101	104	84	107	91	77	89	81	103	144	189	121	104	118	97	108	136	136	140	86
LOC412287	1013	532	640	503	522	673	520	594	637	542	763	602	744	422	613	772	625	592	472	665	550	563	385	467	336	435	421	591	469	668	629	463	597	601	612	423	629	525	524	440
LOC552316	637	485	743	532	447	688	433	590	527	571	462	559	576	742	525	595	659	622	566	555	507	383	372	398	395	363	499	419	422	561	455	493	543	430	424	511	551	537	453	394
LOC552294	1755	1150	1955	1737	1753	2008	1336	1554	1527	1647	1413	1820	1574	2280	1811	2472	2159	1735	1988	1717	1155	952	1312	1732	995	871	1357	1511	1443	1620	1174	1311	1651	1372	1833	1787	1635	1780	1598	1925
LOC411372	13	10	5	10	28	16	6	23	20	15	10	4	14	6	12	34	13	11	8	14	38	23	14	38	19	18	16	25	10	19	13	38	18	34	34	31	18	28	22	10
LOC725920	23	42	12	31	43	74	18	53	43	47	74	23	51	29	97	60	24	60	31	74	20	7	17	34	15	13	29	27	27	30	25	32	35	15	22	10	25	22	21	21
LOC725945	0	0	0	0	0	1	2	0	0	0	0	0	0	0	0	0	1	0	0	0	0	0	0	0	0	0	0	0	0	0	0	0	0	0	0	0	0	0	0	0
LOC552206	2130	1658	1779	1759	1898	2441	2075	2340	1825	2009	1804	2208	2158	1414	1698	2220	1960	2070	1589	1893	1330	1581	1955	1665	1427	1050	1504	2030	1801	2389	1374	1835	2384	1885	2004	1920	1999	2386	2067	1934
LOC552187	159	121	160	147	79	172	158	206	134	147	68	118	148	98	131	149	110	135	122	89	43	40	45	48	15	29	59	30	24	61	37	41	34	38	40	88	23	37	59	56
LOC113219400	4	5	14	3	4	31	5	2	9	0	1	3	0	5	11	1	3	2	0	2	7	6	3	7	1	0	0	3	0	1	12	0	0	1	0	5	0	3	15	0
LOC102655490	0	2	0	0	0	0	0	2	0	0	0	0	0	0	0	0	0	2	0	0	0	0	0	0	2	0	0	1	0	0	0	0	0	0	0	0	0	3	0	0
LOC100578285	0	0	0	0	0	0	0	2	0	0	0	1	0	0	0	0	4	1	0	0	1	0	4	0	0	0	0	0	3	1	0	5	0	0	1	0	0	0	0	0
LOC113219388	0	0	0	0	0	0	0	4	0	0	0	0	0	0	0	0	0	0	0	0	0	0	0	0	0	0	0	0	0	0	0	0	1	0	0	0	0	0	0	0
LOC100577585	0	0	0	0	2	0	2	0	0	3	0	0	0	0	1	0	0	0	3	1	3	0	0	0	0	4	0	3	1	0	2	0	0	3	0	0	0	1	0	0
LOC409807	1	2	2	0	1	0	0	0	0	0	4	1	1	2	0	0	1	0	0	0	0	0	0	0	0	3	0	4	2	0	0	0	1	0	0	0	0	0	0	0
LOC100578978	0	1	0	4	0	0	2	0	0	0	0	1	0	0	4	0	0	0	0	0	0	0	0	0	0	0	1	0	0	0	0	1	1	0	0	0	0	0	0	0
LOC107964341	0	0	3	1	0	7	4	1	1	4	0	0	1	0	1	0	0	0	0	1	0	2	6	2	0	0	2	0	0	0	1	0	0	0	0	0	0	0	3	0
LOC100579018	0	0	0	0	0	0	0	0	0	0	0	1	0	0	2	2	0	0	0	0	0	0	0	0	0	0	0	0	0	0	0	0	0	0	0	0	1	0	1	0
LOC726119	26	18	26	19	7	58	17	22	7	9	17	23	22	19	22	22	8	22	24	7	7	11	12	13	8	15	12	5	17	4	36	13	20	4	23	8	6	15	6	1
LOC113219389	1	3	2	4	0	2	0	2	0	1	0	0	1	0	0	0	0	0	0	0	0	0	0	0	0	0	0	0	3	0	0	0	0	0	0	0	0	4	3	0
LOC107964337	0	0	0	4	0	1	3	2	3	0	1	0	0	0	1	0	3	4	0	2	0	1	1	1	0	0	2	4	1	0	5	1	4	0	0	0	0	4	5	0
LOC503505	207	152	109	157	148	146	137	146	143	139	119	191	127	117	154	207	157	142	119	125	152	209	161	165	209	136	126	192	114	239	174	186	264	271	211	139	166	170	168	151
LOC107964344	17	33	11	14	14	25	37	37	11	21	20	41	18	15	14	12	11	25	20	11	5	10	16	8	4	5	2	9	10	12	13	18	22	8	15	6	4	20	10	2
LOC102656044	3	3	0	0	5	0	0	0	0	0	0	0	0	0	0	0	0	0	0	0	0	0	0	0	0	0	0	0	0	1	1	0	0	0	0	0	0	0	0	0
LOC113219390	21	30	29	42	12	24	17	17	17	43	16	36	22	8	34	35	21	30	21	27	17	18	14	5	18	13	13	5	3	17	11	11	20	16	12	10	18	13	6	13
LOC113219391	0	0	0	0	0	0	0	0	1	0	0	0	0	0	0	0	0	0	0	1	0	0	0	0	0	0	0	0	0	0	0	0	0	0	0	0	0	0	0	0
LOC552117	160	136	164	148	140	171	118	155	108	164	197	170	182	126	191	203	179	142	176	170	176	182	150	174	146	181	136	201	147	195	188	219	188	223	221	182	235	224	178	188
LOC412103	1295	950	1153	1077	927	1244	1077	1113	976	1107	997	1039	1094	984	1067	1285	1148	1197	1095	1066	808	971	866	1033	899	699	871	953	917	1337	990	957	1228	945	1131	1025	1119	1277	1117	1152
LOC100576164	0	0	1	0	1	2	0	2	0	2	0	0	1	0	0	3	0	0	0	0	2	1	0	0	0	0	0	1	0	3	0	3	0	0	0	2	0	1	4	0
LOC100576139	18	37	19	19	22	35	32	21	39	18	30	43	59	20	14	18	32	31	17	35	13	12	6	23	12	7	6	9	7	12	15	13	6	12	9	28	29	13	25	18
LOC414021	80	94	120	104	91	94	121	163	96	102	69	120	104	121	99	101	100	136	110	73	49	54	76	60	45	76	45	53	52	104	70	61	70	69	98	57	58	71	62	131
LOC102654917	1	3	4	6	0	0	5	0	5	1	0	0	3	8	2	0	1	0	0	6	1	0	1	0	0	0	2	0	0	2	0	2	4	0	0	0	0	0	5	11
LOC100579059	354	293	600	321	236	407	238	402	252	353	273	354	388	322	301	388	325	372	353	256	231	207	143	86	112	150	137	128	135	168	208	220	199	85	243	222	189	174	255	267
LOC102654976	0	0	0	2	2	1	0	0	2	0	0	0	0	0	1	0	0	0	0	0	3	0	0	0	0	0	0	0	0	0	0	0	1	0	0	0	1	1	0	0
LOC113219329	0	0	0	0	0	0	0	0	0	0	0	0	0	0	0	0	0	0	1	0	0	0	0	0	0	0	0	0	0	0	0	0	0	0	0	0	0	0	0	0
LOC102655032	1	3	15	0	0	8	0	0	1	8	0	0	0	1	0	3	2	0	3	7	2	3	1	5	4	8	2	1	2	0	1	13	1	4	3	4	0	6	5	2
LOC113219344	3	0	0	1	0	0	0	0	2	0	0	0	0	0	0	0	0	2	0	0	0	0	2	1	0	0	0	0	0	0	0	0	0	0	0	0	0	0	0	0
LOC102655155	8	5	23	31	3	5	10	11	5	2	0	4	12	4	3	22	14	12	18	4	0	2	3	7	0	3	1	2	2	2	2	4	3	1	3	4	3	1	4	5
LOC414022	321	273	292	357	268	381	276	251	312	314	264	356	324	282	385	368	379	305	350	267	240	275	309	277	193	183	288	372	292	355	284	300	358	358	410	285	371	382	342	393
LOC725040	12	18	12	10	18	11	14	9	12	22	4	17	30	5	13	14	30	15	11	24	33	16	34	28	37	13	16	19	26	28	19	39	22	37	22	30	24	35	32	12
LOC410070	804	625	832	762	821	867	629	690	740	831	635	796	769	612	781	956	795	770	877	849	809	738	757	882	673	605	629	891	559	920	640	725	798	833	909	773	900	890	790	823
LOC410071	88	32	50	31	30	52	68	28	50	36	54	45	32	35	41	78	67	30	44	65	42	42	52	59	48	87	57	45	61	58	60	43	74	85	70	65	57	80	42	39
Grd	8	17	11	7	24	49	6	20	4	11	21	17	6	13	21	11	12	16	12	38	12	6	13	21	6	4	4	20	12	16	16	8	16	11	5	8	16	24	6	8
LOC113218825	2	1	1	1	0	2	4	0	0	4	7	7	0	12	0	0	2	0	4	5	1	1	2	0	3	0	1	4	2	2	0	5	0	1	0	0	4	0	1	1
LOC100577039	2	3	17	2	0	5	14	1	2	8	0	0	3	7	4	0	3	3	4	0	0	0	0	0	2	1	1	4	8	2	12	0	2	1	1	6	6	6	2	7
LOC412458	1906	998	2865	1130	1185	1855	1229	1942	1406	1789	1396	2224	2327	1976	2297	2145	2477	1688	2144	2055	1049	947	861	1211	717	1887	1106	1633	1999	1903	2130	1354	1635	1348	1010	1096	1899	2669	704	1551
LOC724721	29582	18405	25030	19652	17222	17832	15855	19826	21811	18815	19641	18886	19048	21681	22399	18368	21267	20149	17715	21919	15169	15915	10104	9555	14374	12648	13470	17685	10315	17232	13856	13892	12704	14364	13774	10450	15674	12736	10731	15901
LOC412829	201	88	189	186	135	73	129	149	170	88	139	223	171	140	160	180	97	101	266	74	15	84	25	46	26	18	55	24	26	56	21	74	52	80	47	38	19	45	64	32
LOC724634	1266	1004	1144	1467	1249	1918	1675	1752	1229	1368	1150	1560	1426	1028	1411	1474	1777	1767	1199	1273	1305	1687	1647	1884	1435	948	1456	1837	1457	2160	1375	1638	2104	1640	2064	1815	2021	2197	1933	1913
LOC409360	145	112	207	193	171	197	93	128	172	166	160	181	143	214	213	207	227	205	223	193	93	108	108	131	106	50	124	143	138	205	122	114	127	119	137	127	205	169	144	148
LOC724585	207	150	179	143	148	131	98	144	140	198	168	196	209	88	141	191	156	174	205	186	147	135	154	138	186	191	121	239	162	161	202	185	147	253	176	161	214	147	93	220
LOC724536	5812	3154	4554	3328	4505	3310	2596	2490	3656	4210	4783	2481	3954	4150	4291	4455	4477	3786	4048	5285	3680	2847	3189	3839	2963	2226	3411	3917	4628	4238	2580	4120	3797	5046	3957	3520	5753	4866	3670	3245
LOC409520	315	193	443	262	187	186	177	210	192	320	293	229	285	62	150	215	226	220	229	267	157	140	118	129	164	102	143	168	103	193	171	226	199	186	127	141	193	173	168	120
LOC412546	70	42	65	81	65	41	30	41	46	57	45	46	55	59	68	54	55	79	64	68	77	72	82	89	89	64	59	82	42	78	62	83	86	103	95	64	81	93	71	61
LOC724455	40	39	42	29	46	26	28	17	57	20	31	25	45	10	29	43	42	53	21	43	56	43	52	52	58	51	38	37	38	47	29	47	38	76	68	59	36	45	79	33
LOC412212	122	78	112	135	151	114	93	104	100	106	98	132	146	75	175	133	111	107	146	94	97	124	95	129	105	129	105	133	116	156	160	110	143	149	147	100	86	149	90	109
LOC107965181	0	3	1	0	2	3	2	11	1	2	0	3	2	2	0	5	2	6	0	5	0	3	1	15	3	2	0	1	2	1	1	1	3	6	0	2	1	10	5	0
LOC409527	80	97	78	84	49	81	48	58	85	81	102	70	98	18	63	104	65	52	44	105	104	94	98	92	87	45	81	95	72	108	74	92	112	107	103	74	73	77	66	73
LOC413868	6902	5486	6365	5795	5686	4959	3709	5083	4338	5778	5688	4722	5029	5980	5293	5923	5104	5686	5688	5438	4232	4407	3720	5333	3754	3801	4160	4416	4591	5618	4510	5203	4315	5989	5624	4521	4996	4801	5130	4565
LOC551974	42	58	34	25	33	20	34	38	57	42	34	46	56	16	59	50	41	25	41	65	69	31	66	61	76	58	31	73	50	73	28	59	45	84	52	37	40	55	49	55
LOC552001	19	24	17	12	21	31	11	13	22	15	34	15	35	4	19	21	12	13	11	7	17	24	13	12	9	15	10	13	17	29	26	20	18	24	17	17	15	18	17	28
LOC102656856	11	22	18	17	21	18	16	23	23	37	35	10	19	8	30	28	20	13	24	25	24	19	24	20	15	16	14	11	17	25	12	28	24	20	25	17	14	26	28	41
LOC413867	690	682	412	304	398	626	539	632	585	392	635	513	485	201	430	436	400	511	442	605	712	814	668	527	760	449	559	835	396	1066	337	710	722	891	835	624	653	814	522	457
LOC552052	240	272	191	183	146	218	178	252	219	184	255	175	219	72	111	246	181	188	183	201	178	248	130	167	177	82	148	212	145	204	133	193	159	151	143	148	191	161	153	115
LOC727074	330	214	147	126	183	140	107	203	141	121	212	139	148	8	109	113	142	151	145	198	179	160	132	142	132	98	139	154	90	168	110	133	131	194	138	100	119	120	117	101
LOC727079	7	9	18	12	7	14	2	14	13	6	11	8	7	10	9	17	9	3	16	8	10	11	15	11	2	9	19	15	4	20	10	13	14	12	12	10	6	24	2	9
LOC100578907	55	54	60	91	60	73	72	48	52	61	33	66	77	23	85	71	75	56	75	82	28	39	32	54	32	63	28	61	81	42	36	41	53	61	62	64	49	41	57	49
LOC727087	52	21	33	27	17	35	14	27	28	20	23	16	20	14	15	16	27	21	7	29	25	21	27	34	17	19	18	33	40	32	23	14	26	23	24	25	40	39	32	21
LOC412480	390	263	394	291	289	367	249	269	325	314	356	288	367	193	272	376	298	305	267	298	295	357	248	302	249	168	267	330	264	390	291	338	340	305	300	286	371	383	332	264
LOC727539	4	3	0	1	6	0	1	0	2	0	0	10	5	2	2	0	3	0	0	2	0	2	2	0	5	1	4	2	2	0	4	3	1	7	1	0	1	2	1	1
LOC727538	133	79	110	87	62	147	76	84	82	53	87	88	91	78	45	90	117	91	79	63	120	93	87	65	57	91	78	72	68	126	103	118	91	104	92	81	100	108	73	92
LOC724115	25	1	17	14	8	12	22	28	10	14	14	8	10	18	15	12	25	6	11	16	36	7	18	31	22	10	23	19	29	22	28	17	23	22	26	13	12	42	26	33
LOC724144	49	18	52	23	46	28	15	51	27	62	37	24	27	27	55	48	49	46	31	26	69	46	48	37	43	37	28	65	55	76	42	43	52	59	53	57	60	64	33	39
LOC551154	582	411	661	458	603	576	389	468	605	690	538	576	559	677	650	585	586	598	560	494	648	718	515	714	618	738	589	772	816	994	787	829	751	1143	849	701	811	807	695	638
LOC724234	14	10	8	3	3	9	7	10	1	3	20	11	8	0	12	15	14	14	12	13	8	23	9	7	4	14	11	15	16	9	12	13	16	7	10	5	18	16	4	7
LOC409957	181	216	188	204	175	295	213	297	169	286	190	186	343	137	151	184	220	205	211	195	191	213	180	230	164	126	142	185	174	257	245	246	206	184	230	251	138	206	184	236
LOC724328	275	190	230	239	285	270	239	272	229	245	209	274	170	173	349	295	241	249	222	181	196	211	184	249	110	164	189	180	181	244	149	151	199	234	308	217	191	276	233	247
LOC100577254	167	195	172	146	150	184	118	165	101	155	28	107	95	101	155	116	113	124	134	92	27	36	73	50	73	52	58	48	58	134	60	37	71	75	100	60	42	36	121	97
LOC107965915	0	0	0	0	0	7	0	0	0	0	0	0	0	0	0	0	0	0	0	0	0	0	0	0	0	0	0	0	0	0	0	0	0	0	0	0	0	0	0	0
LOC102655946	5	2	9	3	2	0	0	1	1	0	7	2	4	2	3	0	2	1	0	6	2	0	3	0	8	0	0	0	2	5	3	2	4	1	0	0	2	3	1	3
LOC102656017	1	0	0	1	0	0	1	0	0	2	0	0	0	0	0	0	0	3	0	0	0	0	0	0	0	0	0	0	0	0	0	0	0	1	0	3	2	1	1	0
LOC100577291	12	17	27	24	33	5	23	15	23	20	17	4	6	21	31	26	13	28	23	8	7	18	8	4	4	10	0	8	7	16	2	6	7	15	7	6	14	13	5	3
LOC725775	38	34	44	61	94	74	126	136	63	53	25	60	97	38	54	60	89	90	60	38	52	104	68	105	60	39	131	149	72	135	48	109	90	105	75	67	54	178	73	161
LOC100577384	0	2	2	0	2	1	0	0	2	0	0	0	0	0	0	1	0	0	0	0	0	0	0	0	0	0	0	1	0	0	0	0	0	0	2	0	0	0	0	1
LOC100576726	0	0	0	0	5	3	0	0	0	0	5	4	0	0	0	0	1	0	2	1	0	0	0	4	0	3	0	0	0	6	0	0	1	0	2	4	0	0	0	2
Stip	356	289	417	264	246	305	263	352	326	390	281	272	284	270	299	385	341	337	306	272	205	240	202	223	211	155	191	240	242	268	241	323	235	241	242	257	282	329	268	365
LOC726243	443	405	489	392	456	528	350	505	322	356	427	383	492	325	345	449	506	398	412	402	279	294	224	250	193	211	206	258	270	310	217	218	353	227	301	317	232	335	285	417
LOC410743	0	0	0	0	0	0	0	0	0	0	0	0	2	0	0	0	0	0	0	0	0	0	0	0	0	0	0	0	0	0	0	0	0	0	0	0	0	0	0	0
LOC410744	5	4	11	2	6	15	16	15	7	5	8	0	3	3	2	2	0	8	3	2	0	1	0	3	3	5	4	1	0	8	1	17	3	0	2	3	0	4	1	14
LOC113219271	48	45	48	65	54	57	32	44	32	53	43	53	53	58	59	50	45	75	41	50	85	62	43	43	32	56	38	67	45	61	41	41	48	72	60	63	33	147	43	47
LOC410745	11	6	10	10	4	4	4	11	7	9	10	10	13	15	1	10	12	5	1	1	5	9	10	2	9	2	9	9	3	8	12	9	8	4	7	13	11	10	7	5
LOC552457	0	0	0	2	0	0	0	0	0	0	5	0	0	0	4	0	3	0	0	0	1	0	0	0	0	0	0	0	0	0	0	0	0	0	0	0	0	0	0	0
LOC410746	0	0	0	0	0	0	0	4	0	0	0	0	7	2	0	0	0	0	0	0	0	0	0	0	0	0	0	0	0	0	0	0	0	0	0	0	0	0	0	0
LOC552425	0	0	1	0	1	1	0	0	0	2	0	0	0	2	0	0	0	0	0	0	0	7	0	0	0	0	0	0	0	0	0	0	0	0	1	0	0	0	0	1
LOC410747	685	412	843	936	1490	858	625	181	171	642	618	1181	255	533	366	175	974	315	698	1221	910	728	2514	6113	928	487	2034	948	301	918	485	266	490	1418	1742	934	2109	421	2117	1205
LOC552395	3	4	4	4	3	7	4	7	0	0	5	12	2	0	0	14	1	10	0	0	0	0	0	1	0	0	0	0	0	4	0	0	0	0	0	1	1	0	0	4
LOC410748	11	21	24	22	8	15	33	14	9	12	15	17	13	12	22	23	12	27	17	15	2	4	10	15	5	10	6	15	7	18	6	19	22	23	13	6	5	14	9	5
LOC113219272	2	3	0	9	4	1	0	1	3	4	0	0	7	2	2	2	7	1	8	0	2	1	0	0	0	0	1	0	0	0	0	0	0	2	0	0	1	0	1	12
LOC107964221	33	21	45	21	20	61	38	22	23	21	43	30	32	5	13	52	26	30	34	29	9	19	13	17	17	9	13	14	26	29	11	25	14	14	25	20	23	26	15	22
LOC550645	410	328	456	360	188	409	445	614	376	246	274	564	480	320	309	333	342	501	342	251	349	352	326	361	228	204	321	386	341	487	339	466	365	250	475	348	237	514	399	443
LOC102656636	18	52	62	29	52	86	36	48	37	42	33	46	54	55	92	61	53	75	42	32	35	29	44	20	23	24	21	28	23	23	28	22	24	31	31	26	24	33	12	26
LOC107964213	190	131	242	200	197	203	163	175	173	216	131	174	191	144	258	140	212	226	246	171	232	153	176	173	185	131	167	226	213	199	186	217	202	243	219	248	168	147	230	176
LOC408609	204	152	252	174	147	207	152	186	194	166	185	145	198	110	168	133	205	159	189	168	151	151	112	112	113	129	135	126	129	217	156	158	131	197	148	149	182	146	135	168
LOC102656814	22	25	22	10	31	24	11	13	22	14	40	24	19	36	30	13	37	25	14	23	22	10	12	6	15	12	25	6	13	16	13	6	11	17	22	12	20	21	17	17
LOC410741	3043	2906	2675	2750	2432	5079	4004	4349	2639	2329	2665	4002	4667	1950	3841	3749	2894	4070	2310	2699	3540	5279	4149	2744	3942	3256	2714	5292	4947	5372	3598	4884	5013	3657	5052	4718	4627	5326	4790	3907
LOC102656788	6	8	6	5	7	15	6	36	13	13	12	22	7	11	26	14	6	10	4	2	20	1	16	11	14	13	17	11	5	6	11	18	25	5	16	11	10	10	10	7
LOC100578082	3	2	1	0	0	1	1	6	0	0	2	0	0	2	0	4	0	3	0	0	4	4	2	2	6	0	0	0	0	0	0	0	0	2	0	1	9	2	0	0
LOC113218656	1	11	8	11	1	6	15	1	2	8	8	4	0	5	2	10	7	5	1	3	6	11	13	2	2	5	8	12	8	7	11	5	5	2	9	15	5	3	7	6
LOC551384	62	57	86	49	49	74	85	39	56	55	70	65	68	42	46	82	34	77	76	33	46	72	49	60	33	44	77	73	88	88	53	59	69	92	57	62	69	62	69	61
LOC413813	326	241	347	278	364	297	247	254	261	362	333	298	271	260	373	395	388	290	296	370	380	352	311	471	375	329	313	508	334	515	437	441	465	508	393	451	507	502	417	419
LOC551416	343	284	308	291	297	335	277	328	290	363	391	323	334	217	338	314	332	317	318	341	380	349	325	418	340	278	304	334	340	417	357	430	367	333	370	303	454	448	333	267
LOC113219245	1	2	0	0	0	0	0	0	0	0	2	1	0	0	0	4	10	0	2	3	4	2	1	2	0	1	2	1	6	3	1	0	0	1	2	0	2	1	2	6
LOC100577194	5	3	11	4	5	0	6	6	6	7	8	4	11	5	5	8	1	3	0	3	11	5	8	9	5	6	5	6	8	15	2	7	2	6	5	2	6	3	7	4
LOC100576961	0	1	0	0	0	0	0	0	0	0	4	2	0	0	1	0	1	0	0	0	0	0	0	0	13	5	0	0	3	1	3	2	1	2	0	0	12	3	0	1
LOC726412	168	34	171	73	180	113	48	26	43	157	59	50	100	132	65	77	113	58	135	153	94	28	55	36	86	31	57	109	95	81	95	52	78	153	94	101	122	82	83	65
LOC409749	124	103	144	100	89	79	73	87	85	86	130	61	109	88	98	106	104	123	109	99	137	126	88	84	66	88	63	118	123	143	83	137	121	120	82	144	99	146	142	92
LOC413056	15	4	4	1	6	9	7	4	4	6	4	6	1	4	9	1	1	11	1	2	2	19	10	2	5	1	11	14	4	12	13	5	11	12	6	8	11	9	4	13
LOC726451	0	0	2	0	0	0	0	0	0	2	1	0	0	0	1	0	0	0	2	0	0	0	0	1	1	0	3	0	1	2	2	2	2	1	0	0	0	0	4	0
LOC413055	375	341	367	334	334	347	277	321	341	358	315	311	286	300	313	392	321	333	318	323	298	325	242	343	287	248	261	351	258	434	341	371	322	372	310	349	356	369	307	330
LOC409748	877	713	753	806	472	1357	866	979	745	555	585	1042	889	626	1026	1243	877	827	825	615	719	791	756	657	744	487	652	797	815	800	641	831	789	683	941	965	769	980	790	1096
LOC410740	238	164	191	152	136	180	122	114	132	118	182	157	200	161	115	177	149	130	114	145	93	97	59	91	83	79	87	108	100	91	84	121	93	98	107	107	113	91	112	99
LOC410739	784	685	1001	1062	813	1335	1355	1837	1038	803	588	1332	1195	841	760	1002	1115	1336	934	529	683	907	934	921	557	481	683	796	721	915	754	956	804	686	951	935	754	941	1029	1016
LOC113219185	74	51	49	54	48	75	58	89	42	30	43	82	61	63	53	83	40	74	16	38	8	21	16	22	11	11	9	10	16	31	28	21	26	12	33	14	13	29	21	24
Mir3769	0	0	0	0	0	3	0	0	0	0	1	1	0	0	0	0	0	0	0	0	0	0	0	0	0	0	0	1	0	0	0	0	0	0	0	0	0	1	0	0
LOC726545	0	0	0	1	0	1	0	0	0	0	0	0	0	0	0	0	0	0	0	1	0	0	0	0	0	0	0	0	0	0	0	0	0	0	0	0	0	0	0	0
LOC726560	0	0	0	0	0	0	0	0	0	0	1	0	0	0	0	0	0	0	0	0	0	0	0	0	0	0	0	0	0	0	0	0	0	0	0	0	0	0	0	0
LOC726578	0	0	0	2	0	0	0	0	0	0	0	0	0	0	0	0	0	0	0	0	0	0	0	0	0	0	0	0	0	0	0	0	0	0	0	0	0	0	0	0
LOC726590	0	0	0	0	0	0	0	0	0	0	0	0	0	0	0	0	0	0	0	0	0	0	0	0	0	0	0	0	1	0	0	0	0	0	0	0	0	0	0	0
LOC408608	4	13	2	20	5	5	6	3	0	8	0	5	5	4	0	0	2	2	0	3	0	4	1	0	0	0	0	3	3	0	0	0	0	3	0	0	0	1	0	0
LOC410736	35	73	71	54	44	93	184	162	51	40	29	107	108	26	64	71	85	71	85	22	68	139	63	100	56	42	90	123	52	140	48	114	67	48	61	65	33	118	97	73
LOC113218747	16	12	24	17	15	11	20	5	9	10	4	23	14	13	29	11	5	18	16	13	5	3	5	2	11	4	14	8	12	7	5	5	4	11	5	8	6	16	12	6
LOC726646	82	120	124	147	89	72	75	114	81	87	82	125	169	103	103	128	131	156	176	96	61	29	55	70	33	36	70	33	69	59	60	40	67	41	86	108	47	62	64	39
LOC413425	82	59	63	71	91	70	60	79	48	76	68	48	64	117	110	84	133	85	87	78	85	34	61	102	58	46	51	72	60	100	78	93	80	89	101	97	84	89	76	84
LOC107964114	105	73	39	37	71	48	38	44	61	78	44	39	58	60	52	66	46	51	35	89	98	74	65	78	94	50	74	92	63	112	34	84	62	115	69	85	86	95	74	46
LOC102656327	7	4	6	7	6	7	8	2	6	8	9	3	15	0	9	2	7	2	3	1	2	0	3	10	7	3	1	9	3	5	2	12	4	6	4	5	8	1	1	4
cad	243	205	362	256	257	238	139	249	273	235	172	271	341	334	272	278	337	255	237	234	176	111	141	182	108	157	173	120	145	149	190	162	193	167	204	167	223	131	220	186
LOC102656453	6	10	20	19	25	25	8	24	21	17	15	17	7	24	8	30	19	31	16	7	12	12	5	7	3	8	8	5	14	5	5	11	12	9	1	20	8	21	3	10
LOC102656426	0	0	1	0	0	1	0	0	0	0	0	0	0	0	0	1	0	0	0	0	0	0	0	0	0	0	0	0	0	0	0	0	0	0	0	0	0	0	0	0
LOC100577481	0	5	3	3	8	2	5	3	5	0	2	11	10	11	9	9	7	6	7	2	10	12	2	8	7	1	6	10	3	6	22	12	4	13	13	21	7	14	12	7
LOC100576770	39	22	19	26	33	56	21	17	20	37	26	19	56	13	37	50	26	47	27	44	38	32	48	62	56	21	49	45	39	43	39	32	45	68	51	46	63	69	50	44
LOC413754	197	118	202	181	198	223	109	188	183	197	145	147	145	249	173	231	220	181	184	177	156	120	136	170	113	131	128	153	144	171	153	138	179	168	190	205	181	220	151	202
LOC726729	86	85	120	166	110	194	185	178	90	161	112	182	202	162	149	108	103	118	152	90	125	69	70	131	73	85	127	146	149	125	180	104	120	57	139	152	99	130	149	219
LOC102656747	0	1	0	0	0	0	2	0	0	0	1	0	1	0	0	2	0	0	0	0	0	0	0	0	0	0	0	1	1	0	0	1	0	0	0	0	0	0	0	0
LOC408604	107	81	56	71	76	58	42	68	46	97	83	91	82	32	60	118	77	99	83	62	78	112	95	120	101	60	76	119	76	138	103	124	179	173	127	95	148	137	120	43
LOC726742	59	40	37	49	53	69	31	34	43	52	41	84	68	51	66	73	44	62	55	64	69	66	45	97	64	62	103	66	52	60	67	60	66	126	97	96	76	90	80	100
LOC100577003	4	11	3	4	0	6	7	4	4	8	12	6	19	4	3	14	9	2	0	24	16	3	5	5	16	7	3	5	2	5	7	4	3	8	1	1	8	5	7	3
LOC102653957	20	17	20	8	37	29	26	26	13	21	17	14	39	21	48	18	18	14	19	22	44	35	42	53	35	30	39	34	60	63	44	40	26	36	48	55	33	53	58	51
LOC100577082	20	16	35	25	31	15	18	16	23	44	14	24	47	27	18	23	38	18	22	24	23	12	22	40	18	24	24	20	9	41	29	13	22	43	43	22	14	31	16	22
LOC113218550	115	99	119	121	106	169	132	145	106	138	134	126	145	26	96	106	117	135	91	103	70	50	45	49	56	33	32	86	48	97	21	93	99	52	84	68	68	51	33	38
LOC100577113	345	359	427	430	215	529	305	470	278	328	367	347	379	327	296	427	306	475	334	355	125	122	166	167	118	117	159	197	157	219	103	238	215	138	154	178	198	198	158	171
LOC551241	285	224	207	198	302	272	186	214	178	214	251	171	250	66	169	261	228	184	148	219	92	155	92	91	109	60	105	127	120	198	75	158	116	142	126	107	162	171	134	91
LOC409966	19	25	27	22	20	23	46	40	23	30	26	43	26	12	17	27	31	37	21	19	22	26	32	19	30	27	14	52	33	39	31	20	24	24	24	48	30	24	22	29
LOC113219392	4	4	7	10	4	4	5	13	0	0	0	2	3	1	5	1	1	10	1	0	1	0	4	0	0	3	0	0	0	1	0	0	4	3	1	5	0	0	0	0
LOC551318	1761	1108	1368	977	1187	1113	781	1139	1062	1126	1435	1007	1249	1374	1096	1243	1043	1401	912	1046	737	898	546	628	709	595	564	706	581	827	674	1051	673	678	606	715	882	852	708	636
LOC408602	478	399	387	333	323	589	672	719	414	425	364	538	569	311	534	528	442	681	406	292	447	569	555	501	426	354	469	653	604	701	422	658	571	516	646	609	567	844	644	737
LOC107964879	0	1	17	7	5	25	1	15	0	3	1	19	8	2	0	5	8	7	0	2	2	1	0	0	1	0	1	0	2	3	3	0	1	2	2	2	0	1	0	1
LOC102653881	0	0	0	0	0	0	0	0	0	0	0	0	0	1	0	0	0	0	0	0	0	0	0	0	0	0	0	0	0	0	0	0	0	0	0	0	1	0	0	0
LOC410734	0	0	0	0	0	0	0	0	0	0	3	0	0	0	0	0	0	0	0	0	0	3	0	0	0	0	1	0	0	0	0	0	3	0	0	0	0	0	0	0
LOC408603	13	0	5	2	8	13	3	5	7	2	6	4	7	3	0	6	7	15	10	6	11	20	11	1	1	3	4	10	1	3	1	6	18	7	7	2	1	7	2	0
LOC410733	16	0	2	4	7	6	1	11	0	0	1	5	6	0	5	2	1	8	0	2	2	1	2	0	1	4	2	3	0	4	0	2	1	0	1	5	1	5	1	0
LOC113219140	2	0	4	6	1	8	0	1	4	3	4	6	3	2	2	2	1	0	0	4	0	0	2	0	0	4	3	0	0	0	4	0	1	4	2	1	0	1	5	1
LOC408601	315	286	352	286	230	363	229	313	287	257	293	278	272	124	282	289	245	318	288	289	275	280	158	246	230	230	240	191	224	312	199	285	259	278	261	249	261	303	247	240
LOC410732	2750	4430	4820	4471	2602	7413	8339	9962	6241	4235	3072	8835	8283	2244	4955	4633	4759	6971	3628	3041	7551	8574	9080	7461	5610	4815	5972	8076	6855	10705	8117	10055	9108	5267	10296	6891	4382	11155	8488	10759
LOC113219088	32	7	20	19	7	25	10	37	13	15	10	14	22	4	18	16	11	26	21	22	9	1	9	8	7	4	1	4	6	6	13	12	20	7	8	17	7	16	6	18
LOC113219089	4	4	0	14	4	2	6	8	7	7	7	8	12	6	0	3	7	7	4	9	6	1	2	4	1	3	7	5	5	3	7	3	0	7	7	10	2	8	6	13
LOC113219090	0	0	0	0	1	0	6	2	1	0	0	3	0	0	0	0	3	0	0	1	0	0	0	0	0	0	0	0	2	0	0	0	0	0	0	0	0	0	0	0
LOC102653666	58	132	96	99	72	121	137	175	85	79	69	154	113	61	138	87	87	110	94	73	115	79	72	71	53	101	51	67	83	78	89	92	84	57	109	130	47	151	75	129
LOC102653639	13	38	30	31	10	42	41	50	27	40	11	29	32	5	15	38	23	33	13	39	16	1	13	1	3	10	7	11	2	10	21	15	19	6	28	23	9	15	9	18
LOC102653841	0	3	3	6	0	5	1	6	2	3	1	4	12	0	2	0	1	2	0	1	1	8	6	2	8	7	0	1	0	3	0	4	7	1	8	4	2	0	5	8
LOC102656489	0	0	0	0	0	0	0	0	0	0	0	0	0	0	0	0	0	4	0	0	0	0	0	0	0	0	0	0	0	0	0	0	0	0	0	0	0	0	0	0
LOC107966074	0	0	0	0	2	0	0	0	0	0	0	0	0	0	0	0	0	0	0	0	0	0	0	0	0	0	0	0	0	0	0	0	0	0	0	0	0	0	0	0
LOC412410	204	180	146	149	144	200	140	165	178	169	165	203	270	82	156	235	159	189	159	236	186	189	155	137	155	136	180	218	103	267	163	173	191	220	164	159	199	227	170	124
LOC727267	20	21	27	22	37	29	20	23	26	27	6	17	26	31	19	18	25	25	13	25	27	28	24	35	33	19	39	33	18	46	28	24	31	43	38	18	63	41	45	33
LOC727263	3104	2339	3533	2857	2569	2999	2124	2510	2480	2970	2545	2539	2793	2701	2891	2978	2935	2969	2921	2734	2176	2230	1769	2364	2005	1569	2075	2067	1947	2606	2158	2348	2080	2276	2343	2564	2786	2461	2110	2288
LOC113219001	74	58	45	56	47	71	69	72	61	78	56	83	81	37	68	68	39	51	80	55	70	82	57	58	74	62	69	84	67	149	56	53	69	93	87	96	82	59	84	74
LOC725383	13981	12325	13845	11823	10851	9802	7408	10150	9106	12378	14607	9957	10759	9375	9063	11923	10224	10580	11540	11311	7661	9187	6296	8175	6675	5523	6349	6386	6665	9280	8126	10496	7793	7926	7917	7797	8518	7546	8955	7145
LOC551546	1334	951	1293	941	943	1039	741	935	849	1075	1083	833	1009	1284	972	1123	1037	1038	971	947	810	911	678	926	760	628	737	865	912	943	956	997	848	1041	838	868	1078	1044	1063	941
LOC410157	146	95	185	138	135	116	88	107	118	158	136	136	152	184	159	150	161	167	115	117	69	81	75	124	71	68	97	81	62	73	92	93	72	82	95	117	76	76	77	87
LOC412588	130	68	110	77	127	100	71	60	67	104	67	90	97	115	200	123	165	109	99	88	88	82	107	133	89	91	69	124	89	108	114	88	84	114	162	158	143	175	136	108
LOC411572	1923	981	1545	1172	1258	1229	849	986	1098	1246	1174	964	1199	846	1111	1223	1300	1192	1200	1232	744	874	592	755	606	678	687	890	895	1034	865	820	848	1014	828	824	1128	979	836	792
LOC409113	51	33	67	37	68	35	50	42	24	38	37	41	58	22	52	56	59	38	45	23	56	44	43	38	42	41	60	53	72	72	51	62	44	62	52	43	65	59	33	34
LOC409114	952	658	1034	807	781	907	652	751	768	820	796	793	845	821	801	912	952	799	845	934	770	879	828	870	820	738	780	1014	939	1175	736	972	1212	1124	910	851	1094	982	1010	864
LOC411573	160	94	118	129	123	140	71	121	101	109	136	141	146	62	130	124	106	142	125	141	234	171	131	159	156	187	136	157	162	202	150	190	190	225	229	186	209	185	192	144
LOC409340	388	283	372	308	317	311	219	312	255	279	342	275	400	203	334	381	312	375	296	364	358	338	261	338	262	291	301	406	335	553	402	403	411	393	383	379	491	460	378	243
LOC727186	14	2	6	4	8	21	3	8	9	10	4	2	11	4	11	8	8	21	10	12	6	1	8	10	9	17	5	11	9	10	4	10	11	12	6	7	11	7	8	3
LOC102654365	64	49	75	37	35	43	63	47	42	51	41	46	62	26	40	51	34	39	42	51	39	41	52	45	51	24	69	60	36	89	43	56	52	58	77	69	50	52	60	54
LOC726541	789	516	859	611	627	730	551	633	577	729	649	718	749	712	713	763	685	697	719	639	394	407	360	464	355	313	376	488	325	543	419	486	452	413	512	527	537	549	441	508
LOC412114	17	0	7	12	6	6	5	4	7	7	10	4	8	13	17	7	11	8	5	14	4	8	6	8	4	8	9	25	9	16	22	7	13	14	19	25	7	10	10	12
LOC726505	49	32	48	51	37	40	37	33	28	49	24	28	36	26	32	63	30	25	30	53	20	27	14	11	20	19	21	40	20	23	15	20	38	35	25	13	33	15	12	23
LOC409078	57	47	46	46	53	48	63	62	39	44	51	50	86	31	47	66	32	59	50	62	13	11	19	16	13	2	12	24	33	43	12	13	31	12	39	25	23	29	17	43
LOC551581	401	179	271	263	369	319	184	248	256	257	271	269	255	304	354	299	373	283	285	338	240	135	236	246	147	128	220	218	222	240	171	216	209	234	296	279	194	312	258	246
LOC413357	672	502	601	571	546	719	510	493	476	564	460	491	664	663	715	689	592	581	468	605	415	329	467	450	377	368	399	430	592	678	551	400	536	451	556	515	464	694	531	576
LOC107963982	622	420	508	438	486	693	597	757	446	512	486	747	645	482	524	658	679	686	504	443	461	545	458	473	413	410	412	586	485	683	391	555	556	534	613	576	428	642	532	472
LOC100576288	57	60	73	66	54	42	55	66	78	33	69	76	103	51	74	103	78	71	45	41	42	52	50	34	28	19	37	32	27	48	30	54	25	45	45	34	33	49	31	24
LOC409927	228	166	133	126	159	169	100	75	109	183	227	122	149	153	160	176	144	124	114	130	68	87	77	55	71	48	41	103	84	84	74	63	122	72	124	90	80	99	95	85
LOC409926	8	10	18	15	9	10	16	10	13	15	13	21	16	10	20	17	9	8	10	26	30	12	11	34	13	23	18	17	21	18	18	24	21	31	29	24	25	28	26	23
LOC551728	296	286	336	324	294	357	277	309	245	341	367	289	330	399	324	309	292	407	296	255	261	273	210	254	215	228	227	237	294	445	289	343	339	335	322	261	363	293	326	359
LOC409925	61	27	54	66	27	35	19	37	48	62	35	44	21	62	72	63	61	43	52	56	45	45	52	70	37	64	43	59	38	46	40	80	81	66	82	39	47	67	66	66
LOC413471	1	0	0	0	0	0	1	0	3	1	0	0	1	1	3	0	0	0	0	0	3	0	0	2	0	1	1	0	0	0	0	1	0	1	0	1	0	0	0	0
LOC413470	5714	4532	4607	3750	4186	4118	3291	3930	3513	4269	5205	4040	4235	1962	3916	4524	3962	4166	4143	4828	3625	3782	3098	3670	3257	2952	3469	4028	2998	4678	3590	4113	3966	4322	4317	3988	4733	4543	3690	2865
LOC409924	1180	1816	1701	1401	1343	1973	1463	2126	1565	1356	1733	1711	2107	836	1623	1772	1639	1860	1200	1399	1668	2677	1774	1521	1361	1493	948	1159	1581	2296	1408	1999	1984	1563	1717	1880	1195	1751	1711	2045
TRNAR-UCG	6	25	5	6	13	15	5	26	9	7	14	13	8	0	9	4	10	15	9	14	4	0	4	4	0	0	0	5	3	8	3	9	0	5	9	7	5	4	0	1
Mir6065	0	0	0	0	0	0	0	0	0	0	0	0	0	0	0	0	0	0	0	0	0	0	0	0	0	0	0	0	0	0	0	0	0	0	0	0	0	0	0	0
LOC413468	1144	886	1096	1047	857	1000	677	914	894	973	958	776	910	757	826	1098	965	1030	1006	995	878	872	684	804	732	567	706	804	785	931	877	841	818	896	860	911	1010	864	797	869
LOC413467	128	78	119	71	131	98	60	98	86	112	102	39	101	96	95	117	76	117	84	69	108	89	66	72	72	40	47	107	83	107	121	75	61	82	57	88	112	111	83	106
LOC409606	25	16	23	26	23	23	13	8	13	29	20	5	20	12	14	26	24	15	26	28	3	14	14	30	9	6	16	13	11	37	21	9	25	19	24	21	13	14	24	29
LOC409607	2574	1918	2240	1831	2067	2097	1577	1881	1820	2007	2181	1739	2370	2358	1892	1972	2111	2116	1877	2064	1449	1691	1604	1589	1429	1160	1387	1656	1656	2113	1566	1922	1891	1838	1966	1927	1977	2044	1783	1821
LOC409608	3	7	7	1	7	5	2	9	4	2	0	10	7	8	2	2	12	2	7	1	6	2	0	1	0	2	5	6	1	9	8	2	4	4	0	2	3	6	5	4
LOC113218547	1	23	8	63	11	30	10	14	9	6	8	17	0	1	2	3	1	14	8	9	1	6	4	6	1	4	0	12	1	3	0	0	5	2	1	8	1	1	4	7
LOC100576445	6	11	16	11	8	7	4	5	1	8	11	22	16	12	5	5	3	7	13	4	1	1	3	4	3	4	0	5	1	2	1	4	0	6	1	2	1	2	5	2
LOC102655437	8	11	5	9	8	9	26	21	6	18	1	24	5	3	6	0	2	16	3	12	5	0	17	4	2	1	1	10	5	3	2	3	9	1	2	8	3	4	7	0
LOC100578747	0	3	2	4	0	3	1	2	3	0	4	0	5	0	1	0	0	0	0	1	0	0	1	0	0	0	0	1	0	1	0	0	0	0	0	0	0	0	0	0
LOC102655493	0	0	0	0	0	0	0	0	0	0	0	0	0	0	0	0	0	0	0	0	0	0	0	0	0	0	0	0	0	0	0	0	0	0	0	0	0	0	0	0
LOC102655249	0	0	0	0	0	0	3	1	0	0	0	0	0	0	0	1	0	1	0	0	0	0	0	0	0	0	0	0	0	0	0	0	0	0	0	0	0	0	0	0
LOC102653825	1	5	2	3	1	1	3	1	4	1	0	4	7	1	3	0	1	1	6	3	0	3	0	1	0	0	4	3	0	2	0	1	4	0	1	1	2	1	2	0
LOC409701	3	6	19	9	8	11	10	20	9	10	10	24	20	10	6	6	8	11	19	3	5	0	5	4	7	5	3	3	7	9	6	0	10	7	13	10	14	15	12	6
LOC113218996	0	0	0	0	0	0	0	0	0	0	0	0	0	0	0	0	0	0	0	0	0	0	0	0	0	0	0	0	0	0	0	0	0	0	0	0	0	0	0	0
LOC412813	9	4	12	9	0	14	3	16	6	15	5	15	3	4	15	9	14	21	31	7	44	87	65	62	33	49	32	53	8	49	47	44	65	45	31	10	73	23	43	53
LOC113218813	0	3	7	0	0	0	0	0	0	0	0	0	0	0	0	0	1	0	0	0	0	0	0	0	0	0	0	0	0	0	0	0	0	0	0	0	1	0	0	0
Crzr	6	0	1	4	3	4	4	3	7	0	7	20	2	2	2	8	5	10	13	6	2	1	0	4	0	0	0	3	4	0	0	0	6	14	0	0	0	5	2	1
LOC102654114	0	0	0	0	0	8	0	0	3	0	1	0	0	1	2	0	1	0	0	0	0	0	0	0	0	0	0	0	0	0	0	0	0	0	1	0	0	0	0	0
LOC408600	2179	1585	2317	1973	1887	1925	1553	1603	1875	2106	2089	1916	1902	1735	1749	2078	2217	1825	2014	2379	1258	1300	1451	1629	1261	966	1235	1550	1141	1999	1372	1458	1877	1855	1647	1485	1705	1875	1604	1565
LOC725189	1070	1430	1396	1814	993	2295	2471	2772	1338	1490	1034	2251	1862	1023	1552	1796	1875	1912	1433	1048	1226	1503	1532	1873	1215	926	1440	1529	1320	2140	1215	1772	1741	1235	1945	1885	1053	2186	1703	1874
LOC107964080	0	2	0	0	0	4	0	0	0	1	0	3	0	0	0	3	0	0	0	3	2	0	0	0	1	0	0	0	0	0	0	1	0	0	0	1	0	1	0	0
LOC113219409	0	3	0	0	0	0	0	0	5	0	0	0	0	0	0	5	0	0	0	0	0	2	0	0	0	0	0	0	0	0	1	0	0	0	0	1	0	1	0	0
LOC408598	40	17	45	26	19	29	26	64	30	30	33	37	31	18	45	48	36	20	34	22	15	29	29	13	12	5	21	26	34	17	15	17	38	12	18	23	20	55	24	26
LOC102656618	141	94	142	150	102	161	167	132	95	83	89	134	140	81	131	144	164	162	105	98	86	116	140	125	109	49	104	186	133	174	85	119	174	129	141	136	85	158	163	158
LOC410730	122	88	89	50	109	68	20	86	64	62	53	56	62	82	64	65	139	54	64	117	56	75	44	107	41	46	58	53	70	54	35	63	77	95	86	90	93	40	43	50
LOC408597	392	284	411	260	290	329	238	316	283	364	301	210	369	315	187	337	296	300	304	292	82	96	95	59	77	51	94	147	102	109	111	105	101	87	94	127	87	121	118	96
LOC410729	4621	2314	3307	2302	3418	2127	1028	1344	2423	2486	4018	1611	2300	1791	1815	3028	2849	1633	2402	3314	991	990	965	1016	828	436	855	1169	1001	1014	659	914	939	950	997	1142	1235	1279	929	914
LOC408596	202	300	397	268	204	377	273	358	203	185	221	330	277	219	241	377	223	283	213	233	127	101	115	136	121	76	141	172	159	218	127	159	145	136	178	183	161	130	149	173
LOC100578424	16	17	32	28	11	34	25	17	29	27	26	14	41	13	39	33	21	22	30	32	44	36	30	32	20	25	14	50	44	42	24	46	41	26	34	34	36	46	34	41
LOC725576	576	378	494	365	458	410	359	389	478	486	499	291	464	391	474	476	495	431	429	483	469	538	451	407	457	375	337	455	540	574	397	444	456	584	410	464	476	520	488	370
LOC113219192	0	0	0	3	0	0	1	0	1	0	0	0	0	0	0	3	0	1	2	0	0	0	1	0	0	1	1	0	0	0	0	0	0	0	0	0	2	0	0	0
LOC552761	2	8	4	5	2	1	0	11	1	3	3	5	7	9	0	4	1	5	0	3	1	0	0	4	0	0	0	2	1	1	0	3	0	0	0	0	3	2	0	3
LOC113219191	2	1	9	5	6	1	11	1	1	11	7	11	0	6	9	4	8	1	10	4	5	1	2	0	1	0	2	5	3	1	0	0	3	7	2	2	8	4	3	1
LOC551385	45	88	63	87	62	121	164	209	100	70	52	139	213	53	104	121	108	155	96	81	47	56	48	85	45	34	98	96	55	147	106	96	77	49	74	69	25	86	80	64
LOC113219406	20	55	66	48	21	39	27	69	36	32	34	54	56	43	48	41	38	62	42	9	14	20	15	11	8	6	9	14	2	19	4	15	13	4	15	14	9	6	19	10
LOC725683	0	0	0	0	0	0	0	0	0	0	0	0	0	0	0	0	0	0	0	0	0	0	0	0	0	0	0	0	0	0	0	0	0	0	0	0	0	0	0	0
LOC100578568	0	0	0	0	1	2	0	0	1	0	0	0	3	0	1	1	0	1	2	2	0	0	3	0	3	0	0	0	0	1	0	0	0	2	1	2	0	0	0	0
LOC102654014	661	565	643	500	382	532	404	661	532	454	571	496	567	329	452	566	466	551	479	536	371	304	260	324	277	283	299	324	245	364	338	491	343	365	426	335	437	368	308	263
LOC725747	28	18	15	18	4	8	22	3	14	13	18	15	15	5	30	9	8	14	14	10	22	14	7	4	20	17	7	12	6	27	9	12	21	20	19	13	14	19	29	18
LOC725776	409	242	240	285	249	548	626	479	242	353	353	421	509	299	361	352	407	551	260	322	366	310	319	322	271	232	297	472	388	404	363	326	404	285	338	409	295	528	362	433
LOC551557	121	101	93	84	98	90	98	100	89	110	120	95	122	81	110	118	97	100	79	109	130	170	87	141	112	116	78	141	113	155	117	124	143	148	104	115	100	136	123	121
LOC113219418	14	32	6	2	12	33	44	25	21	20	20	16	24	1	10	4	17	16	6	12	28	31	28	16	42	34	14	45	13	65	10	20	22	34	22	25	22	17	13	17
LOC100578653	91	119	107	93	109	177	113	117	81	170	137	145	153	91	108	123	115	97	80	98	89	108	142	94	147	115	120	94	131	166	99	102	88	114	92	113	92	110	78	74
LOC413713	42	52	35	60	36	73	42	66	46	53	30	53	74	49	83	70	56	46	80	58	59	49	68	32	63	55	55	31	66	59	54	38	74	62	99	60	34	36	38	62
LOC410115	307	260	327	226	242	266	187	150	208	347	228	288	262	346	340	291	293	266	298	290	211	247	196	230	191	246	214	281	249	221	280	246	235	326	297	296	292	270	250	248
LOC410116	580	445	515	364	423	504	386	487	467	489	652	420	574	351	431	549	451	552	421	485	459	539	370	401	392	274	371	569	397	646	525	454	503	568	439	520	657	578	517	416
LOC102654555	1222	1020	1219	791	933	985	721	812	864	915	1173	724	1038	1182	810	1003	1071	924	912	1059	714	905	642	680	624	525	634	770	657	846	735	886	873	746	700	736	916	872	785	776
LOC102654510	32	46	46	35	35	60	57	95	51	41	27	60	59	35	55	62	78	59	46	53	21	44	41	38	47	26	49	43	22	37	51	42	45	44	30	40	26	43	48	81
LOC100578735	0	1	0	0	0	0	8	3	0	0	2	10	5	0	2	1	2	3	1	1	0	0	3	0	0	0	0	2	0	0	2	1	0	0	0	0	0	0	0	0
LOC413907	18	8	16	25	6	9	9	20	10	26	7	25	27	16	23	24	21	35	22	20	6	5	10	12	9	2	15	6	14	9	9	9	11	12	13	14	19	9	14	24
LOC107966050	1	0	0	0	2	0	0	5	7	3	0	8	2	0	0	1	0	2	0	0	1	3	0	3	2	0	3	0	0	4	1	0	1	0	4	0	2	5	0	0
LOC409755	171	83	189	111	156	152	104	150	163	142	107	89	147	103	171	181	151	127	149	152	147	120	123	166	140	115	137	125	156	150	114	198	173	133	167	151	193	176	156	174
LOC551939	7	4	9	6	3	4	9	8	9	18	6	4	14	3	11	6	7	4	4	5	14	19	10	21	10	14	3	11	10	19	14	11	10	25	21	12	11	18	10	18
LOC724193	18	8	7	9	7	8	11	5	12	3	10	7	12	12	8	4	14	10	15	5	23	14	5	20	14	16	11	36	2	8	8	15	13	15	9	17	16	16	5	6
LOC413080	45	72	20	19	27	32	36	26	42	40	44	46	44	3	33	19	27	38	29	50	81	29	35	34	31	45	26	39	24	38	38	47	63	65	34	31	70	56	36	23
LOC409756	611	464	601	466	559	615	424	514	535	584	551	527	585	403	619	734	586	557	666	547	449	542	479	504	431	398	394	533	417	592	480	474	569	567	542	544	684	636	539	592
LOC413081	1528	1101	1602	1283	927	1388	985	1256	939	1002	1230	1076	1197	1548	831	1291	1086	1094	988	996	300	424	290	343	270	263	272	264	364	429	365	419	378	279	342	385	405	395	355	434
LOC724329	30	36	21	12	7	17	33	23	17	18	20	20	41	7	13	52	27	26	29	24	28	34	34	30	39	27	29	21	12	35	30	39	50	59	30	40	31	30	30	24
LOC409757	906	699	891	767	697	893	684	774	743	689	995	818	801	952	669	841	798	752	717	744	213	278	267	261	265	174	203	337	225	316	345	350	296	250	312	343	265	435	310	382
LOC551818	228	218	225	132	213	209	207	203	179	207	244	162	211	181	158	191	203	182	176	185	157	158	170	175	190	156	166	206	144	213	194	218	204	194	270	196	240	230	178	158
LOC551790	25	21	25	47	19	35	19	23	34	32	31	18	54	38	35	47	42	41	35	31	57	41	24	31	27	32	38	51	17	40	24	48	49	41	38	45	39	31	38	26
LOC412164	14	23	9	5	18	9	10	5	10	9	10	13	10	5	12	13	8	12	11	16	2	18	9	7	10	11	12	33	19	19	17	11	14	11	19	11	6	25	17	10
LOC724538	162	145	195	156	165	157	168	165	171	226	170	145	197	72	150	166	164	147	160	208	203	210	199	177	178	164	169	227	140	264	207	205	253	222	200	157	243	200	177	126
LOC100576871	104	106	66	133	90	69	97	94	84	100	103	91	75	59	77	102	95	143	94	102	95	96	100	102	95	70	82	116	94	156	116	109	116	137	71	80	103	96	118	128
LOC409564	274	135	249	190	182	243	192	191	190	194	231	185	257	222	291	239	235	261	201	255	225	270	204	268	223	176	188	239	268	301	211	225	283	287	303	228	278	282	268	256
LOC412674	15	13	4	3	4	3	8	6	4	7	9	2	6	1	9	10	8	2	4	6	5	9	10	4	20	13	11	15	10	5	8	5	7	14	15	5	10	13	6	7
LOC724760	333	365	341	250	231	281	277	386	300	269	272	314	338	130	360	304	300	342	299	279	296	373	286	251	291	220	196	376	223	492	247	410	365	396	290	317	254	314	284	322
LOC551620	262	232	281	331	209	339	204	333	224	204	247	289	286	202	384	363	300	324	248	227	158	141	176	227	118	143	158	227	195	175	145	131	239	181	257	226	130	251	173	216
LOC552549	47	34	38	24	30	31	20	16	24	46	17	34	37	34	57	45	25	49	28	26	34	37	28	43	27	26	58	36	40	38	43	52	39	38	38	39	28	54	38	26
LOC724875	731	603	654	574	590	711	547	727	508	480	590	646	649	346	464	699	525	741	513	538	541	554	504	504	490	381	510	511	476	831	571	716	670	509	513	453	619	627	549	630
LOC412343	77	62	26	11	32	49	35	38	37	46	65	44	33	10	26	38	23	38	23	68	74	46	43	44	54	49	52	60	31	74	41	56	42	69	70	33	58	49	42	23
LOC552502	201	166	190	162	182	223	122	153	152	170	150	154	188	111	185	214	209	227	202	124	90	99	125	110	103	101	101	153	117	150	55	118	127	127	174	145	116	178	144	161
LOC409102	120	143	157	114	119	159	111	181	136	115	133	135	163	92	143	166	136	187	162	115	146	180	101	138	114	93	123	182	155	182	138	171	161	176	135	135	112	161	157	168
LOC102656283	208	185	167	161	167	182	161	180	209	197	184	181	201	67	212	237	205	216	147	187	187	193	131	192	177	130	137	202	142	279	174	242	223	214	227	179	210	204	174	134
LOC409103	72	55	60	66	55	82	49	69	64	61	57	35	50	23	68	64	75	59	41	61	81	104	65	73	68	68	73	103	77	108	84	45	76	120	92	73	97	64	75	83
LOC725105	319	191	222	222	210	172	179	184	175	188	265	203	242	164	195	245	216	206	246	265	243	209	179	156	171	153	187	208	193	294	186	247	253	245	232	198	301	190	212	151
LOC725150	23	21	27	48	21	34	26	26	47	27	32	22	24	20	32	21	50	44	36	44	28	11	21	30	17	11	41	43	30	54	26	28	52	43	41	54	40	56	46	49
LOC410061	573	416	578	529	510	561	431	516	512	501	478	520	627	639	511	551	566	498	541	448	304	499	368	287	190	183	208	414	327	306	274	374	321	336	372	332	320	392	367	506
LOC725237	32	18	31	20	28	23	9	23	27	28	23	24	22	14	34	28	12	17	27	14	12	17	10	21	16	5	28	16	8	21	11	0	9	32	15	12	7	20	12	17
LOC725279	26	23	44	12	18	30	26	24	23	28	25	17	32	16	18	16	31	33	35	38	15	15	12	8	20	5	10	12	33	18	17	20	23	17	17	13	12	15	24	7
LOC413759	46	59	77	41	59	85	27	42	39	63	27	52	55	77	80	48	47	105	47	39	30	10	20	24	21	17	17	10	25	23	38	11	34	27	25	45	43	34	14	25
LOC406118	466	303	338	302	271	273	213	348	334	380	398	325	317	117	275	299	287	292	337	341	245	259	199	218	216	151	198	267	229	291	192	316	210	289	279	247	273	246	283	216
LOC408592	58	22	43	26	32	51	44	28	19	52	56	31	51	32	28	36	18	23	26	63	16	29	31	26	42	7	21	29	29	48	13	29	37	41	44	38	8	20	26	26
LOC410726	606	433	551	468	503	517	338	450	430	571	539	388	523	354	471	557	464	469	444	563	421	414	338	413	423	436	450	482	460	524	473	441	478	536	475	440	556	437	470	500
LOC725494	1974	1498	2028	1516	1620	1682	1243	1659	1439	1647	1702	1435	1789	1558	1493	1737	1515	1674	1563	1630	1073	1262	968	1059	961	906	997	1147	1175	1630	1338	1543	1195	1123	1141	1186	1448	1383	1242	994
LOC408594	833	712	837	758	714	1167	921	950	764	897	712	890	787	730	881	1171	809	842	916	773	454	454	545	430	444	302	454	577	496	687	400	454	688	483	695	575	372	682	605	727
LOC410727	124	160	102	68	62	102	138	144	113	98	133	114	111	6	69	108	72	104	63	123	114	120	79	68	74	52	98	104	39	132	43	86	85	88	87	75	90	63	43	33
LOC725649	3	5	8	11	8	16	6	10	1	5	5	3	5	0	1	1	5	10	0	6	0	0	1	0	2	2	6	1	2	0	0	0	4	4	8	1	3	8	2	0
LOC408595	20	17	14	13	24	21	21	13	9	12	11	6	22	5	9	26	13	16	12	4	4	9	9	5	6	11	8	10	12	10	15	29	23	4	11	10	6	22	11	13
LOC107966049	0	0	0	5	0	7	7	7	2	3	2	3	3	0	0	0	0	0	0	4	0	0	0	0	3	0	1	0	2	0	0	0	2	0	5	1	0	2	0	8
LOC100578300	18	13	11	13	4	21	16	13	7	16	6	11	8	9	19	4	10	4	19	12	12	10	7	26	15	11	19	19	14	16	11	14	19	49	22	17	22	16	8	8
LOC410728	29	27	37	27	9	71	47	14	5	14	36	42	14	17	20	25	18	23	24	18	5	6	13	11	8	11	2	2	11	7	8	8	20	1	33	12	1	17	6	2
LOC413024	6	14	24	6	7	23	20	30	8	3	18	19	9	8	9	2	23	16	9	15	9	6	14	13	8	6	17	33	7	17	3	18	12	11	31	10	14	20	5	15
LOC725817	57	47	45	26	49	72	32	59	41	74	31	42	44	38	54	39	63	51	30	41	61	40	26	39	38	59	27	59	47	73	30	36	64	70	61	48	49	29	50	32
LOC107964507	88	95	115	93	106	141	107	119	80	114	99	107	94	94	120	137	102	168	104	102	127	65	109	120	127	97	95	121	115	115	145	136	118	116	137	115	173	164	128	119
LOC413025	296	116	188	192	203	220	188	177	140	162	159	233	197	181	234	269	211	188	183	203	119	133	145	108	98	121	133	156	145	240	70	128	176	174	193	114	116	186	133	161
LOC102656318	1	0	3	1	3	0	0	0	0	0	0	2	1	0	0	0	0	0	0	2	4	0	0	1	5	1	0	0	1	3	0	2	5	0	0	6	0	0	1	1
LOC107964511	9	4	5	1	1	8	5	16	0	7	4	5	5	1	7	2	5	6	6	5	2	3	6	9	1	2	3	4	4	8	6	3	9	4	1	8	10	2	2	6
LOC100578631	432	278	365	371	259	420	349	344	347	400	390	415	405	304	319	440	347	409	361	315	254	261	272	251	266	173	236	257	218	357	254	311	271	230	271	269	261	268	252	327
LOC552140	152	136	138	77	71	94	72	102	101	116	121	95	117	81	78	95	86	90	93	105	82	115	84	66	71	90	65	83	81	92	61	94	105	84	98	79	69	110	94	77
LOC107964502	143	82	108	88	116	87	95	89	100	93	76	74	134	104	129	130	126	134	118	104	157	115	115	113	128	76	112	144	99	146	120	119	144	139	125	149	157	144	156	114
LOC552118	7	7	2	1	6	6	1	4	4	7	3	4	2	3	2	3	5	2	4	3	4	9	5	8	6	6	1	7	10	6	3	0	7	5	7	3	4	4	8	5
LOC725848	70	51	86	93	64	71	68	83	69	54	65	86	66	93	60	98	79	142	92	58	36	78	42	83	70	44	58	73	53	106	65	107	99	68	63	61	100	85	58	53
LOC552094	570	577	602	627	454	910	800	828	546	616	627	852	775	411	535	659	736	658	632	548	572	708	668	706	621	449	558	685	722	1022	572	762	883	705	744	767	647	771	806	736
LOC726014	648	467	591	538	576	513	467	470	481	585	568	548	526	401	464	617	537	491	492	586	309	425	438	421	336	272	322	434	421	518	278	457	529	448	550	476	431	558	481	424
LOC552067	114	70	85	85	80	76	49	59	43	62	107	78	59	63	91	79	93	81	54	92	79	79	69	94	67	66	69	74	64	95	60	110	133	106	66	84	107	107	91	80
LOC552039	199	172	178	146	163	177	102	145	129	133	133	144	174	101	170	158	151	140	107	171	168	191	130	162	176	166	131	227	160	161	170	133	154	151	115	148	204	156	157	145
LOC726060	11096	9190	8913	9022	7558	16882	15363	14135	9527	8682	9808	13756	13374	8041	8172	13152	11449	12383	8533	8580	8645	11148	12469	10978	10264	5735	9909	14167	12203	16747	9170	12403	15946	9955	12774	11715	13378	17881	14277	13414
LOC410725	322	340	415	462	339	577	664	640	314	327	312	550	375	314	470	482	378	504	358	338	301	435	288	368	255	256	365	389	421	534	365	501	421	374	410	391	331	482	369	483
LOC410724	17	31	24	17	21	54	25	45	24	12	17	17	16	37	30	34	26	43	21	18	18	22	26	28	14	6	15	26	29	30	15	34	18	25	36	41	10	25	34	47
LOC100578016	0	0	0	0	1	1	0	0	0	3	0	1	0	0	0	0	7	2	0	0	0	3	0	0	0	2	0	0	0	0	2	0	3	2	2	1	0	1	0	0
LOC100578057	50	45	89	74	26	55	58	82	68	53	32	86	56	21	40	71	39	45	27	39	9	10	8	3	16	6	14	14	27	15	8	17	3	14	22	33	15	21	25	19
LOC100578133	72	88	83	74	144	60	25	85	10	73	72	53	105	34	36	165	51	37	141	18	26	1	1	4	8	0	3	7	32	11	6	2	5	5	6	8	31	1	11	2
LOC100578184	11	28	19	19	16	13	16	26	2	8	8	13	41	9	11	25	15	17	11	12	3	0	6	5	0	2	5	2	8	0	0	2	1	0	7	1	0	2	2	0
LOC107965530	7	2	0	0	0	3	0	0	3	0	13	2	4	0	3	4	3	0	3	2	0	1	0	0	0	0	0	0	0	0	0	0	0	0	0	0	0	0	0	0
LOC100577891	6	1	1	5	3	2	6	0	4	10	10	3	6	9	0	4	7	5	3	5	0	3	0	0	0	0	0	0	0	3	0	1	1	0	0	0	0	0	0	0
LOC550948	850	853	929	764	689	879	641	937	815	717	860	781	1017	721	785	889	849	1034	739	754	476	568	443	404	387	317	417	531	485	650	542	583	550	445	483	455	547	568	466	507
LOC408591	730	584	794	639	639	757	414	640	630	680	610	614	778	667	680	792	668	837	656	578	622	602	569	707	550	497	456	758	630	807	706	790	765	689	644	707	737	749	698	672
LOC408590	34	35	54	11	67	33	17	45	44	52	33	40	45	52	63	40	58	37	31	36	56	32	46	54	30	45	54	25	39	66	46	52	42	56	61	56	44	83	56	70
LOC409733	135	122	119	137	124	162	140	174	111	107	110	141	154	103	104	148	140	182	110	78	84	110	90	88	58	74	72	122	84	86	93	125	125	99	109	112	103	134	145	124
LOC100577336	42	42	50	30	48	36	27	30	17	33	58	39	42	12	16	58	23	37	37	26	27	31	11	24	14	10	25	14	13	23	24	30	20	28	35	22	26	19	21	7
LOC100577296	0	0	0	0	1	0	0	0	0	0	0	0	0	0	0	1	0	0	1	0	0	4	4	11	2	2	0	0	2	0	0	2	0	3	1	0	0	0	0	0
LOC409734	63	28	30	39	44	36	21	26	52	39	36	30	26	19	58	39	54	53	45	52	33	62	24	37	24	36	38	30	23	42	44	45	42	50	37	40	50	53	43	50
LOC100577140	81	52	97	63	56	71	71	55	60	53	50	70	58	58	60	106	68	81	68	54	28	64	50	26	29	35	31	33	39	45	46	48	77	35	30	53	50	56	59	68
LOC552374	97	85	190	124	121	134	96	139	79	155	111	123	112	112	71	137	79	99	113	62	32	95	37	52	50	16	53	50	38	75	45	50	58	56	42	63	34	76	56	61
LOC102656816	113	75	147	103	108	110	114	135	113	125	95	157	116	72	91	110	86	68	133	103	72	76	67	82	55	67	54	74	58	64	79	93	72	40	87	79	53	91	74	53
LOC102653642	0	0	1	0	0	2	0	8	4	0	1	0	0	0	13	1	0	0	0	0	0	0	1	0	2	0	0	1	0	0	0	0	2	2	0	3	0	3	1	0
LOC102653612	2	1	3	0	2	0	4	4	2	4	0	1	0	0	2	2	0	1	3	2	0	0	0	0	0	0	0	0	1	2	2	0	1	0	0	0	1	0	2	0
LOC113219066	5	15	20	7	9	12	6	6	5	12	9	7	9	1	7	6	5	13	15	4	3	0	0	3	0	0	8	0	1	7	3	3	3	2	10	2	7	0	5	2
LOC102656752	0	0	0	0	0	0	0	0	0	0	0	0	0	0	0	0	0	0	0	0	0	0	0	0	0	0	0	0	0	0	0	0	0	0	0	0	0	0	0	0
LOC412613	261	211	271	269	235	277	152	265	232	213	257	211	229	249	177	251	187	210	214	214	162	260	163	182	176	141	224	255	188	281	226	250	263	210	220	237	321	267	233	168
LOC409546	48	41	51	88	58	62	83	105	18	29	63	63	35	36	32	66	40	65	57	31	19	35	26	39	32	6	42	21	27	29	20	19	31	18	23	60	18	31	14	21
LOC102656558	3	3	11	3	0	4	3	17	14	1	3	5	4	5	12	4	7	2	5	2	6	8	3	2	2	0	3	6	6	5	6	6	9	3	13	2	3	3	8	13
LOC551415	327	267	318	258	364	317	272	258	254	271	268	240	290	154	233	302	284	296	237	360	272	349	277	256	348	266	239	291	286	408	253	317	293	410	329	317	262	325	327	261
LOC551354	29	12	27	28	29	28	29	22	29	21	32	26	34	19	29	36	18	45	26	35	30	50	23	21	31	24	32	39	51	61	35	36	37	54	28	22	49	35	31	20
LOC411965	18	0	17	7	17	31	11	5	17	27	12	34	30	10	20	40	24	15	8	18	10	17	18	28	20	25	18	26	17	44	16	15	19	35	47	24	35	29	24	22
LOC726223	92	32	66	48	98	85	34	49	37	77	69	55	48	76	51	65	75	54	66	71	75	58	69	60	57	64	70	84	86	123	72	51	57	102	93	93	78	77	63	93
LOC551573	56	30	52	58	65	44	33	66	71	45	45	37	34	59	52	44	40	45	49	60	36	47	37	71	39	52	45	56	39	79	52	45	49	88	72	97	82	74	47	58
LOC551612	1776	1287	1837	1528	1335	1714	1237	1457	1404	1418	1273	1556	1420	1341	1424	1776	1653	1607	1514	1418	1026	995	1000	1174	926	771	1071	1091	1091	1253	1031	1247	1169	1072	1204	1243	1400	1231	1079	1225
LOC725882	13	12	8	0	2	8	20	5	9	2	15	20	12	2	5	8	3	3	9	10	0	0	1	2	1	1	2	0	0	0	0	5	3	2	1	0	3	7	1	2
LOC551636	111	79	87	77	95	138	97	107	60	97	136	158	131	69	85	120	74	102	119	119	107	135	90	134	105	89	122	149	91	182	97	94	97	145	103	114	121	117	88	81
LOC551670	17	32	36	25	14	40	15	29	38	29	20	28	24	45	47	27	33	25	29	9	15	11	20	14	23	8	10	14	30	39	20	25	17	17	26	19	26	29	9	30
LOC725225	166	163	202	158	194	162	105	242	221	210	175	171	151	126	158	170	171	216	171	188	176	254	244	167	218	139	58	200	187	299	250	319	252	202	203	157	209	263	180	159
LOC409218	59	50	70	49	63	95	97	119	83	74	57	133	95	44	98	79	91	97	82	86	135	148	183	166	102	84	129	137	119	208	107	132	197	153	208	139	149	168	164	129
LOC100576131	22	23	22	17	18	31	21	9	19	28	25	19	23	9	26	34	25	35	12	34	27	16	9	22	19	26	17	19	14	31	26	19	20	22	18	17	22	23	24	14
LOC412112	31	31	33	30	22	15	33	28	16	16	19	19	32	5	25	21	27	22	18	33	10	13	17	35	16	24	12	28	9	30	4	24	17	24	15	14	11	21	19	14
LOC100579052	2	8	0	5	6	1	0	2	9	6	4	0	4	2	0	2	0	1	3	4	4	2	3	8	8	3	12	4	8	1	6	8	6	6	10	4	4	5	6	10
LOC724620	556	450	554	483	305	487	323	448	357	415	502	417	438	546	497	606	464	454	475	349	354	383	323	409	305	348	417	398	359	380	442	438	441	486	477	441	520	405	376	467
LOC551107	13784	11826	13941	11403	9250	11398	8085	11659	9006	10577	12995	11338	10672	8468	8344	11259	10162	10271	10376	9774	4868	6047	4838	6423	5020	3837	5143	4691	5038	7057	5260	7503	5190	4926	5324	5683	5964	5082	5939	5164
LOC726944	259	150	200	178	317	235	105	222	208	219	283	145	228	162	255	237	285	257	235	255	98	147	139	86	71	107	66	193	127	129	104	123	128	103	102	125	134	255	118	135
LOC411997	75	40	44	45	37	51	20	60	61	71	62	22	64	58	54	57	46	49	58	42	57	53	56	71	70	34	26	65	54	59	63	76	50	58	98	53	91	88	65	75
LOC552371	590	260	315	360	373	372	231	222	347	384	499	301	318	428	398	375	452	338	314	403	248	191	246	326	273	173	268	271	176	243	198	273	310	276	278	263	473	236	251	216
LOC726918	300	236	335	248	244	244	227	236	246	300	244	244	233	235	266	308	324	262	316	308	212	199	185	303	160	174	223	216	199	224	147	148	222	209	273	258	251	165	251	230
LOC412748	17	4	12	14	4	11	12	8	4	9	4	5	2	5	18	9	6	17	5	16	5	6	5	6	5	6	9	14	4	16	1	2	13	7	13	14	6	6	8	11
LOC409079	162	94	186	125	134	157	81	96	162	164	153	123	134	167	219	176	218	165	153	168	181	148	166	211	113	120	169	262	204	219	124	137	212	246	173	207	221	191	187	219
LOC727390	127	61	86	80	76	98	63	85	73	81	58	80	43	98	97	92	88	84	91	77	99	91	77	103	80	94	126	86	95	132	131	116	132	146	127	112	92	157	79	130
LOC412495	632	490	647	449	454	547	414	426	468	559	630	548	551	454	596	654	472	541	523	585	431	290	315	442	314	336	448	466	304	491	393	466	357	446	493	455	485	431	405	375
LOC550977	85	96	66	73	54	87	66	76	60	109	91	59	88	18	87	70	55	80	75	85	60	85	69	71	80	62	64	69	57	92	59	61	75	86	91	54	67	82	70	80
LOC727396	64	56	24	35	49	54	38	17	23	36	36	49	45	17	50	27	42	38	48	65	72	65	45	71	76	60	72	104	44	128	63	64	92	129	96	81	89	66	54	62
LOC102654495	3	8	3	5	7	5	4	0	3	3	2	1	0	1	5	2	6	5	9	2	10	3	1	3	6	0	12	5	7	11	1	0	4	5	5	5	5	8	2	3
LOC100578820	1	4	5	3	3	3	3	1	6	2	1	4	0	2	6	3	1	2	7	8	4	0	1	6	3	1	0	2	0	3	0	0	7	0	4	0	2	3	1	1
LOC412721	53	28	95	88	68	70	60	50	67	84	54	102	72	53	78	61	78	74	86	73	49	47	43	78	59	54	71	56	40	80	41	62	70	56	59	81	75	77	64	81
LOC724633	465	289	408	288	315	313	231	228	256	373	369	220	379	318	293	312	334	306	303	339	280	350	237	283	297	244	256	377	316	442	358	373	292	375	290	311	354	299	345	329
LOC724678	79	63	91	73	63	85	48	64	70	72	52	91	90	97	95	67	55	60	97	65	74	87	74	100	72	75	71	82	73	105	75	86	64	114	91	94	62	81	64	78
LOC552473	135	61	139	114	103	109	90	88	102	123	101	71	89	65	126	115	126	75	113	107	79	72	78	66	69	61	58	111	60	86	92	87	91	113	105	99	119	141	102	94
LOC726264	207	125	166	103	146	124	129	113	109	129	181	93	101	123	138	89	104	114	110	126	60	115	84	83	64	92	65	75	100	90	77	76	75	75	79	95	113	106	103	83
LOC552497	200	156	177	219	203	205	180	221	181	246	246	158	163	193	237	165	231	231	260	205	259	224	217	251	177	220	243	319	261	255	236	265	241	314	314	320	278	342	258	300
LOC551976	68	41	83	67	49	85	66	53	59	61	56	57	73	71	94	60	52	74	48	55	48	64	62	73	45	43	47	43	59	84	66	73	51	66	88	61	91	70	64	69
LOC551785	7	3	8	2	7	12	0	8	7	12	11	1	5	6	14	9	1	6	2	10	13	6	12	2	4	10	7	17	5	16	10	3	6	8	5	11	12	28	10	3
LOC412636	22	17	20	32	11	27	20	12	15	30	23	28	31	25	42	24	19	13	28	27	26	18	34	33	19	37	13	25	40	29	13	38	26	36	39	30	33	28	32	37
LOC100578966	56	32	35	42	63	41	33	31	51	49	48	44	73	58	50	71	42	49	56	37	74	63	97	81	56	59	71	93	64	77	48	42	70	99	88	74	65	80	66	97
LOC100578479	250	246	293	269	202	292	185	304	228	229	310	302	280	175	257	297	293	258	285	226	284	242	192	343	277	260	280	333	287	418	372	261	266	311	320	266	325	338	284	232
LOC726667	11	5	12	11	8	23	15	12	15	14	13	6	20	4	20	2	11	12	12	20	12	23	18	17	16	20	11	17	8	18	14	9	14	28	21	11	15	24	17	10
LOC409351	296	175	263	224	226	260	161	161	179	253	244	230	249	278	259	288	220	273	287	235	214	256	169	233	175	157	174	198	238	283	247	260	210	289	271	216	269	244	253	224
LOC726694	93	43	86	99	87	71	74	76	80	82	86	73	102	114	94	82	121	64	111	109	74	69	62	86	52	48	68	77	79	80	89	83	94	44	89	94	95	102	100	133
LOC100577197	0	0	0	0	0	0	0	0	2	1	0	0	0	1	0	1	1	0	2	0	0	4	3	0	0	1	0	6	0	2	0	0	1	1	2	0	0	5	0	2
LOC726722	0	2	3	2	1	8	0	0	3	3	1	3	0	0	1	0	0	0	1	1	0	0	0	0	4	2	4	4	0	16	1	7	2	1	5	1	3	0	3	0
LOC409860	28	11	13	28	21	21	19	5	14	23	15	18	22	8	19	9	17	9	20	23	40	18	39	26	27	18	23	22	14	32	30	28	30	36	33	20	29	22	25	32
Mir3770	0	0	0	0	0	0	0	0	0	0	0	0	0	0	0	0	0	0	0	0	0	0	0	0	0	0	0	0	0	0	0	0	0	0	0	0	0	0	0	0
LOC113219403	0	0	0	0	0	0	0	0	0	0	0	0	0	0	0	0	0	0	0	0	0	0	0	0	0	0	0	0	0	0	0	0	0	0	0	0	0	0	0	0
LOC726743	3	4	14	15	6	0	15	8	4	9	5	5	8	3	6	27	9	15	18	11	8	5	8	8	15	4	4	26	4	10	5	1	8	16	6	5	2	20	6	20
LOC113219232	0	0	0	1	0	0	0	0	0	0	2	1	0	0	0	0	0	0	0	0	1	0	0	0	0	0	0	0	0	0	0	0	0	0	0	0	0	0	0	0
LOC726779	8	6	4	3	4	8	15	4	2	4	0	6	4	5	20	6	3	5	1	4	7	3	3	6	2	3	4	7	9	8	3	2	5	10	4	4	7	2	6	1
LOC113219248	0	0	0	1	0	0	0	0	0	0	0	0	0	0	0	0	0	0	4	0	0	0	0	0	0	0	0	0	0	2	1	0	0	0	0	0	0	0	0	0
LOC113219247	0	0	0	0	0	0	0	0	0	0	0	0	0	0	0	0	0	6	4	0	0	0	0	0	0	0	3	0	0	1	0	0	0	0	2	0	0	0	0	0
LOC409859	50	72	85	77	63	78	56	47	55	60	56	68	32	49	66	78	66	63	44	58	82	54	75	90	52	56	33	62	89	90	70	57	86	95	80	79	88	58	56	42
LOC411555	111	69	111	70	85	115	50	74	114	93	77	114	91	102	165	137	95	96	96	98	100	85	68	134	79	116	98	124	119	126	81	65	115	129	141	134	127	85	125	139
LOC107965313	99	84	74	77	54	79	43	96	91	82	83	57	82	27	73	83	100	57	64	74	85	100	40	63	60	61	63	52	39	98	54	85	59	68	88	66	74	78	58	48
LOC409100	145	120	195	120	132	110	85	112	92	115	93	113	112	144	129	125	148	134	101	113	142	101	100	132	105	82	93	127	107	110	98	114	101	149	126	123	104	117	122	91
LOC726824	119	76	106	67	113	84	56	68	86	97	93	75	95	75	124	69	109	99	86	87	71	44	85	86	86	79	76	94	60	87	89	90	90	116	102	98	107	105	92	78
LOC551406	300	231	254	162	175	226	177	232	205	207	283	243	238	91	220	182	201	201	191	247	229	214	194	206	210	184	241	305	211	355	304	258	324	218	231	196	304	262	201	154
LOC412224	165	98	144	128	107	140	103	131	129	162	95	104	118	133	207	121	182	150	113	120	80	46	74	76	61	52	75	93	54	89	85	47	82	107	105	79	82	84	96	110
LOC409646	73	36	54	40	33	17	16	2	52	41	101	11	19	32	50	71	42	37	49	62	16	9	17	29	5	3	19	31	10	32	55	20	17	22	26	22	46	18	11	11
LOC411526	263	228	320	239	191	222	184	234	218	196	221	226	242	163	162	313	247	272	199	206	165	169	90	120	131	144	151	136	124	192	158	159	167	201	167	160	148	147	151	176
LOC409093	751	657	644	792	525	1027	1110	1042	656	624	684	966	851	465	684	905	775	1045	750	556	499	678	709	653	623	477	685	764	582	1106	585	772	931	654	931	748	752	921	834	877
LOC113219225	0	0	0	0	0	1	0	0	0	0	0	0	0	0	1	0	0	1	3	0	3	2	2	2	1	0	4	8	0	0	0	1	2	4	1	0	2	0	0	0
LOC100577425	0	0	2	0	0	1	6	3	4	0	6	6	3	0	0	3	5	9	0	2	3	6	5	0	0	1	8	2	6	1	3	1	1	11	9	5	0	5	0	0
LOC409481	6383	4483	5632	4387	4852	4980	3741	4311	4416	4927	5480	4195	4996	4989	4516	5314	4845	4837	4434	5023	2898	3335	2891	2972	2576	2067	2720	3585	3170	3856	2818	3453	3623	3093	3642	3542	3403	3945	3288	3211
LOC100578657	46	17	44	22	15	32	55	22	15	18	56	39	23	36	19	26	26	43	31	24	3	9	12	5	3	8	9	5	18	4	10	12	6	7	3	17	8	10	13	11
LOC102655567	3	19	15	11	14	21	17	43	7	8	1	9	18	3	15	19	5	22	5	22	13	17	7	8	11	2	4	17	8	11	18	19	6	3	4	7	1	12	3	20
LOC410035	648	737	765	784	675	1192	839	1306	701	542	529	846	897	640	636	884	860	958	616	493	309	409	338	360	290	265	277	374	328	532	350	389	454	251	401	354	276	511	391	517
LOC102655515	0	0	0	0	0	3	0	4	0	0	0	0	0	4	6	0	0	0	0	2	6	3	1	1	0	3	0	1	0	0	4	2	0	4	3	0	0	4	0	3
LOC102655275	66	76	71	102	58	155	90	179	92	55	79	144	113	85	78	76	70	126	80	79	75	28	71	51	55	64	107	51	95	102	73	59	51	47	74	98	81	38	84	77
LOC107964488	45	53	34	43	58	100	94	62	37	53	80	109	45	67	48	66	40	76	63	75	49	79	53	65	70	75	38	30	63	100	50	90	74	43	61	59	48	60	85	68
LOC413678	609	601	783	526	709	978	502	907	675	852	575	673	731	929	833	908	1110	929	621	781	435	239	616	700	993	672	961	388	630	1269	535	1321	1519	770	906	558	923	410	641	1346
LOC413677	734	618	1003	808	771	1356	811	1088	865	881	711	1044	1065	1032	1074	1145	1008	1045	1007	946	567	444	534	584	415	368	596	497	715	993	579	451	742	666	678	824	454	709	741	935
LOC102655933	81	43	86	68	75	100	54	88	61	96	71	69	95	100	69	95	100	67	62	84	28	17	43	25	27	29	30	44	39	78	31	19	39	40	33	51	23	49	36	42
LOC551679	356	315	356	334	266	318	196	223	254	369	299	270	290	358	340	362	323	259	310	351	200	157	168	196	151	213	181	197	133	181	167	228	189	280	218	218	285	203	237	190
LOC409401	1097	836	1086	909	882	958	654	816	849	955	864	808	925	939	967	892	955	920	847	991	764	798	688	730	647	552	671	761	718	803	685	863	869	861	789	787	820	783	758	697
LOC551705	73	66	123	116	93	149	54	85	102	117	93	108	106	122	91	123	124	97	106	119	127	93	84	141	86	71	101	143	123	149	119	98	108	147	137	132	120	123	120	120
LOC100577499	54	21	25	32	33	29	22	45	23	42	37	27	53	13	24	16	37	37	39	48	35	33	29	37	44	8	53	33	26	59	24	24	45	51	49	33	47	43	42	17
LOC409571	113	65	74	42	75	61	56	76	76	77	103	81	91	60	77	94	75	60	77	90	103	82	87	85	108	89	84	97	75	106	83	91	124	91	122	94	135	130	70	89
LOC724719	167	130	165	88	137	158	127	225	130	195	127	139	111	42	132	146	155	179	141	174	179	178	117	188	186	172	122	191	176	277	118	174	229	255	204	162	216	197	189	144
LOC107966040	33	62	38	49	37	40	22	22	33	46	40	53	40	11	33	45	50	43	32	48	35	43	58	67	43	22	40	48	40	56	51	55	60	37	67	42	35	47	42	54
LOC100576106	56	32	56	36	27	27	22	16	43	44	49	24	26	25	45	30	47	34	52	56	35	9	18	36	31	28	48	26	19	53	55	21	32	51	35	39	45	36	23	55
LOC552440	163	134	155	102	127	112	97	97	145	94	142	90	105	64	121	95	110	90	98	125	117	121	90	117	93	80	147	109	108	163	98	141	145	149	134	135	117	113	105	98
LOC726972	371	271	252	294	179	417	442	471	208	327	243	391	382	164	232	412	288	312	229	239	237	232	323	290	292	202	306	255	270	372	306	324	489	317	423	279	370	358	442	351
LOC107965622	0	1	1	0	1	0	0	0	0	0	0	5	0	0	0	0	4	0	3	0	0	0	0	0	0	0	0	1	0	0	0	2	2	0	0	0	0	0	1	0
LOC551730	73	93	99	104	114	98	69	113	105	90	127	97	113	70	93	108	70	127	83	110	86	80	67	93	80	70	71	81	70	87	57	118	132	108	113	74	108	117	117	71
LOC724235	557	493	586	581	422	645	671	644	466	445	445	780	567	477	513	685	389	620	478	462	397	434	425	345	342	308	387	538	350	492	486	680	556	440	441	466	328	668	454	674
LOC414004	4019	2713	3697	3061	2936	3545	2534	2831	2634	2701	3128	2946	3040	3425	2694	3841	3073	2910	2753	2874	1311	1201	1337	1400	1133	900	1585	1817	1399	1758	1464	1520	1744	1336	2045	1415	1584	2163	1815	1896
LOC724330	16	2	20	8	13	6	4	0	9	14	2	6	9	1	7	11	19	14	5	4	32	17	9	8	12	19	3	9	12	6	14	8	13	13	21	8	13	24	17	8
LOC724495	13	2	20	16	11	12	19	7	6	8	21	14	6	29	20	16	14	18	20	11	6	1	3	19	4	2	8	7	3	0	0	3	8	3	14	8	12	5	3	3
LOC409109	1332	1233	784	573	967	511	738	252	268	1164	834	795	796	587	691	980	727	621	417	1350	978	848	302	343	491	552	702	744	640	512	1025	473	490	618	395	846	247	817	657	1027
LOC409096	8	4	2	5	0	0	6	2	7	1	10	24	4	10	0	6	1	3	10	12	37	2	0	1	0	2	1	3	0	1	0	0	0	0	0	2	1	3	6	3
LOC107965607	0	0	0	0	0	0	1	0	0	0	0	0	0	0	1	0	0	0	0	1	0	0	0	0	0	0	0	0	0	0	1	0	0	0	0	0	0	0	0	0
LOC100578708	75	48	51	23	63	56	41	41	57	47	58	37	65	65	46	57	70	52	37	61	54	41	25	30	45	51	44	55	45	33	30	35	47	82	39	70	45	47	48	36
LOC724635	31	32	14	28	19	16	23	20	32	19	27	16	39	22	22	24	39	47	25	24	35	21	20	34	46	23	33	34	35	40	20	46	36	56	32	27	32	24	23	30
LOC724680	107	170	213	173	94	157	96	97	80	144	143	134	174	177	110	162	119	137	182	130	24	15	30	28	26	27	28	21	15	27	44	38	43	38	44	31	60	17	73	52
LOC113219319	0	0	2	1	4	1	3	6	2	1	2	5	4	0	3	2	0	0	0	3	0	3	0	1	0	0	3	0	0	9	0	0	1	3	0	4	4	0	4	0
LOC551031	742	685	830	807	615	671	683	851	735	655	592	748	686	572	637	812	676	755	662	566	700	948	666	728	675	470	637	823	559	998	479	958	992	804	817	752	740	867	816	898
LOC409718	99	52	88	66	73	75	60	85	64	66	79	58	41	18	66	69	84	83	96	42	63	65	61	35	48	36	49	62	47	88	45	58	58	73	84	61	55	76	58	52
LOC724625	162	100	123	58	111	75	114	112	85	99	137	94	122	72	97	136	105	90	73	157	74	98	68	83	62	52	66	87	50	111	52	82	76	85	60	72	93	100	44	35
LOC413000	250	210	292	236	257	344	231	217	233	307	232	213	259	275	326	331	287	222	231	330	214	165	138	157	195	280	169	236	168	163	280	204	219	244	172	168	221	197	146	296
LOC102655469	33	35	16	8	17	28	17	26	12	28	36	4	35	22	18	45	17	22	6	37	5	6	2	1	11	0	11	10	2	3	8	10	0	3	4	5	2	0	4	1
LOC102655422	0	0	0	2	0	1	0	0	3	0	0	0	2	0	0	0	0	0	0	0	2	0	0	0	0	0	0	0	0	0	0	0	0	0	0	0	0	0	0	1
LOC113219320	46	9	25	32	19	16	19	2	4	18	30	6	37	20	18	24	28	34	5	53	3	1	3	0	3	5	1	1	4	3	7	5	4	0	4	5	2	3	8	2
LOC552040	0	2	1	0	2	4	0	0	3	0	0	2	1	0	8	1	0	1	0	1	0	0	1	4	0	0	0	1	0	0	0	1	1	0	0	9	0	0	0	0
LOC113218781	256	155	213	189	219	163	176	189	189	155	212	222	163	99	164	178	181	236	196	183	179	176	152	179	176	112	177	202	155	219	145	252	190	164	161	161	190	220	205	162
LOC409717	1187	1051	1416	1331	980	1625	1252	1467	1115	1097	1069	1239	1164	938	990	1468	1262	1463	1247	1013	616	755	785	778	656	461	610	1038	782	1076	866	814	1101	768	980	863	861	1141	939	961
LOC552095	53	41	49	40	40	38	25	30	27	31	30	38	22	48	24	40	42	28	43	27	33	22	41	48	31	25	47	41	25	33	38	20	31	31	43	28	62	41	51	25
LOC409258	882	606	654	440	555	578	498	527	547	555	570	530	595	524	535	636	501	628	463	546	389	442	308	404	287	304	342	438	385	489	426	553	383	444	353	399	504	468	408	385
LOC409259	83	69	69	82	97	97	65	68	106	98	85	87	94	71	86	106	97	72	108	80	95	68	48	82	81	78	68	103	96	88	56	101	111	70	116	86	115	105	67	87
LOC552166	1067	790	1133	1052	1031	1034	730	842	902	1021	884	977	977	1232	1058	1129	981	855	1072	1046	823	662	747	1059	859	993	859	791	820	854	886	1031	1000	1092	1109	806	1128	950	765	932
LOC410723	4	1	3	1	0	0	0	6	0	0	0	0	1	0	0	2	1	0	1	0	3	0	0	1	0	1	0	0	0	0	0	0	0	2	0	1	1	0	0	0
LOC102656191	1	5	2	4	4	6	3	14	0	0	1	2	9	3	0	1	1	4	1	0	0	0	0	2	1	0	0	2	0	0	0	0	1	1	0	0	0	1	4	0
LOC725190	2	3	6	12	3	14	16	22	6	2	11	6	13	8	6	14	8	10	4	10	4	9	2	5	2	0	3	1	0	3	5	4	4	0	1	0	0	4	0	3
LOC113218910	0	0	1	5	0	0	0	2	0	1	0	1	6	0	2	0	0	1	0	0	0	2	0	2	0	0	0	0	7	0	0	0	0	0	0	0	5	0	2	1
LOC113218632	122	129	106	133	141	302	171	166	124	112	94	128	116	80	67	122	129	94	75	229	78	67	122	185	69	99	87	125	183	93	103	151	116	189	196	115	205	135	227	203
LOC552229	0	0	2	0	2	0	0	4	0	0	0	2	0	0	0	0	0	1	0	2	0	0	0	0	0	0	0	1	0	0	0	0	0	0	0	3	0	0	0	0
LOC107965163	0	0	0	0	0	0	0	1	0	0	0	0	0	0	0	0	0	0	0	0	0	0	0	0	0	0	0	0	0	0	0	0	0	0	0	0	0	0	0	0
LOC100576446	94	87	97	140	66	206	175	208	175	128	93	234	174	95	116	122	171	186	66	158	196	240	133	121	157	216	91	207	179	286	151	129	241	221	219	251	51	290	167	254
LOC102656359	10	8	14	6	11	24	13	9	4	11	10	18	1	6	8	33	10	9	11	10	2	2	2	2	1	0	2	0	1	2	0	2	2	10	16	9	3	0	1	2
LOC102656491	1326	730	1077	839	1101	1011	625	795	708	914	935	685	904	1089	1045	1109	1156	898	1057	1000	749	713	580	864	633	664	776	826	755	865	673	775	801	1003	1056	988	933	1022	876	866
LOC726920	0	0	0	0	0	0	0	0	0	3	0	0	0	0	0	0	0	0	2	0	0	0	0	0	0	0	0	0	0	0	0	0	0	0	0	0	0	0	0	3
LOC100576473	0	0	0	0	0	0	0	0	0	0	0	0	0	0	0	0	0	0	0	0	0	0	0	0	0	0	0	0	0	0	0	0	0	0	0	0	0	0	0	0
LOC102656611	0	0	0	0	0	0	0	0	0	0	0	0	0	0	0	0	0	0	0	0	0	0	0	0	0	0	0	0	0	0	0	0	0	0	0	0	0	0	0	0
LOC102656640	0	0	0	0	0	0	0	0	0	0	0	0	0	0	0	0	0	0	0	0	0	0	0	0	0	0	0	0	0	0	0	0	0	0	0	0	0	0	0	0
LOC102656669	0	0	0	0	0	0	0	0	0	0	0	0	0	0	0	0	1	0	0	0	0	0	0	0	0	0	0	0	0	0	0	0	0	0	0	0	0	0	0	0
LOC113219275	2	6	0	4	5	6	1	5	0	1	0	4	1	0	1	5	0	5	0	0	0	0	0	1	0	0	0	2	0	0	0	0	0	0	5	2	0	1	0	0
LOC102656732	6	0	4	6	3	7	3	9	6	14	4	3	0	17	2	8	6	7	8	5	0	1	0	0	0	0	3	0	0	5	1	0	3	2	5	4	1	2	7	0
LOC100576505	21	49	21	28	12	8	17	19	20	25	31	12	19	4	13	25	13	14	22	18	19	9	8	15	16	5	20	17	14	39	15	32	15	39	27	10	34	8	17	8
LOC100577918	166	102	203	95	122	158	39	125	117	226	109	85	139	140	88	102	83	112	157	79	84	102	24	88	86	41	88	49	95	89	61	72	88	94	160	72	102	154	82	107
LOC100576730	31	12	18	8	12	26	11	12	19	33	18	18	23	15	18	27	8	13	21	29	19	41	24	7	11	7	16	13	8	16	16	14	20	32	28	11	5	9	11	7
LOC107965347	0	4	1	8	0	1	0	2	3	0	3	0	2	0	9	2	1	1	1	6	1	8	9	1	5	0	0	11	8	2	2	4	5	9	7	2	3	4	2	9
LOC413240	21	14	34	12	16	13	20	14	9	25	26	4	17	15	16	24	22	33	25	29	7	22	28	16	9	22	6	16	19	16	19	21	15	28	33	11	22	12	24	13
LOC413239	299	196	312	207	226	243	206	261	258	209	248	198	216	207	248	351	261	211	223	233	250	269	195	247	230	214	170	217	246	336	232	313	313	328	236	266	293	331	242	244
LOC409739	599	379	464	358	568	425	243	266	303	381	406	231	365	401	452	414	443	422	329	449	416	408	275	431	348	326	359	455	527	495	428	466	397	514	414	501	497	514	467	406
LOC102653708	15	10	5	6	7	11	6	6	4	3	5	5	2	6	6	6	7	2	0	6	4	4	3	5	4	5	0	7	2	4	6	3	5	13	6	5	5	2	5	1
LOC100576586	2290	1838	2580	2318	1739	2142	1680	1900	1864	2275	2227	2040	2100	2139	1848	2417	2309	2120	1886	2005	1013	926	984	1282	1085	896	1063	1096	1109	1517	1068	1335	1498	1121	1471	1414	1299	1509	1354	1352
LOC410718	52	42	93	62	42	79	63	97	74	62	43	66	78	38	82	101	72	99	48	55	91	88	70	72	62	30	75	76	64	81	68	65	108	101	76	55	43	81	79	84
LOC102654418	0	0	2	0	0	1	1	7	12	0	2	6	17	0	1	3	0	1	0	0	0	1	4	1	1	5	0	3	2	4	16	0	7	1	5	4	1	4	2	4
LOC113219261	0	0	0	0	0	0	0	0	1	0	0	0	0	0	0	0	0	0	0	0	0	1	0	0	0	0	0	0	0	0	0	0	0	0	0	0	0	0	0	0
LOC113219423	0	0	1	2	0	0	0	0	0	0	0	0	0	0	0	0	0	2	0	0	0	0	0	0	0	0	0	0	0	0	0	0	0	0	2	0	0	0	0	0
LOC102654265	1	7	0	0	2	4	0	1	0	4	0	5	2	0	1	1	6	4	5	0	0	0	0	0	1	0	0	0	1	1	0	0	0	0	2	2	2	0	0	3
LOC113219258	32	105	41	12	46	25	25	103	44	16	0	57	81	24	77	7	26	34	28	11	1	30	1	8	0	15	7	16	8	0	25	0	1	0	0	2	0	12	3	33
LOC102653997	0	0	0	0	0	0	0	0	0	0	0	0	0	0	0	0	0	0	0	0	0	0	0	0	0	0	0	0	0	0	0	0	0	0	0	0	0	0	0	0
LOC107964845	47	57	80	102	45	73	102	88	91	58	61	75	86	24	55	79	30	65	94	50	16	31	19	7	27	8	27	26	12	44	24	37	17	34	37	34	11	36	26	36
LOC410719	97	87	133	81	95	101	66	69	72	85	85	84	110	102	80	136	95	68	105	92	84	94	73	105	79	60	72	117	92	140	66	85	85	83	108	116	123	109	84	94
LOC725489	37	31	48	35	39	31	28	49	40	63	27	54	35	23	36	54	47	27	38	41	18	65	24	20	15	18	11	38	10	33	13	27	31	27	16	17	13	33	12	18
LOC113219422	0	0	0	0	0	7	0	2	0	0	0	0	0	0	0	0	4	0	0	0	0	0	0	0	2	0	0	0	0	0	0	0	0	0	0	0	0	0	0	0
LOC725818	17	18	35	27	29	20	13	6	18	11	12	17	32	23	19	23	24	19	17	25	12	27	25	23	21	8	21	14	25	19	13	32	26	33	25	20	27	16	22	4
LOC102654797	11	13	12	7	13	2	0	7	8	7	6	0	1	1	4	3	9	5	4	4	0	0	0	1	0	0	0	4	0	0	2	0	2	0	0	1	0	0	0	0
LOC100578389	319	274	263	255	345	239	199	210	225	259	316	282	273	137	236	266	354	254	275	248	191	287	199	265	198	157	192	297	201	303	168	276	260	234	276	214	238	263	195	199
LOC107963975	262	83	157	70	229	100	25	53	66	177	76	56	52	182	99	14	180	27	38	126	68	124	52	158	35	138	69	333	178	95	107	71	42	34	75	15	64	208	29	138
LOC102654405	76796	54608	40775	28039	74519	36821	19923	25951	38617	47157	73844	17918	49817	9334	40412	44351	45018	49169	36822	56891	49827	58203	52210	45137	22774	28979	33827	70306	44412	55822	55218	56522	49945	86614	51329	45588	57954	70397	43432	28526
LOC100578347	1395	790	609	345	987	666	392	358	639	642	1377	276	578	190	484	777	699	676	650	955	628	862	673	1405	499	244	1101	1053	559	1163	664	723	801	1582	1031	789	1271	1451	807	524
LOC724117	0	0	0	0	0	0	0	0	0	0	0	0	0	0	0	0	0	0	2	0	0	0	0	0	0	0	0	0	0	0	0	0	0	0	0	0	0	0	0	0
LOC102654781	13	20	6	2	13	6	0	2	9	10	14	0	13	0	9	10	4	6	2	6	3	8	6	6	4	2	9	16	13	14	12	4	14	15	2	5	16	25	3	1
LOC727522	2473	641	1859	1735	1275	1305	326	224	1892	1210	5275	1417	920	325	1365	1637	782	1247	2723	3408	260	209	375	1417	429	153	521	569	105	1097	1363	1567	1454	614	159	74	1882	411	224	163
LOC727243	2641	1586	2855	2389	2873	2695	1647	569	1742	2418	4362	1637	1338	745	1278	1079	1806	1216	2783	6189	921	491	354	1945	999	172	1065	697	831	2481	344	1315	644	2530	924	311	2191	1489	661	806
LOC725885	8025	7761	7480	7522	5983	10587	9528	11354	7521	7553	7144	8774	9984	5137	7016	8835	8287	10752	6999	6979	4903	4725	5603	4937	4210	4065	4845	5837	5680	7549	5570	6230	7248	4411	7151	6641	5517	7843	6199	7200
LOC102654266	66	64	74	54	36	68	38	67	78	57	38	72	67	87	94	63	63	55	52	44	44	22	30	53	24	39	32	38	51	33	42	38	33	35	46	36	28	44	26	53
LOC102654367	8	16	53	21	24	27	20	11	14	6	12	21	21	16	49	2	11	11	21	12	13	1	9	15	9	6	24	9	23	25	23	19	15	21	8	8	12	10	10	8
LOC113219308	282	270	262	264	239	241	241	337	210	328	269	207	326	172	200	338	225	276	220	180	222	174	129	123	77	176	133	141	132	207	179	173	109	155	186	186	161	166	132	209
LOC100577905	4	0	35	21	15	28	24	27	1	9	9	11	19	2	7	9	8	6	12	14	4	16	6	10	4	5	3	10	11	11	5	14	12	0	9	4	15	4	6	7
LOC724279	181	174	119	146	196	176	128	177	187	154	172	138	156	66	177	240	141	177	113	146	211	192	158	195	164	162	161	230	134	272	201	201	194	252	211	205	199	200	171	129
LOC724326	0	0	3	0	0	8	2	0	0	0	0	2	0	8	0	0	0	1	0	2	0	0	0	1	1	1	0	7	1	2	2	0	1	4	0	0	1	1	2	1
LOC412316	2050	1211	1686	1332	1467	1355	793	1218	1554	1441	1468	1235	1406	589	1364	1363	1718	1443	1620	1668	1348	1116	953	1043	757	745	997	1190	1062	1143	770	1064	1024	1633	1224	1269	1587	1305	1105	951
LOC411976	4	6	0	0	0	5	9	0	0	4	0	4	2	1	5	1	3	2	4	0	0	1	1	1	1	0	2	2	2	2	1	4	6	3	1	1	1	6	0	0
LOC726238	1224	1006	1341	1138	1003	1043	775	880	1052	1059	1655	900	1043	964	956	1206	975	1216	1286	1256	739	798	624	878	743	508	724	671	635	1087	493	898	773	886	899	658	1302	721	912	604
LOC411781	1089	489	954	743	964	805	531	521	728	786	835	569	780	1084	850	1021	907	730	954	1242	888	697	847	1043	459	393	576	1045	787	862	776	1002	943	877	882	599	1469	1148	1006	629
Slc35b1	66	38	57	49	46	59	36	69	57	87	62	37	73	22	87	97	63	49	68	59	101	94	67	89	90	68	58	79	48	77	69	44	60	108	81	71	103	69	72	83
LOC409298	82	69	84	71	58	101	61	123	84	96	65	90	84	23	123	60	69	65	67	68	88	83	62	63	66	54	54	79	67	71	41	66	46	84	112	49	78	87	44	64
LOC100577753	1056	1067	1107	970	725	1002	899	1021	1037	1268	1484	1149	1337	1239	894	1301	884	1413	930	1109	1098	1272	1041	926	1026	960	1131	1021	869	1235	1032	1507	1164	1250	1001	1201	1065	1148	863	918
LOC411983	2950	1982	3032	2150	2654	2551	1942	2494	2327	2950	2422	2010	2611	2449	2411	2931	2148	2666	2720	2557	2134	2666	1902	2051	2318	2113	2242	2675	2299	3180	1688	3419	3364	3994	2894	2113	2954	3098	2164	2061
LOC411715	53	41	58	42	53	56	37	38	43	61	51	41	44	28	46	61	45	53	77	35	61	39	41	41	71	49	52	66	39	73	56	67	45	90	58	55	59	78	75	56
LOC100577872	45	39	48	46	42	52	37	40	66	33	40	74	57	58	35	85	39	23	44	61	52	62	61	60	40	72	80	56	59	109	53	81	78	89	75	67	77	89	71	75
LOC107964025	6	17	11	27	24	28	17	12	8	23	16	11	15	29	13	26	26	27	21	10	9	21	7	7	11	0	10	10	4	12	2	15	13	6	6	27	9	7	2	2
Mir6039	0	0	0	0	0	3	0	0	0	0	0	0	0	0	0	0	0	0	0	0	0	0	0	0	0	0	0	0	0	0	0	0	0	0	0	0	0	0	0	0
rtGEF	64	59	98	79	66	77	62	66	62	69	79	48	74	33	79	70	104	49	42	72	57	58	65	73	56	48	45	46	33	57	67	43	83	84	62	48	56	73	62	78
LOC552719	6	4	9	0	4	6	6	2	6	6	17	3	4	2	3	11	3	7	20	14	12	12	17	9	17	10	21	17	9	29	10	7	13	19	17	27	19	13	16	9
LOC725527	64	56	52	51	62	35	26	26	28	47	66	37	32	34	56	45	36	49	31	33	32	46	31	31	25	31	25	36	24	59	39	39	28	76	39	43	48	42	32	25
LOC413631	12480	8353	11437	9211	10439	11468	5829	7032	8924	9112	13426	7804	10494	9347	8134	10440	9417	9486	9920	12258	6190	6138	5229	6091	5012	4772	5927	6461	6293	9425	7867	7794	6795	7750	5717	6781	9656	6394	6775	5351
LOC107966041	0	0	4	5	4	2	3	0	0	0	0	0	8	0	5	4	0	0	3	0	0	1	1	0	0	1	1	1	0	3	0	0	0	1	2	1	1	0	1	0
LOC409138	45	43	74	63	67	62	48	57	84	45	67	88	57	25	46	50	38	43	66	46	63	35	52	63	61	30	84	51	49	102	32	87	33	75	86	61	47	52	54	34
LOC412436	307	377	420	332	283	445	283	383	357	420	558	368	432	380	325	553	488	471	487	415	183	158	295	434	211	184	344	223	250	349	267	353	380	293	395	426	373	210	317	209
LOC100576414	35	0	2	3	21	16	13	6	17	0	11	37	3	1	8	4	3	23	0	1	3	9	6	1	13	0	6	14	0	14	8	6	46	10	6	5	4	6	7	5
LOC411910	15	43	27	8	17	23	20	24	26	27	23	20	20	13	23	24	17	7	16	14	5	5	26	40	18	7	20	17	30	52	19	22	51	19	28	26	23	23	27	10
LOC102654175	6	7	18	10	6	19	11	6	10	18	9	16	8	23	9	19	25	16	9	8	2	2	11	24	5	4	15	7	9	11	2	10	8	8	6	22	9	11	20	3
LOC724636	26	31	63	33	18	37	46	45	21	26	39	26	26	30	32	32	34	53	23	41	10	24	18	19	8	13	16	23	12	25	11	17	25	14	30	14	14	14	15	21
LOC409238	32	16	42	33	5	26	57	59	14	26	34	45	43	30	55	36	24	20	17	25	14	14	27	26	11	13	18	11	26	14	15	28	26	21	32	28	14	15	20	26
LOC411850	395	282	431	340	446	467	274	407	334	346	400	346	408	251	427	485	447	314	378	360	290	270	328	292	291	241	263	311	306	358	296	353	379	343	382	308	366	419	331	284
LOC100576230	20	44	31	35	24	33	13	36	28	27	22	24	40	25	24	29	18	35	33	11	14	24	26	30	23	35	27	23	23	19	24	30	40	39	35	37	49	17	24	20
LOC412191	568	566	651	536	492	681	527	651	513	616	459	565	726	370	666	603	704	543	535	532	576	577	504	575	494	407	455	540	486	731	510	597	615	569	619	610	583	676	667	593
LOC100578952	83	62	75	101	55	82	88	87	40	112	68	75	71	68	61	68	61	85	91	78	17	27	34	18	24	12	17	16	20	28	15	24	24	13	38	33	27	22	45	17
LOC724411	96	118	92	104	63	115	63	87	63	108	97	88	80	60	87	117	106	80	106	80	64	84	110	81	59	60	43	100	52	107	99	77	96	125	87	74	75	103	74	65
LOC551703	69	99	86	85	60	72	69	79	72	45	82	86	93	86	62	101	53	97	89	42	47	41	27	62	27	68	84	63	37	82	84	61	59	76	90	103	77	50	71	62
LOC551676	339	268	324	310	255	368	255	264	312	360	360	351	356	235	370	361	346	356	305	336	330	352	282	365	262	248	249	434	328	427	249	310	386	415	429	310	333	377	305	324
LOC102656429	11	7	20	5	19	7	5	2	1	4	5	10	6	1	3	0	6	6	8	3	1	14	1	3	2	0	5	2	1	2	8	1	3	0	3	4	3	1	5	2
Tret1	3643	3947	4084	3535	3001	4474	3016	3529	3206	3269	3369	4365	3385	3424	3985	3757	3825	3694	3567	3167	1776	2509	2253	2496	2020	1736	2158	2025	2013	3435	2431	2602	3192	3125	3067	3239	1923	2500	2778	2319
LOC726405	47	70	88	73	54	93	93	77	80	63	58	69	47	79	87	62	48	69	79	60	84	56	60	102	44	53	73	74	65	101	72	65	112	80	123	101	73	114	55	96
LOC726368	183	165	206	159	170	193	134	161	185	192	223	150	199	108	174	146	123	137	208	164	125	158	142	119	112	92	106	128	127	255	148	155	136	160	134	135	118	127	122	142
LOC409579	46	61	64	44	46	43	24	42	51	50	52	55	64	38	49	50	35	41	43	44	46	40	54	66	69	33	62	80	39	98	36	62	88	86	82	64	72	63	73	42
LOC726320	21	39	29	9	15	37	31	31	33	30	46	18	42	5	14	32	42	39	36	41	52	32	20	46	65	54	29	19	23	60	41	69	51	23	38	27	47	31	36	29
LOC100578782	46	40	46	38	27	83	41	50	43	40	47	31	56	12	43	50	49	45	37	61	34	68	50	42	68	54	55	61	33	78	36	59	41	64	68	23	53	38	47	22
LOC100578721	123	82	139	121	123	86	66	135	124	126	149	78	94	64	149	134	110	106	90	91	96	112	71	100	90	74	89	118	119	106	107	109	82	118	108	99	129	131	88	83
LOC552091	26	13	32	10	18	26	12	31	19	18	17	18	32	8	42	26	19	21	13	4	35	8	13	24	20	27	24	19	10	19	4	11	33	29	27	31	20	33	15	15
LOC552065	5	10	11	16	2	16	5	16	14	10	2	17	15	21	32	27	12	10	24	10	17	15	8	23	12	9	16	12	11	12	4	23	12	29	20	20	14	16	13	23
LOC726220	5	12	13	2	5	5	6	9	15	7	4	12	15	0	4	4	2	10	3	3	9	7	13	18	12	6	11	10	11	10	3	6	8	15	7	9	9	14	5	5
LOC552036	67	73	45	52	46	45	43	49	53	67	68	57	63	25	50	88	72	55	54	59	75	83	75	62	41	87	69	59	76	100	80	83	70	71	88	80	83	85	67	48
LOC113218798	6	2	2	6	0	1	6	5	4	3	0	2	3	0	4	1	2	4	0	0	0	5	4	0	3	7	3	5	5	1	0	1	7	5	1	3	0	0	8	2
LOC724681	18	24	5	13	7	12	17	18	18	31	13	21	11	4	8	14	14	30	15	12	21	20	25	12	26	10	11	12	12	11	11	19	22	10	17	15	14	9	14	4
LOC410717	3461	2913	3003	3024	2517	4079	3480	4319	2976	3099	2979	3732	3872	2356	2846	3450	3593	3574	2712	2718	1939	2621	2432	2216	1992	1316	1884	2774	2404	2908	2089	2715	2766	2216	2929	2672	2631	3364	2892	2601
LOC113218805	4	12	9	13	13	11	3	29	0	3	1	16	19	4	6	17	3	15	0	8	3	0	2	1	1	1	1	4	2	2	6	2	1	4	2	0	1	4	0	3
LOC408589	1714	1502	1664	1568	1548	1834	1304	1632	1580	1730	1748	1701	1336	1229	1658	1977	1714	1789	1816	1700	1389	1220	1086	1463	1236	910	1117	1175	1149	1558	1381	1540	1452	1429	1603	1489	1463	1450	1589	1433
LOC724761	37	23	50	47	21	39	33	34	35	35	28	26	34	14	22	48	20	37	23	26	16	35	10	8	8	11	9	13	16	51	17	9	18	15	14	8	7	15	21	19
LOC724796	0	0	0	0	0	0	0	0	1	5	0	0	0	0	0	0	0	0	0	0	0	0	0	0	0	0	0	0	0	0	0	0	0	0	0	0	0	0	0	0
LOC724618	323	385	411	453	313	641	478	501	316	498	346	507	416	300	370	428	482	542	341	313	568	669	492	469	616	398	380	550	670	802	388	437	591	514	671	630	572	563	868	774
LOC113219402	120	83	177	104	147	69	22	42	98	31	60	40	86	87	80	19	84	53	61	35	40	72	40	24	11	41	50	32	24	23	85	46	30	43	44	53	49	55	53	30
LOC411474	90	72	97	71	88	131	96	86	85	81	101	95	106	60	83	90	103	97	87	98	89	66	76	70	45	70	79	99	53	111	71	86	115	85	96	94	107	101	92	102
LOC409075	219	172	162	154	165	231	144	159	167	156	165	182	197	133	209	201	147	176	148	159	160	178	153	176	123	131	132	181	134	153	115	170	177	159	203	176	202	210	215	153
LOC411473	66	29	62	63	51	55	39	43	61	47	44	36	67	36	46	56	50	47	62	51	50	41	50	52	38	42	40	81	53	73	52	29	58	68	52	66	65	75	44	34
LOC409074	228	187	130	124	111	172	161	188	195	120	139	198	134	45	131	148	168	138	133	207	240	218	232	202	218	240	206	238	154	283	146	242	229	306	264	127	206	248	170	117
LOC725421	20	10	6	14	10	8	9	10	7	19	4	7	14	10	9	16	14	5	12	16	20	11	12	14	20	15	5	27	1	29	13	18	6	49	12	12	10	27	15	9
LOC411472	145	109	166	139	110	139	112	109	104	170	154	99	149	149	114	151	123	122	146	113	77	158	79	107	106	120	113	150	117	212	131	152	138	169	137	101	127	102	108	111
LOC725068	3151	1834	2994	2546	2526	2943	1999	2599	2526	2852	2211	2618	2623	3067	2837	3146	3207	2504	2693	2578	1882	1471	1581	1872	1488	1453	1729	1871	1968	1997	1704	1899	2486	2016	2576	2436	2260	2301	2019	2288
LOC412081	233	166	248	218	243	227	193	195	191	269	249	198	193	186	253	288	241	266	235	237	130	158	171	175	186	157	127	201	139	282	182	230	215	179	182	262	218	221	218	180
LOC726218	5	4	1	2	3	3	2	7	4	0	1	1	0	0	4	0	5	7	1	4	5	12	1	5	6	1	1	3	5	4	0	5	5	7	1	2	2	4	10	2
LOC413374	290	218	310	218	258	275	259	222	235	268	273	273	300	120	219	280	257	226	231	292	310	413	303	386	282	252	242	451	331	385	251	340	351	448	379	329	448	452	376	216
LOC726172	2230	1902	1975	1320	2230	1694	1120	1491	1498	1891	1877	1489	1830	973	2188	1832	2031	1973	1502	1962	2057	2618	1593	2027	1103	1484	1388	2765	1893	2282	2190	1854	1562	2409	2038	1842	2136	2521	2006	1755
LOC412918	917	715	918	757	737	871	595	912	774	780	825	889	796	582	729	815	767	963	773	755	624	727	571	559	610	412	475	733	470	835	714	807	721	608	620	678	704	709	646	509
LOC726113	3	1	0	0	0	3	0	5	1	3	2	2	2	0	8	6	6	2	0	2	4	0	0	11	1	2	1	8	0	1	1	1	4	1	4	9	2	2	3	0
LOC411995	20	23	28	18	31	33	27	43	21	36	54	32	30	21	47	43	39	22	34	39	30	30	22	24	22	32	42	38	47	30	39	29	42	30	38	38	32	59	27	43
LOC411996	293	383	508	354	347	416	318	352	372	355	349	349	389	167	457	386	363	437	409	366	417	516	419	458	513	364	388	497	445	558	412	503	489	585	504	418	434	471	452	388
LOC552186	47	62	89	81	73	59	52	71	74	104	79	76	67	61	88	73	60	63	75	108	82	125	74	78	67	97	52	100	87	93	100	86	108	90	84	81	78	105	73	78
LOC100578370	78	60	82	86	60	83	50	77	44	71	45	73	72	81	89	106	116	48	100	66	103	65	60	102	70	63	66	81	67	82	84	69	84	95	99	70	77	103	82	115
LOC725028	120	87	74	83	68	89	45	83	82	83	95	61	86	56	79	102	104	85	98	103	98	54	73	104	62	65	73	90	43	88	68	72	74	91	88	64	110	75	58	68
LOC409832	4161	3681	3101	2748	3360	2989	2360	3325	2654	3095	4071	2761	3115	596	2436	3127	2584	3054	3008	3681	3144	3556	2493	2732	2490	2440	2222	2797	2119	3769	2827	3520	2801	3261	3076	2930	3256	3277	3176	2129
LOC413228	88	69	66	29	53	93	52	72	59	48	40	44	76	21	73	80	54	55	25	66	51	68	52	56	64	53	62	83	68	85	72	50	97	84	84	52	78	58	56	64
LOC409911	682	368	398	398	504	530	327	387	430	493	435	453	458	293	513	578	487	433	445	511	574	545	394	605	504	450	462	711	533	644	470	470	514	724	586	438	595	587	534	521
LOC409910	7067	5124	6418	4934	5882	5684	4211	5380	5094	5836	5508	5189	5810	3214	5991	6015	5647	6059	5463	5828	5312	4966	4515	5315	4884	4349	4824	5589	5144	6924	4973	6017	5775	6356	6450	6190	6985	6584	6321	5127
LOC409909	131	77	90	114	65	83	80	95	82	110	76	86	79	59	93	86	86	79	57	84	83	72	80	86	60	73	40	117	95	88	83	89	76	133	112	107	126	128	62	109
LOC100577521	4	0	1	0	5	0	0	0	12	0	0	0	0	0	3	0	0	0	2	0	1	0	0	3	0	0	2	0	0	0	1	5	0	0	0	1	0	0	0	0
LOC411704	151	89	105	71	125	137	77	88	108	84	89	113	74	98	109	160	101	93	65	89	93	72	71	99	84	92	92	117	70	85	110	98	93	91	77	96	101	119	104	114
LOC411705	20	24	14	25	26	33	35	55	33	19	20	52	51	15	38	33	25	35	23	28	30	37	48	42	42	23	15	21	35	34	25	23	43	42	32	34	48	51	36	54
LOC552264	98	31	45	40	37	50	39	52	71	58	36	37	55	13	57	64	56	58	49	50	79	52	62	46	62	58	47	67	96	64	38	59	54	53	95	45	90	89	51	49
LOC100578901	7	10	2	9	17	1	4	9	12	6	9	9	7	5	21	6	29	9	16	24	2	0	8	10	2	3	14	10	17	11	9	8	8	4	9	16	6	1	7	13
LOC102655679	1526	1070	1483	990	926	974	988	1155	1099	1167	1144	1079	1060	861	864	1194	1049	1263	979	1180	996	1167	817	882	829	613	772	1056	805	1196	1086	1235	1077	880	809	891	1291	1036	1130	943
LOC552243	228	195	262	210	212	204	270	217	224	206	201	291	239	212	227	307	226	190	224	144	172	201	156	187	205	149	116	216	274	230	223	217	200	223	271	276	145	318	209	411
LOC552221	593	479	577	611	403	720	579	670	616	568	516	652	610	519	611	703	530	664	632	495	388	327	325	419	350	299	411	452	375	404	372	451	525	355	429	407	404	558	395	589
LOC725819	278	236	303	311	273	283	253	327	273	318	247	217	293	142	307	394	214	277	358	276	161	223	182	261	177	151	208	167	175	259	131	217	285	281	238	236	221	225	182	150
LOC409193	213	172	256	220	209	251	179	208	212	272	124	250	253	168	272	263	229	218	269	234	181	159	173	176	159	130	164	178	91	227	110	154	214	195	202	166	124	212	194	227
LOC113219399	1	0	0	2	0	0	2	0	0	0	0	0	0	0	7	0	0	0	0	1	5	0	0	1	0	1	0	0	0	0	0	2	0	0	0	0	0	3	0	1
LOC725946	57	119	176	93	64	118	95	109	79	92	95	99	99	78	97	98	107	93	146	67	83	84	66	110	68	92	84	81	58	96	76	64	89	92	106	75	90	87	73	79
LOC413650	178	135	169	100	153	155	99	133	122	148	158	154	173	92	130	181	142	118	150	186	137	137	139	137	163	131	116	171	146	223	124	114	148	195	159	154	143	131	100	100
LOC413649	126	98	132	96	99	125	91	112	91	107	113	122	143	96	92	122	85	150	117	128	98	123	112	80	103	64	93	117	127	137	173	136	115	146	140	107	120	151	88	80
LOC410009	24	17	14	20	23	20	33	24	21	13	16	21	30	11	14	10	10	34	27	11	15	11	13	12	17	17	27	25	19	18	17	20	16	21	10	15	29	25	34	21
LOC100576231	1	0	0	0	3	0	0	0	0	0	0	0	0	5	0	1	3	0	0	0	0	0	0	0	0	0	0	0	2	0	1	3	0	0	0	0	0	0	0	2
LOC113219408	0	0	0	0	0	0	0	0	0	0	0	0	0	0	0	0	0	0	0	0	0	0	0	0	0	0	0	0	0	0	0	0	0	0	0	0	0	0	0	0
LOC552032	9	4	5	2	4	11	1	8	6	9	5	6	25	0	0	15	12	3	7	10	9	0	6	6	1	10	9	2	6	15	12	9	7	8	17	8	9	6	14	12
LOC409282	214	148	177	146	152	180	100	177	141	186	149	140	208	136	162	186	156	166	210	160	86	89	115	116	92	76	84	149	97	144	128	111	138	114	163	165	120	122	134	145
LOC551978	366	328	158	149	100	215	273	436	291	178	269	289	241	57	136	161	179	296	176	204	201	175	200	115	200	130	220	205	105	224	114	247	163	199	185	148	173	160	133	113
LOC107964283	288	252	272	187	226	247	216	218	199	240	230	216	280	126	250	223	236	256	210	288	249	250	203	261	213	238	215	297	217	361	237	254	304	332	341	258	279	299	233	186
LOC412117	705	532	699	672	491	639	498	543	518	556	429	521	568	569	403	540	513	598	452	519	318	274	296	277	264	183	304	363	296	401	287	320	349	274	335	390	425	483	439	311
LOC726115	21	16	38	19	24	28	19	17	11	5	22	19	31	15	31	41	32	35	10	13	17	15	17	26	6	18	9	19	15	37	13	21	15	16	42	7	25	37	21	16
LOC412197	328	359	466	380	329	406	331	423	310	323	309	406	358	420	358	456	390	386	452	344	319	396	258	377	412	216	341	356	373	514	449	373	328	467	359	355	254	407	337	416
LOC412196	3	1	0	0	1	3	0	0	0	0	0	3	2	0	0	1	0	0	0	0	0	0	0	0	0	0	2	1	0	2	2	0	3	0	0	0	0	0	0	0
LOC100578255	8	4	10	7	12	8	7	2	4	16	14	16	11	3	6	23	12	17	5	7	9	10	18	9	11	5	15	18	5	7	10	11	5	20	9	6	4	10	12	6
LOC726325	362	257	390	321	259	377	252	328	270	324	242	258	369	327	277	346	323	364	279	289	253	220	224	214	156	208	190	259	223	316	225	287	272	202	251	290	287	353	280	331
LOC726348	26	22	22	6	18	10	23	29	27	17	15	28	14	7	25	10	8	17	15	21	32	34	15	22	32	35	19	35	10	37	56	15	38	39	34	13	40	24	33	23
LOC411982	26	20	10	12	12	34	20	18	16	10	10	18	12	32	19	6	18	39	6	18	9	17	5	11	4	7	11	6	5	8	11	7	9	3	10	3	11	9	8	13
Gtpx1	620	445	632	415	722	465	317	489	555	608	606	502	540	516	691	589	619	589	484	577	586	614	486	585	578	465	449	620	696	870	648	638	660	849	554	559	667	696	534	541
LOC409261	809	504	727	565	584	641	481	553	605	705	552	584	667	413	524	638	661	644	626	707	254	312	270	287	285	204	298	317	306	450	356	389	331	294	342	280	306	318	335	284
LOC726369	59	56	86	60	95	67	76	75	60	78	87	96	78	58	71	90	96	83	78	68	83	133	81	61	75	67	90	111	57	91	76	73	98	74	98	92	103	105	85	105
LOC551699	2	10	3	0	1	6	7	9	2	7	11	8	5	3	3	0	2	0	6	7	1	4	4	9	1	6	10	8	4	5	11	7	3	8	11	4	14	1	7	0
LOC100577833	1789	2131	2652	1665	1379	1492	1560	1523	1763	1545	1927	2459	2346	1205	1552	1573	1305	2280	1561	1210	3760	2933	2164	3187	1813	2258	1548	3010	2122	2916	2668	2421	2738	2376	2353	2261	2237	2649	3319	3016
LOC726447	983	527	887	696	987	652	439	476	674	880	803	514	634	940	736	738	803	673	736	802	840	961	644	913	682	704	769	1043	1078	963	807	944	898	1214	863	1023	1136	957	806	801
LOC726468	53	20	34	33	48	35	4	26	26	38	23	20	19	38	26	50	26	23	51	44	35	41	9	32	11	16	18	41	27	20	21	15	16	44	26	33	38	14	34	15
LOC406132	130	90	55	68	96	50	50	38	54	61	101	34	58	52	65	64	48	63	79	65	93	235	97	148	105	99	104	200	201	226	173	163	127	198	74	96	133	171	116	113
LOC100578881	6	2	0	3	1	0	0	4	2	6	4	1	0	3	20	4	7	6	17	11	11	17	7	24	4	9	15	13	5	8	6	5	2	3	10	5	14	8	2	4
LOC726487	35	0	7	7	0	1	3	5	0	5	5	1	3	9	6	3	11	1	5	2	17	37	14	6	12	1	1	15	13	5	17	7	3	0	4	7	7	13	9	11
LOC102655073	58	52	58	21	73	37	30	27	22	55	25	41	39	53	49	27	56	28	58	35	67	72	23	39	36	30	29	80	69	62	47	34	29	67	47	83	40	48	33	56
LOC726542	24	14	17	30	7	15	5	7	8	28	12	11	21	14	15	31	31	15	16	10	12	17	10	23	17	16	24	24	19	11	10	9	9	31	29	8	18	18	16	22
LOC551671	11	2	0	2	1	1	7	1	2	2	6	0	0	0	3	1	1	3	4	3	5	8	8	1	2	4	3	4	0	9	0	0	7	9	4	1	10	1	7	2
LOC551109	47	52	35	40	41	31	26	25	33	36	33	35	33	33	35	36	56	45	36	32	41	35	34	32	49	31	19	76	30	85	25	49	74	64	41	45	34	58	43	34
LOC551156	147	97	122	103	108	111	76	96	128	145	112	100	92	147	126	106	145	118	112	126	117	86	76	124	81	92	104	104	106	146	105	92	130	154	100	127	104	124	100	134
LOC551205	209	123	119	114	181	171	118	155	145	141	138	121	152	132	119	159	142	119	156	185	115	132	158	183	206	133	192	219	184	224	141	160	207	270	232	196	229	243	190	113
LOC724281	56	32	44	47	67	152	59	56	10	104	60	42	27	108	20	95	41	79	41	60	0	29	48	26	12	22	23	19	36	17	7	13	43	17	86	57	10	10	58	12
LOC724236	0	0	0	0	0	1	0	0	0	0	0	0	0	0	0	0	0	0	0	0	0	0	0	0	0	0	0	0	0	0	0	0	0	0	0	0	0	0	0	0
LOC100576257	12	4	18	25	16	19	15	23	3	22	24	17	23	3	22	27	0	20	20	3	0	10	3	0	1	3	12	4	3	7	12	1	6	7	2	15	5	8	3	7
LOC100577942	10	8	12	4	16	7	10	21	0	4	14	15	10	13	11	19	4	19	7	4	10	17	5	13	2	6	22	12	9	4	3	16	14	14	14	7	4	6	14	23
LOC724373	0	0	0	0	0	0	0	0	0	0	0	0	0	0	0	2	0	0	0	0	0	0	0	0	0	0	0	0	0	0	0	0	5	0	0	0	0	0	0	0
LOC724412	91	166	111	190	103	200	148	218	152	129	142	164	183	134	175	150	154	240	132	119	120	100	65	74	69	73	52	91	94	114	130	118	76	70	121	90	93	107	91	138
LOC724539	22	18	7	20	16	9	5	7	17	10	13	22	19	8	22	2	18	30	6	26	19	7	10	7	6	11	12	14	16	15	14	9	10	10	6	15	12	19	9	27
Msx	7	2	4	6	3	3	0	1	5	7	7	11	22	3	8	2	11	14	5	2	6	3	2	4	5	0	0	3	8	2	15	3	2	6	8	4	11	12	3	5
LOC102655896	8230	5130	6918	5523	5733	6091	5072	4881	5259	6061	6272	5625	6433	6459	5250	6323	4968	5656	5407	5712	4196	4979	3637	4725	3382	3576	4520	5139	4070	5672	5166	5526	5352	4445	4983	4511	5383	5446	4573	4804
LOC724587	210	213	227	164	181	244	163	192	169	194	203	195	262	133	208	214	207	172	178	225	269	222	175	233	168	177	161	263	218	284	275	205	333	262	238	186	316	264	196	191
LOC410710	2948	2150	2525	2365	2708	2707	1681	2350	2442	2678	2800	2275	2807	2026	2579	2622	2671	2526	2297	3003	2740	2226	2681	2242	3040	1775	1946	2806	2476	2825	2309	3689	3545	3185	2959	2581	4002	2593	2813	2445
LOC413670	230	287	258	202	214	243	158	270	209	253	205	159	173	164	172	240	219	210	219	240	82	66	72	98	93	71	82	96	51	110	63	86	85	126	97	85	94	97	90	102
LOC724762	74	79	77	71	29	71	54	68	75	52	70	81	46	62	26	70	84	67	58	55	15	15	7	20	19	11	17	10	8	24	10	9	15	16	23	13	10	29	20	14
LOC413672	107	99	85	65	76	76	40	71	84	48	38	94	99	50	77	59	61	78	76	84	66	68	53	65	70	60	54	88	61	103	57	77	83	77	71	65	56	74	69	67
LOC100576435	52	46	54	79	19	89	75	95	41	57	46	76	75	58	93	74	38	40	55	33	25	36	18	43	30	17	32	38	22	57	71	40	22	23	45	47	11	37	46	51
LOC413674	531	370	377	340	384	455	340	371	410	348	435	387	384	240	380	384	358	391	328	411	370	571	358	398	327	275	306	437	287	474	470	429	439	435	431	424	474	538	415	314
LOC410021	101	135	151	216	146	219	334	232	154	126	80	195	276	103	127	200	162	189	203	137	137	201	211	137	178	86	162	182	128	245	64	197	228	190	187	155	135	235	203	241
LOC413675	9	12	4	6	21	14	21	11	10	11	5	7	22	10	10	18	3	8	5	21	22	12	13	16	12	16	15	25	14	27	21	10	18	16	19	21	17	30	23	13
LOC410022	859	509	815	704	665	786	496	559	656	751	624	694	772	396	804	927	795	813	685	903	778	614	493	651	577	644	591	633	683	647	588	600	747	854	732	761	838	681	665	573
LOC412626	13	2	5	11	4	4	1	6	10	2	12	6	10	1	3	3	7	5	0	3	7	15	5	11	2	4	7	9	7	12	7	4	9	10	4	9	14	16	5	10
LOC551843	1801	1262	1826	1231	1444	1687	1230	1382	1390	1534	1638	1447	1593	1312	1560	1764	1542	1651	1431	1633	1415	1421	1280	1315	1285	1206	1227	1421	1344	1979	1449	1647	1704	1630	1498	1513	1859	1793	1511	1440
LOC409690	32320	25408	34302	29102	21344	26567	21403	27859	24665	25697	28685	25362	27611	23996	22157	27585	26734	26964	25557	23430	11540	13218	11163	12329	11483	8255	11767	11637	11607	16035	11785	15528	14215	12167	15793	15591	14998	13293	14220	14357
LOC412949	4	4	6	7	4	1	26	14	3	2	3	12	4	0	1	3	6	4	2	1	0	10	5	5	1	4	1	0	6	4	5	3	3	4	1	1	2	13	0	5
TyrR	236	274	165	183	168	234	384	269	221	138	93	226	352	106	110	129	172	130	69	175	67	56	117	45	72	52	121	67	70	91	36	76	136	78	195	147	116	84	112	133
Ks-1	32	16	24	23	13	39	34	33	28	30	24	49	51	19	17	12	14	12	19	12	0	4	2	1	3	0	0	3	6	6	3	5	16	3	6	9	7	6	3	14
LOC412948	532	401	438	386	417	890	660	893	525	654	555	675	804	233	449	682	776	548	510	601	950	1190	1070	1066	1185	785	878	1092	800	1293	929	1269	1716	1194	1331	1093	1559	1151	1046	1328
LOC409689	49	69	46	48	50	38	24	61	46	49	65	42	51	6	33	52	42	58	32	67	55	69	24	43	54	48	52	55	39	40	37	44	61	43	82	39	29	46	49	33
LOC725230	798	770	390	373	555	483	447	441	516	489	412	356	372	35	297	338	519	457	216	578	481	544	365	306	307	324	394	567	272	601	275	422	401	478	357	362	323	351	266	192
LOC725272	54	45	12	13	21	27	19	21	30	26	32	11	44	4	24	5	22	36	19	37	29	32	28	26	48	31	32	35	25	53	26	37	39	55	43	38	29	33	25	20
LOC725308	258	185	267	214	265	158	91	165	173	213	190	150	210	251	316	232	237	260	278	211	346	269	247	454	250	226	275	340	330	316	286	268	316	378	374	353	347	279	319	342
LOC725344	644	456	574	463	670	447	274	312	414	605	487	450	511	754	606	441	462	647	501	536	716	953	940	1144	811	811	732	1221	1107	1355	830	1029	1102	1110	875	908	1009	1048	1016	807
LOC725238	666	453	837	651	624	606	356	572	586	621	405	474	458	632	991	789	767	813	748	636	646	208	426	589	247	331	399	517	472	492	308	433	550	491	784	495	387	574	648	721
LOC725414	68	34	41	28	34	33	38	45	39	28	40	13	39	27	35	29	58	23	46	53	52	60	32	15	21	59	23	33	48	78	70	54	50	54	32	53	52	71	37	54
LOC725450	101	47	101	114	102	80	40	66	52	83	57	66	88	87	137	123	106	70	164	90	115	86	81	113	70	112	91	101	152	99	68	88	85	107	121	101	85	55	105	65
LOC100577019	164	332	278	296	218	602	461	431	277	328	181	463	166	172	125	312	469	332	159	260	301	436	470	550	358	488	352	359	566	539	277	721	669	492	536	496	398	655	466	524
LOC408587	7	2	14	12	9	24	6	10	3	1	16	12	5	2	7	7	3	15	3	4	0	0	4	2	0	0	2	5	0	0	1	3	0	2	8	4	3	1	7	2
LOC113218581	6	11	10	10	1	8	12	20	9	12	27	9	7	11	4	21	9	18	11	3	9	1	6	6	6	10	0	2	6	7	2	0	6	4	6	1	3	3	4	4
LOC408586	17	4	13	1	7	18	24	11	11	7	3	11	6	0	13	29	7	9	11	9	2	4	5	12	5	9	0	8	5	11	2	5	10	10	3	3	8	4	4	8
LOC408585	0	0	3	1	0	0	1	4	4	3	0	0	4	0	1	1	0	0	1	7	1	2	1	0	2	1	0	0	0	4	5	0	3	1	0	1	0	0	0	0
LOC725495	0	0	4	4	0	1	3	2	1	0	0	1	1	1	4	2	0	7	1	0	2	8	1	2	0	0	0	0	0	4	3	0	4	3	1	2	1	1	1	2
LOC550899	13	9	19	16	19	25	44	33	25	14	23	35	23	13	24	32	21	30	12	18	5	14	29	26	17	9	27	15	17	9	12	32	18	23	14	12	16	15	23	16
LOC100577273	0	0	0	0	0	0	0	0	0	0	0	0	0	0	0	0	0	0	0	0	0	0	0	0	0	0	0	0	0	0	0	0	0	0	0	0	0	0	0	0
LOC102654970	0	0	2	6	0	6	5	5	0	0	0	0	0	0	0	3	2	0	6	0	0	1	0	0	0	3	1	0	0	0	0	0	1	1	0	0	1	3	0	1
LOC100577239	0	0	0	0	0	0	1	0	0	0	0	0	0	0	0	0	0	1	1	0	0	0	0	0	0	0	0	0	0	0	1	0	0	0	0	0	0	0	0	0
LOC410706	366	425	329	375	274	719	621	804	322	402	253	515	504	236	354	439	394	655	318	354	474	808	754	599	689	451	469	785	609	917	558	883	794	716	658	675	696	1024	646	762
LOC113219123	0	0	0	0	0	0	0	0	0	0	0	0	0	0	0	0	0	0	0	0	0	0	0	0	0	0	0	0	0	0	0	0	0	0	0	0	0	0	0	0
LOC413562	449	401	468	572	393	546	517	640	569	466	543	607	641	438	430	550	634	637	513	397	364	447	470	406	379	205	412	476	258	571	264	473	478	429	532	379	353	499	514	477
LOC551206	30	18	19	13	13	15	11	19	15	17	14	7	11	17	5	17	8	5	9	16	16	10	15	25	21	14	15	17	12	22	12	23	12	30	14	6	7	12	9	17
LOC724237	30	11	20	15	14	10	17	4	15	17	29	5	21	23	14	29	21	9	21	13	5	4	1	4	0	3	7	7	5	9	5	1	9	5	15	5	2	8	1	5
LOC100576338	88	8	61	65	15	25	8	26	80	57	87	9	39	47	47	42	75	26	49	37	10	13	9	26	6	5	5	1	1	11	6	1	3	18	7	9	42	9	12	7
LOC413560	152	49	171	86	51	95	48	91	150	121	266	86	126	194	79	106	176	93	111	86	22	27	55	45	30	17	55	28	12	33	17	37	65	66	48	48	61	28	43	27
LOC409970	40	24	45	65	15	44	58	45	37	49	65	75	46	26	44	45	34	63	55	38	16	34	20	22	19	9	12	24	24	61	26	22	37	20	17	22	14	31	29	37
LOC724374	11	27	10	4	7	20	8	23	9	13	9	22	13	12	20	9	24	3	19	8	19	34	27	2	17	12	8	7	19	16	27	10	13	13	14	22	9	36	10	26
LOC113218522	2	7	3	0	0	2	1	5	0	0	0	9	4	0	0	1	0	3	2	3	0	4	2	2	2	0	0	0	0	2	0	0	6	0	0	3	0	3	2	3
LOC413558	4	0	1	0	2	2	1	4	0	1	1	1	0	1	1	0	2	0	0	1	0	2	3	0	0	1	0	0	0	5	0	0	2	1	4	0	3	2	1	2
LOC107964890	0	0	0	0	0	0	0	0	1	0	0	0	0	0	0	0	0	0	0	0	0	0	0	1	0	0	0	0	0	0	0	0	0	0	0	0	0	0	0	0
LOC102653680	5	3	1	25	6	17	29	25	1	2	4	25	11	0	2	16	3	19	2	4	0	5	2	0	0	0	1	1	7	0	2	3	2	1	0	0	2	1	0	0
LOC113219125	0	0	0	2	0	5	1	1	0	2	0	0	0	0	1	0	0	0	0	0	0	0	0	0	1	0	0	0	0	0	0	0	0	0	0	0	0	0	0	0
LOC409706	123	104	123	134	84	125	104	113	102	98	105	101	142	92	114	126	91	90	111	85	104	123	101	139	101	99	99	136	101	136	115	154	142	130	123	109	136	143	127	86
LOC551529	90	53	88	77	99	82	83	156	79	110	95	93	68	36	151	136	66	100	118	68	20	23	47	24	37	26	50	59	19	38	18	40	56	49	36	20	23	34	35	38
LOC551558	303	224	343	325	245	313	348	314	255	337	261	346	267	337	241	349	322	376	338	323	290	367	375	409	216	238	302	454	416	407	329	299	447	368	343	417	331	554	365	413
TRNAM-CAU	0	0	0	0	0	0	0	0	0	0	0	0	0	0	0	0	0	0	0	0	0	0	0	0	0	0	0	0	0	0	0	0	0	0	0	0	0	0	0	0
LOC102654380	0	0	0	0	0	0	0	0	0	0	0	0	0	0	0	0	0	0	0	0	0	0	0	0	0	0	0	1	0	0	0	0	0	0	1	0	0	0	0	0
LOC551621	3	1	4	1	2	4	6	16	7	5	4	1	2	4	10	14	5	2	0	8	2	0	3	2	0	0	2	7	7	4	3	11	4	5	4	11	1	4	7	0
LOC724763	0	0	5	2	0	6	0	0	2	0	2	0	0	0	6	2	2	0	3	5	2	1	3	1	0	0	1	0	0	11	0	3	0	0	0	1	5	1	1	1
LOC409704	392	486	386	439	345	622	524	637	394	420	401	486	547	300	374	478	464	513	385	415	257	291	308	293	280	199	326	340	229	444	236	353	396	293	410	351	280	440	322	302
LOC113218643	0	0	0	0	0	0	0	0	0	0	0	0	0	0	0	0	0	0	1	0	0	7	0	0	0	0	0	0	0	0	0	0	0	0	0	0	0	0	0	0
LOC113218641	6	6	2	0	0	8	1	0	12	6	4	3	0	0	9	10	9	5	5	3	0	0	7	3	2	0	0	5	0	0	0	0	0	0	8	1	0	0	0	0
Mir3771	0	0	3	0	1	4	1	3	1	2	4	4	3	5	1	0	0	0	0	0	0	0	0	0	0	0	0	0	3	0	0	3	2	0	0	0	3	0	4	1
LOC102654698	4	6	8	1	2	2	1	3	8	4	2	6	0	3	2	1	0	8	2	6	12	2	2	0	4	3	0	2	6	4	7	0	8	5	0	4	0	4	10	0
LOC724835	515	648	800	745	439	648	563	584	447	459	633	774	720	387	521	631	698	722	554	442	379	503	640	457	493	299	390	288	381	1007	280	561	684	590	760	428	359	550	486	323
LOC724903	7	22	0	14	6	6	3	0	1	3	14	0	5	2	9	3	17	5	2	6	2	1	2	0	12	0	3	0	4	0	0	0	0	2	1	1	3	0	3	1
LOC408583	988	579	717	868	789	723	705	666	713	726	635	571	617	903	690	864	747	802	761	691	296	247	321	374	240	244	286	502	349	378	367	309	374	385	558	440	367	556	467	480
LOC102654916	0	0	0	5	0	0	0	3	0	0	0	0	0	0	0	1	0	0	2	0	0	0	0	4	0	0	0	0	0	0	0	0	0	0	0	4	0	0	0	1
LOC724991	1044	958	1045	977	824	1262	1018	1276	1034	899	966	983	996	806	611	1063	958	1027	861	733	462	610	781	677	547	376	633	767	609	931	618	740	959	706	945	793	887	776	740	804
LOC410705	114	104	154	110	65	116	123	107	78	81	89	158	132	146	124	80	115	96	77	87	189	206	154	152	90	250	147	145	124	273	199	163	207	138	176	132	209	189	107	210
Mir3772	0	0	0	0	0	0	0	0	0	0	0	0	0	0	0	0	0	0	0	0	0	0	0	0	0	0	0	0	0	0	0	0	0	0	0	0	0	0	0	0
LOC725078	3	0	3	1	0	0	1	1	9	2	0	0	0	3	0	6	0	0	0	0	0	0	0	1	0	1	2	0	0	2	4	6	0	0	0	0	0	0	0	0
LOC100577365	1	2	0	4	4	5	4	8	7	10	2	2	4	8	9	16	4	7	7	1	3	3	2	2	2	10	12	4	11	11	3	16	16	3	5	3	4	8	12	10
LOC725151	0	0	0	6	0	0	0	2	0	4	0	0	0	0	0	0	0	0	1	0	0	0	0	0	0	0	1	0	0	0	0	0	0	0	0	0	0	0	0	2
LOC113219411	0	0	0	0	0	0	3	0	0	0	0	0	0	0	0	0	0	0	0	0	0	0	0	0	0	0	0	0	0	0	0	0	0	0	0	0	0	0	0	0
LOC551157	602	464	427	345	383	408	444	434	392	390	514	362	477	215	411	443	356	453	333	477	517	501	360	325	272	323	298	480	306	474	443	443	470	469	410	378	421	455	424	343
LOC410702	278	207	204	227	211	281	160	196	225	237	246	174	233	170	265	235	233	210	244	197	289	211	174	198	212	189	226	247	211	283	258	246	243	305	278	210	275	271	261	242
LOC725281	0	0	0	4	0	3	0	0	0	1	0	4	0	0	0	1	2	1	0	3	0	0	4	0	0	0	2	0	0	0	2	0	1	0	0	0	0	0	0	0
LOC725320	266	167	265	170	196	226	130	203	195	190	190	193	205	186	213	191	205	197	187	190	170	220	193	154	146	129	139	180	130	222	184	156	187	192	153	182	177	229	183	140
LOC107963961	8	26	35	10	26	21	15	19	12	18	14	10	15	3	22	18	9	26	19	26	16	22	20	18	20	6	15	18	7	27	26	29	19	13	5	13	39	13	21	24
LOC107966047	0	2	0	8	1	0	1	0	0	0	1	1	0	2	2	5	0	1	1	3	0	1	3	0	0	0	3	2	1	0	1	0	3	0	0	4	0	6	0	1
LOC725386	0	1	0	0	0	0	5	0	2	0	0	3	0	0	0	2	0	0	0	0	0	0	0	0	0	0	0	0	0	0	1	0	0	0	0	0	0	0	0	0
LOC100577260	2	14	7	11	0	17	12	4	11	6	1	5	8	8	11	5	8	23	8	6	11	4	8	2	5	1	5	11	0	7	7	1	14	5	6	10	15	4	9	5
LOC725457	0	0	0	0	0	0	0	0	0	0	0	0	0	0	0	0	0	0	0	0	0	0	0	0	0	0	0	0	0	1	0	0	0	0	0	0	0	0	0	0
LOC100577522	29	53	35	27	35	59	69	135	39	15	18	58	24	9	60	63	31	55	52	42	32	52	28	27	34	23	29	71	52	36	22	58	44	27	37	40	3	76	30	70
LOC551356	24431	30919	31398	34035	24146	42701	47637	54387	31349	32518	22759	39904	37690	21132	28533	38822	35390	37283	29463	28275	19227	24812	29107	26211	22527	13436	26498	33085	22828	43585	18151	27900	42609	23825	32139	27110	26759	43444	29544	35870
LOC102655530	5	6	6	11	14	8	18	13	3	4	7	3	6	1	6	10	16	6	3	11	10	6	9	10	13	6	1	6	11	6	12	9	7	11	21	11	5	6	15	10
LOC551280	22	16	25	24	20	28	35	36	6	18	22	28	43	32	17	65	28	15	26	16	8	52	12	22	18	5	15	13	24	23	31	5	34	11	15	7	24	12	10	24
LOC724904	5	4	9	4	5	12	6	10	9	12	4	3	9	12	0	3	1	15	9	15	2	0	1	3	3	6	1	1	0	0	0	1	5	0	0	2	1	1	0	0
LOC100578281	208	169	220	204	188	246	100	208	184	189	231	201	211	130	204	238	251	213	234	237	217	195	147	172	189	179	137	196	118	257	190	201	227	286	236	223	219	201	191	167
LOC413018	91	76	78	98	53	62	64	87	70	84	57	63	65	80	82	78	76	71	85	56	92	32	67	94	64	52	66	73	92	98	44	62	99	67	92	104	87	83	90	56
LOC551111	62	28	67	91	54	45	31	38	42	49	41	63	43	30	74	61	54	60	68	47	46	43	30	37	52	41	68	43	44	54	30	47	35	77	57	75	74	41	52	56
LOC551069	4	9	30	26	39	15	21	32	12	14	25	47	20	19	54	47	16	18	37	36	13	12	11	12	5	6	14	21	9	28	1	18	7	11	13	18	8	17	33	21
LOC413099	623	404	556	454	448	514	399	434	400	518	484	378	521	457	356	481	401	444	421	421	260	211	237	311	158	137	217	257	254	326	263	295	359	200	255	274	316	298	299	272
LOC550996	365	281	352	211	254	318	315	253	341	319	349	391	366	97	265	350	288	317	257	360	303	342	269	311	272	210	251	349	260	444	307	314	336	294	313	260	370	374	264	205
LOC414039	116	50	90	65	66	84	48	58	73	89	94	69	71	43	78	73	72	81	63	102	80	69	75	75	78	73	75	91	75	134	60	110	143	97	117	101	140	91	97	69
LOC100578243	0	0	0	0	0	0	0	0	0	0	0	2	0	1	1	0	0	0	0	0	0	0	0	0	0	0	0	0	1	0	0	0	2	0	0	0	0	0	0	0
LOC113218760	0	0	0	0	0	0	0	0	0	0	0	0	0	0	0	0	0	0	0	0	0	0	0	0	0	0	0	0	0	0	0	0	0	0	0	0	0	0	0	0
LOC113219413	0	0	0	0	0	0	0	0	0	0	0	0	0	0	0	0	0	0	0	0	0	0	0	0	0	0	0	0	0	0	0	0	0	0	0	0	0	0	0	0
LOC113219414	0	0	0	0	0	0	0	0	0	0	0	0	0	0	0	0	0	1	0	0	0	0	0	0	0	0	0	0	0	0	0	0	0	0	0	0	0	0	0	0
LOC724496	52	35	75	78	82	68	54	85	54	43	89	57	73	34	48	69	53	51	72	63	45	81	27	40	60	45	52	38	38	62	23	52	43	33	60	47	33	39	49	47
LOC724540	0	3	0	0	1	6	2	1	0	9	4	1	0	0	0	4	1	8	3	0	3	0	3	0	3	4	6	4	4	0	2	0	1	6	7	1	8	1	2	5
LOC113218757	0	0	0	0	0	0	0	0	0	0	0	0	0	0	0	0	0	0	0	0	0	0	0	0	0	0	0	0	0	0	0	0	0	0	0	0	0	0	0	0
LOC725348	19	35	56	19	39	36	24	33	30	47	22	57	39	45	52	39	31	25	38	31	36	42	42	41	32	30	62	58	37	39	45	35	37	78	43	61	62	46	47	39
LOC725387	521	79	186	58	212	764	359	125	603	137	127	1112	153	217	193	74	114	279	156	66	473	754	208	117	301	90	296	653	79	421	998	242	1542	250	264	258	103	860	285	552
LOC725458	176	195	124	153	114	150	140	164	145	133	248	127	223	41	146	161	101	128	106	233	152	133	115	109	123	125	132	196	113	282	185	143	237	165	208	123	208	162	89	94
LOC410696	23	14	8	23	22	35	24	32	13	9	29	27	20	18	22	17	13	21	5	16	20	21	5	25	11	17	21	29	32	37	15	14	18	10	30	19	19	31	14	15
LOC408579	16	29	36	26	18	67	32	49	21	21	10	41	34	15	5	17	23	17	22	14	30	92	40	43	28	24	19	51	34	47	68	70	46	38	40	35	22	63	56	51
LOC408578	33	41	61	17	34	30	24	36	29	36	41	35	47	25	49	37	31	37	33	29	39	46	46	27	30	29	22	45	36	28	43	30	30	30	47	46	40	47	52	48
LOC408577	1706	1165	1447	1611	1215	1955	1997	1931	1301	1312	1367	1698	1476	1148	1394	1944	1629	1583	1628	1344	1059	1170	1086	1291	994	702	1358	1626	1061	1690	699	1645	1590	1512	1592	1369	1719	1832	1536	1422
LOC102655849	12	57	68	54	39	51	94	78	44	43	40	64	77	56	52	57	61	60	90	63	29	20	17	22	24	11	28	11	25	19	36	31	11	23	37	35	13	28	42	38
LOC551647	51	80	44	139	40	116	132	210	81	94	62	97	93	41	94	75	82	150	89	70	25	59	57	83	47	37	70	50	52	92	34	70	70	41	106	72	50	37	66	57
LOC107966043	0	0	0	0	0	0	0	0	0	0	0	0	1	0	0	0	0	0	0	1	0	0	0	0	1	0	0	0	0	0	0	0	0	0	0	0	0	0	0	0
LOC551680	0	0	0	0	0	1	0	7	2	0	0	0	1	0	0	3	0	1	0	3	0	0	0	1	0	0	0	0	0	0	0	0	0	0	0	1	0	0	0	3
LOC408576	735	551	752	693	381	809	820	1237	550	786	485	731	1018	663	560	421	658	644	569	560	310	288	196	289	212	237	352	336	281	476	421	368	333	251	403	315	206	352	303	467
LOC551731	1210	869	1233	1003	958	1136	841	1064	957	1126	997	1077	1093	1003	929	1212	942	1132	981	1016	661	696	661	728	586	423	710	657	716	835	620	806	815	728	829	747	704	746	802	926
LOC551762	219	186	201	213	154	269	154	167	175	222	148	234	216	210	262	203	179	164	164	156	208	189	176	238	174	175	154	208	205	221	141	257	243	214	234	202	247	253	183	223
LOC100576169	932	897	786	887	821	693	751	879	691	755	815	609	906	532	816	864	864	901	750	849	552	758	637	610	571	487	443	660	670	882	606	740	754	679	740	619	668	832	731	719
LOC410083	579	507	548	498	489	487	349	456	471	503	552	488	522	370	434	484	520	497	516	484	494	447	356	465	427	307	352	448	429	572	479	549	434	525	433	418	467	525	504	473
LOC410687	3	0	6	0	0	11	1	0	0	2	3	0	1	1	0	3	1	3	6	0	2	1	1	1	0	3	0	0	2	5	2	3	1	3	10	2	7	3	1	5
LOC413245	18	13	18	20	14	13	5	17	17	6	10	11	8	24	10	11	14	13	23	10	32	15	10	12	14	15	26	10	22	23	18	12	18	28	21	23	10	16	19	24
LOC724332	139	77	143	172	116	114	119	143	88	152	112	99	139	102	150	124	149	196	204	125	127	136	97	141	126	108	119	123	179	175	111	158	156	173	189	133	115	148	171	147
LOC551911	145	104	105	120	96	123	92	87	106	103	127	99	59	75	82	99	100	101	87	133	83	89	63	85	81	77	63	107	67	98	91	109	91	92	103	85	110	105	102	80
LOC724413	84	38	22	32	33	51	37	27	61	34	39	31	41	5	62	36	22	37	32	39	24	49	54	51	53	63	43	88	27	55	44	43	60	60	76	36	61	54	48	47
LOC724497	31	28	30	33	30	38	32	35	32	33	25	42	43	21	30	23	25	37	26	20	11	17	26	8	23	11	17	31	13	25	13	24	37	17	24	14	10	29	15	25
LOC100578913	10	24	9	16	7	4	9	4	18	9	5	0	9	15	8	8	6	18	17	1	0	0	3	2	6	1	2	12	2	3	8	5	3	3	6	5	4	4	1	21
LOC113218878	7	11	3	1	4	4	4	10	2	4	11	9	3	3	10	7	1	14	0	6	4	4	2	5	7	0	1	8	1	5	0	1	5	8	2	3	1	6	0	3
LOC410690	92	83	74	82	93	93	61	94	72	93	92	52	81	26	73	103	93	84	62	83	80	69	74	133	105	83	101	116	118	146	75	133	140	116	106	114	94	115	102	86
LOC408580	106	53	88	61	69	96	68	75	62	56	78	60	64	46	99	78	64	64	59	74	87	95	80	71	86	71	90	95	85	90	91	67	97	134	88	94	73	87	104	79
LOC410689	67	79	112	69	42	126	192	231	75	71	52	121	130	73	84	92	78	152	83	71	84	71	67	108	59	55	94	106	92	105	55	120	112	61	98	85	58	109	107	90
LOC552096	0	5	1	0	0	1	1	0	1	2	3	1	5	0	4	0	0	2	2	3	1	3	0	1	0	1	0	1	2	1	2	0	1	0	3	0	3	10	0	2
LOC410688	599	446	785	609	524	669	462	628	552	603	493	594	666	671	647	677	738	569	599	569	334	330	418	456	300	302	337	557	423	522	417	479	453	387	532	526	445	531	489	470
LOC552141	6	9	5	8	13	7	2	2	11	10	7	5	9	2	10	12	3	2	2	16	4	15	5	2	2	10	7	5	8	18	17	3	8	18	13	8	13	13	0	2
LOC552167	915	634	679	602	651	944	520	721	675	606	747	692	632	283	647	945	766	570	544	802	486	350	437	563	349	318	474	439	464	634	379	527	477	430	511	525	550	665	454	502
LOC412601	961	907	907	790	678	1150	965	1081	820	737	893	1048	953	741	761	978	815	891	831	700	428	616	461	452	506	386	488	490	547	648	399	603	579	510	558	613	486	573	581	604
LOC102656575	63	43	65	58	66	81	58	38	65	57	37	106	79	62	83	86	43	39	63	86	54	45	65	50	62	37	59	53	64	84	38	48	39	60	49	78	54	43	43	74
LOC102656224	2313	1731	2418	1940	1824	2090	1831	1830	1730	1776	2052	1819	2056	1464	2010	1963	1772	2197	1840	1995	1763	1973	1445	1755	1625	1531	1352	1858	1682	2138	1682	2135	1797	1856	1681	1948	2032	1944	1910	1693
LOC724950	1	3	5	4	0	6	9	2	1	12	5	10	3	4	7	7	6	17	7	0	4	2	2	3	0	2	5	5	1	0	7	0	7	8	2	4	1	4	4	9
LOC552251	20	22	32	19	17	102	52	58	34	29	24	65	29	3	25	33	29	59	28	24	46	121	20	14	17	12	30	38	46	48	45	36	49	25	31	30	19	54	38	36
LOC409027	1163	903	767	858	877	1219	1163	1381	916	997	878	929	1156	565	974	979	952	1138	759	852	502	626	667	499	459	394	493	682	659	753	497	559	634	497	754	820	538	775	648	659
LOC411351	320	260	411	261	274	287	263	324	257	319	276	261	289	206	300	327	301	281	306	350	333	316	216	249	241	235	195	279	288	340	259	292	300	321	281	243	292	353	294	309
LOC413895	427	260	394	265	310	321	239	270	281	300	314	224	327	263	277	303	309	340	277	305	272	404	293	417	382	256	328	341	322	495	292	418	417	427	335	321	466	389	345	322
LOC552332	387	336	391	382	397	370	349	350	362	418	371	447	427	357	415	464	440	361	452	476	428	378	339	344	360	288	367	378	345	433	390	467	421	471	408	366	453	352	435	394
LOC102655663	0	0	2	0	0	1	1	0	2	0	1	0	0	0	0	2	0	0	2	0	0	0	0	0	0	0	0	0	1	1	0	3	2	0	0	2	2	0	2	0
LOC409792	830	826	688	659	708	1311	969	1270	807	858	755	1212	1301	614	1151	902	1144	1364	662	848	776	899	917	518	918	675	615	914	985	1236	675	868	894	845	1044	1002	700	1045	889	748
LOC413502	0	2	0	1	3	0	1	0	6	0	0	0	5	0	0	3	2	0	0	0	1	0	2	1	3	0	0	0	0	0	0	0	0	1	0	0	0	1	2	0
LOC413501	0	2	5	1	8	4	2	1	0	2	6	7	10	10	5	6	0	1	3	0	1	10	2	1	0	0	6	2	4	3	6	7	2	1	3	0	2	4	4	4
LOC413500	2	4	5	2	4	1	16	2	8	4	8	7	18	2	1	2	0	10	5	0	1	0	0	3	3	0	0	8	2	7	1	7	2	0	7	7	1	1	3	6
LOC409937	12	18	12	14	5	5	23	17	6	19	12	26	13	34	4	23	14	19	12	9	3	11	19	11	9	6	20	15	15	9	9	6	8	13	4	15	7	5	12	18
LOC409936	139	126	163	97	91	166	121	187	131	141	119	141	131	124	164	151	162	174	140	147	78	90	90	104	63	32	86	92	75	88	61	99	107	88	125	104	90	102	78	94
LOC102653813	2	0	0	1	2	0	0	10	0	0	0	0	0	0	0	0	0	0	0	0	0	2	0	1	0	0	0	0	0	0	0	0	0	0	0	0	0	0	2	2
LOC100578060	0	3	3	0	2	0	2	0	1	1	10	2	0	5	0	2	6	3	1	4	0	3	0	4	2	0	0	0	2	0	0	5	4	0	6	0	0	1	2	0
LOC413499	109	97	113	69	126	89	64	71	116	103	116	76	90	73	89	94	95	114	97	128	93	89	70	126	81	83	73	95	91	88	111	79	118	148	101	91	107	87	98	84
Sergef	173	122	129	138	130	168	89	123	107	161	154	137	156	152	108	154	139	155	135	144	135	158	130	90	116	124	120	169	117	167	153	117	136	139	158	134	154	168	143	116
LOC411721	18	19	15	20	7	17	9	11	32	21	24	11	12	5	25	24	17	23	16	3	23	33	18	16	7	12	12	19	8	18	6	17	12	19	16	7	28	21	19	10
LOC725609	98	77	56	43	89	74	64	79	69	78	72	70	56	101	102	103	104	77	77	95	86	80	80	98	107	79	61	111	61	99	65	74	62	146	111	105	86	90	103	68
LOC411722	10	10	12	13	21	24	18	13	8	8	11	13	15	9	17	12	12	9	8	29	18	29	33	10	27	15	16	16	12	36	18	13	18	32	39	16	22	31	19	25
LOC411723	478	246	383	327	413	322	263	288	368	470	339	372	321	420	433	449	481	277	372	394	329	312	283	356	246	259	313	321	323	294	264	315	326	411	432	322	414	358	328	360
LOC410686	161	209	241	191	174	430	468	483	233	237	142	265	257	184	291	265	232	402	203	204	275	351	336	327	141	260	219	393	227	279	386	388	371	194	377	368	148	392	411	582
Mir9880	0	0	0	0	0	0	0	0	0	0	0	0	0	0	0	0	0	0	0	0	0	0	0	0	0	0	0	0	0	0	0	0	0	0	0	0	0	0	0	0
LOC410685	5	0	3	1	0	5	3	4	0	5	6	4	4	0	2	6	7	9	6	3	2	3	2	0	2	1	2	4	0	1	7	3	2	1	3	4	0	7	2	0
otd2	12	7	19	7	5	4	1	3	10	3	11	7	7	2	16	20	2	9	3	0	7	5	9	3	7	1	11	4	6	16	1	13	4	7	4	14	3	12	2	8
LOC410684	0	0	0	0	0	0	0	0	0	0	0	0	0	0	0	0	0	1	0	0	0	0	0	0	0	0	0	0	0	0	1	0	0	0	0	0	0	0	1	0
LOC410683	615	508	542	414	342	617	508	625	576	383	528	531	603	224	503	675	423	458	504	487	394	460	383	511	410	471	321	383	509	575	400	427	689	526	444	529	396	636	473	508
LOC551451	348	261	322	237	262	296	232	281	340	248	307	238	352	112	326	249	309	303	235	320	278	296	229	216	273	290	229	282	217	311	252	282	279	353	245	236	290	295	293	267
LOC102654681	9	17	17	6	16	6	20	17	6	8	9	8	11	13	13	20	14	8	6	14	17	8	7	9	10	6	4	12	9	10	8	13	9	15	10	3	15	16	2	7
LOC551494	130	140	108	84	124	98	115	94	100	111	73	104	105	41	96	134	108	80	88	109	62	69	63	64	72	33	83	89	73	132	54	120	81	74	74	65	79	86	89	86
LOC725980	102	104	54	55	48	69	106	112	61	58	84	93	99	1	39	77	40	66	59	91	65	135	59	60	73	60	73	106	23	119	46	75	78	114	87	43	65	59	44	20
LOC411700	6168	3323	4814	3641	3427	3927	3003	3578	3177	3926	3682	4071	4384	3963	3161	4254	2894	3406	2788	3640	2604	2659	2200	2509	1616	1533	2726	2526	2028	3150	3773	2362	2858	2458	2294	2149	2874	3187	1946	2316
Mir9a	0	0	0	0	0	0	0	0	0	0	0	0	0	0	0	0	0	0	0	0	0	0	0	0	0	0	0	0	0	0	0	0	0	0	0	0	0	0	0	0
LOC100577704	96	118	127	113	60	107	118	188	128	129	90	157	123	105	105	160	114	116	125	81	64	46	56	52	38	46	62	33	51	52	88	48	44	62	56	42	44	53	53	82
LOC100577074	81	189	238	138	66	303	178	295	151	76	178	274	297	84	136	185	156	228	94	97	164	179	147	112	163	83	71	107	126	153	156	162	154	91	115	151	89	157	176	205
LOC102655034	200	129	179	107	127	111	99	148	160	157	126	140	173	86	126	146	103	151	115	148	68	68	47	63	46	32	72	59	75	71	46	99	72	51	76	82	91	53	56	58
LOC551622	47	25	37	26	37	31	18	20	25	37	35	28	45	15	38	15	15	29	32	45	18	20	29	31	28	25	9	25	16	24	31	17	32	26	33	44	35	20	19	25
LOC726034	82	48	82	85	64	84	60	35	85	77	65	74	80	65	106	70	84	57	87	73	110	101	61	124	77	71	91	99	144	124	95	108	119	112	88	101	140	124	82	90
LOC726061	712	454	588	469	500	549	449	555	481	455	650	441	660	186	480	578	488	519	417	563	558	609	409	489	497	431	357	559	518	609	598	662	479	496	422	386	582	610	500	371
RCC1	94	44	78	65	53	72	48	49	45	50	60	97	70	91	58	68	45	75	85	49	57	26	20	21	25	30	25	41	14	51	58	26	35	33	56	34	42	42	41	66
LOC726148	7	1	0	3	3	0	0	0	1	0	1	0	4	0	0	0	2	1	4	0	0	0	0	0	0	0	0	0	0	0	0	2	0	0	0	0	0	0	0	0
LOC107963988	52	44	28	37	75	51	62	72	16	42	44	61	54	37	26	34	46	34	61	36	14	10	17	23	24	10	11	25	27	29	35	23	24	29	17	46	15	33	18	12
LOC408573	118	90	41	59	53	87	39	88	85	70	73	71	82	24	58	63	95	60	47	97	79	86	79	100	126	121	125	154	61	115	86	85	84	129	125	72	79	78	77	67
LOC408574	388	336	499	381	377	391	277	397	356	406	388	405	374	324	361	436	416	403	440	437	325	273	198	386	222	222	264	332	267	281	274	345	283	325	292	346	315	334	304	344
LOC551791	105	76	50	56	46	75	91	81	57	103	88	81	72	24	56	87	67	70	77	71	62	50	67	73	71	39	70	54	51	91	38	72	70	65	92	48	70	68	58	44
LOC408575	217	253	297	232	222	282	211	230	256	246	342	228	319	184	182	276	275	278	253	218	177	164	145	148	153	151	174	177	143	161	177	210	186	203	169	189	155	184	176	170
LOC412777	47	40	98	117	56	138	124	135	45	56	69	129	38	43	99	90	49	141	84	72	17	34	22	32	33	16	21	41	34	67	39	24	90	19	21	34	42	71	33	45
LOC412778	0	1	0	3	1	6	10	29	7	1	1	4	8	0	5	3	10	11	4	3	9	15	19	13	14	6	7	16	0	11	7	9	14	15	8	5	4	21	8	5
LOC726349	1696	1334	1596	1597	1320	2205	1991	2393	1516	1882	1363	1939	1976	1513	1959	1860	1930	2025	1487	1446	1371	1468	1939	1618	1343	1093	1366	1978	2134	2534	1410	1672	2110	1537	2138	1908	1498	2457	1942	2056
LOC413574	682	693	620	456	518	553	540	846	634	451	712	523	669	254	476	522	596	805	437	507	652	969	853	402	990	417	392	929	793	1074	414	914	808	645	722	589	683	898	699	574
LOC413575	22902	18421	17731	15009	17624	21159	14854	22226	19173	16977	18511	17211	21048	13802	21790	18057	20435	21103	12309	19786	23549	26339	25548	12310	24547	14204	15851	26003	29115	32591	15930	27870	27928	22253	26339	21042	22751	28583	27455	24605
LOC413576	321	329	188	179	216	541	428	554	353	263	278	324	511	80	314	338	357	492	223	287	563	435	530	473	695	375	534	589	703	1017	305	623	663	535	695	607	479	893	583	426
LOC100578467	17	15	19	8	15	28	19	29	12	23	11	29	28	17	9	12	14	20	9	8	4	19	10	12	6	7	12	17	12	14	7	14	18	10	13	16	12	10	21	16
LOC102656513	0	0	0	0	0	0	3	0	0	0	0	0	0	0	0	0	0	0	0	0	0	1	0	0	0	0	0	0	0	0	0	0	0	0	0	0	0	0	0	0
LOC413577	12	35	42	20	16	57	76	68	63	16	45	92	95	28	47	40	54	64	54	17	17	9	14	9	23	12	30	15	27	30	36	16	27	13	30	47	18	13	25	24
LOC412407	155	100	153	113	124	125	77	110	131	109	155	132	113	66	67	104	99	104	96	132	108	162	74	164	98	78	62	113	113	183	96	164	128	121	72	110	142	118	122	104
LOC552128	79	62	84	75	99	75	84	92	77	107	70	43	82	63	117	75	111	97	99	101	113	184	103	132	113	93	87	136	120	149	84	141	144	172	105	117	137	134	140	124
LOC552153	514	476	395	314	447	490	274	554	415	580	580	565	597	426	493	550	510	433	378	597	412	472	414	309	540	350	298	462	500	669	475	541	372	354	479	270	547	515	564	342
LOC726562	85	81	71	79	79	84	67	99	105	78	112	78	82	73	160	123	119	89	100	102	65	124	82	95	78	93	100	144	135	156	108	104	111	116	124	94	74	124	106	104
LOC113218663	0	0	0	0	1	1	0	1	1	1	0	1	1	0	0	0	0	1	0	1	0	0	0	0	3	0	4	0	0	0	0	0	2	3	3	0	2	0	8	4
Mir281	25	24	14	18	22	13	33	21	15	40	20	23	13	8	22	10	21	27	12	16	38	25	57	23	80	23	35	39	16	34	23	24	33	58	39	20	15	18	12	10
LOC726591	1039	586	776	526	709	735	431	534	564	707	654	627	712	416	743	747	729	735	512	819	616	447	492	514	363	477	538	635	479	740	565	700	622	626	768	536	775	893	669	606
LOC113218556	5933	4054	4821	3880	4222	4771	4458	4171	4368	4079	4308	4416	4297	2675	3353	4950	3647	4415	3878	4441	2933	3519	2875	3103	2941	2117	3144	4211	2454	4458	3771	4138	4298	2857	3559	2875	3785	4394	3386	2648
LOC414042	511	264	420	305	321	474	265	232	291	353	352	284	355	373	358	424	350	333	340	330	250	276	197	305	231	225	273	311	234	368	347	352	297	317	329	262	399	340	275	341
LOC726647	113	79	101	108	96	111	107	118	115	112	121	102	109	78	113	145	119	136	98	92	174	118	155	190	133	115	157	198	109	175	142	150	136	204	206	148	172	143	164	136
LOC100576242	131	110	160	137	114	146	88	102	119	132	108	190	134	116	97	112	141	154	164	125	139	97	137	132	128	77	129	118	110	154	113	116	111	152	172	102	170	109	144	146
LOC726708	59	50	41	44	44	47	24	50	54	35	25	24	43	52	68	58	48	51	73	46	73	49	49	59	39	47	38	93	49	75	62	86	83	95	71	56	47	82	64	74
LOC551725	1021	713	927	703	653	964	632	716	697	808	910	906	919	732	678	899	922	675	727	773	396	447	289	338	301	300	415	383	385	506	423	440	454	398	343	436	447	464	325	355
LOC409225	168	113	116	91	76	95	106	88	102	114	165	89	188	107	117	119	100	94	119	105	59	81	64	45	51	54	50	89	54	61	80	71	101	55	80	78	50	97	70	76
LOC409226	450	350	443	341	368	458	334	346	386	388	375	379	393	342	407	352	385	456	364	413	359	426	288	353	343	276	341	332	306	450	428	446	438	378	413	359	414	439	410	404
LOC551637	320	225	301	274	210	251	235	237	203	273	234	247	240	111	256	250	254	212	266	269	203	229	218	204	206	192	168	255	219	269	169	278	221	270	279	273	243	223	226	192
LOC107966053	27	12	26	15	18	16	36	28	14	25	15	25	68	17	38	50	14	19	52	22	28	13	14	12	13	9	33	32	33	31	13	28	53	38	11	7	7	61	36	34
LOC107966054	117	141	149	113	152	179	161	89	116	103	150	135	158	155	140	181	126	156	141	134	126	161	155	160	152	139	138	153	153	246	139	181	163	181	152	153	163	213	170	176
LOC725976	884	462	662	414	601	704	628	451	555	536	772	629	672	335	497	724	568	506	517	531	354	446	354	383	366	294	502	539	294	719	507	534	655	401	508	353	562	556	396	330
LOC412412	617	422	647	600	497	652	406	466	469	548	545	538	559	492	625	663	615	535	514	511	464	537	438	556	396	336	438	630	434	540	565	588	554	493	487	584	650	626	475	503
LOC726766	186	113	130	130	120	121	109	162	246	216	146	101	144	82	173	131	192	95	167	128	576	539	412	471	268	340	236	635	287	337	498	320	446	420	449	324	352	431	421	445
Uqcr11	52	70	72	54	78	71	63	81	94	77	53	79	98	28	69	73	62	56	53	103	181	212	118	121	141	183	91	179	144	200	125	133	155	189	123	150	132	146	139	105
LOC113219410	5	5	4	1	4	17	4	9	2	7	2	0	5	4	10	14	6	13	3	1	5	5	10	13	2	12	6	8	12	10	7	14	7	20	10	7	11	10	1	7
LOC102656360	27	19	6	25	36	26	14	19	22	20	16	18	43	6	41	36	32	25	33	34	42	28	29	39	29	36	14	39	32	19	37	36	30	43	31	35	39	20	27	16
LOC551665	12	13	8	4	5	6	3	15	7	5	7	8	8	7	12	5	12	7	13	5	2	9	12	10	10	12	8	15	6	13	11	2	7	10	8	4	10	11	13	4
LOC725572	220	241	167	124	126	197	196	207	174	162	227	164	153	12	94	160	156	176	132	189	268	297	217	153	240	237	208	240	128	319	104	250	205	263	229	152	239	207	195	130
LOC551633	152	120	112	73	130	117	62	114	85	120	97	102	87	106	160	137	111	103	97	126	139	79	85	134	84	120	96	118	103	122	125	107	86	181	159	196	133	121	125	184
LOC551606	2	3	0	3	6	0	3	2	3	3	2	3	6	0	0	4	1	2	2	3	3	0	4	2	0	3	9	8	0	4	1	5	4	12	0	5	5	5	2	4
LOC412449	124	36	100	104	93	108	86	78	57	144	75	123	99	135	77	125	159	123	145	212	98	69	37	112	54	67	54	75	68	57	82	96	71	92	103	66	114	60	67	85
LOC100578271	263	265	316	214	258	354	255	299	272	289	305	296	352	112	289	319	301	249	292	340	461	468	370	476	441	329	340	543	397	714	379	437	553	497	511	398	459	587	356	335
LOC412362	34	16	33	32	25	31	16	14	21	20	31	11	35	24	35	37	35	15	27	34	18	28	39	33	22	32	32	30	34	38	37	22	46	32	31	34	47	62	21	38
LOC412361	0	1	0	0	4	0	0	0	2	0	1	2	1	0	0	0	0	5	3	0	2	4	0	3	0	1	4	3	3	1	1	0	4	5	6	0	4	1	10	0
LOC727229	15	20	7	13	14	20	16	9	18	11	18	12	34	3	28	27	16	8	18	20	17	21	17	19	23	10	16	24	7	24	6	21	25	15	19	23	8	18	15	10
LOC100578205	53	58	80	41	33	52	55	69	52	55	61	48	61	30	65	57	50	72	57	72	70	64	70	50	56	70	67	68	43	102	76	95	93	98	86	77	74	78	61	53
LOC410678	49	42	71	46	52	70	37	31	61	50	38	37	40	67	65	41	73	44	66	40	87	75	76	138	55	76	70	68	89	92	94	111	97	100	108	98	90	135	102	90
LOC724145	0	1	2	0	0	0	0	0	0	0	0	0	0	0	0	0	0	0	0	0	0	0	0	0	0	0	0	0	0	0	0	0	0	0	0	0	0	0	0	0
LOC724195	72	60	114	115	51	95	120	118	46	43	41	103	83	33	23	90	48	126	67	65	12	5	7	13	11	17	14	10	18	15	18	11	13	15	23	22	12	9	17	11
LOC107965369	2	0	0	0	0	0	0	2	0	0	0	0	0	0	4	0	0	0	0	0	0	0	0	0	0	2	0	0	0	0	0	0	0	0	0	0	0	0	0	0
LOC102655531	0	0	0	0	0	0	0	0	0	0	0	0	0	0	0	0	0	1	0	0	0	2	0	0	1	0	0	0	0	1	0	0	0	1	0	0	0	1	0	0
LOC551158	55	37	19	30	35	23	40	49	41	35	49	26	28	33	31	38	21	41	21	44	52	52	54	53	57	56	44	78	36	67	47	70	59	47	62	37	33	57	34	55
LOC551207	550	398	545	478	457	531	445	493	504	520	441	602	523	571	581	567	562	516	566	425	400	364	394	439	255	319	401	456	348	456	408	463	450	467	496	505	471	506	454	529
LOC100576938	5	0	8	8	9	6	2	7	7	7	3	10	7	1	10	9	11	5	4	1	6	6	4	5	5	3	8	18	4	9	0	2	7	6	6	3	16	5	1	8
LOC551281	80	48	63	57	78	60	60	43	54	73	60	56	83	59	100	75	53	67	62	62	76	106	68	81	62	60	43	90	66	123	83	66	111	118	89	78	87	98	83	71
LOC412262	538	368	427	363	437	397	342	442	371	424	346	382	489	255	420	418	431	399	301	452	410	369	320	353	274	282	285	391	249	454	408	448	355	380	350	364	468	411	358	323
LOC551358	314	209	415	257	310	282	213	249	271	352	312	279	346	346	351	320	334	369	285	350	300	370	255	389	279	269	253	384	431	385	332	441	311	382	319	392	404	422	351	379
LOC412406	606	439	501	438	479	669	428	542	505	459	516	469	543	329	479	588	529	473	458	612	327	412	311	323	317	179	309	351	297	446	275	391	423	329	390	350	481	545	381	324
LOC551418	2095	2553	1123	1248	1379	1518	1402	1787	1432	1461	1436	1494	1078	98	802	1078	1051	1240	1030	1890	1156	797	1353	1354	1926	1473	1266	1150	532	1690	697	1772	1008	1594	1466	1049	1411	912	1008	544
LOC551452	93	65	57	32	74	85	74	81	78	51	66	68	81	29	73	77	57	60	57	34	75	61	82	68	94	64	76	75	69	104	95	82	93	74	82	108	90	92	64	55
LOC551472	42	2	10	16	18	18	5	14	19	14	28	20	18	17	15	27	16	20	22	16	14	21	21	14	19	14	25	13	15	24	9	8	12	27	19	17	11	29	16	20
LOC724638	293	258	211	174	190	220	232	260	166	230	260	198	231	73	159	237	215	180	176	205	181	198	142	156	166	169	158	205	128	222	111	194	145	202	171	130	185	183	112	97
LOC413968	2830	2642	2908	2872	2236	3366	3255	3623	2792	3153	2336	3446	3354	2155	3169	3547	3191	3030	2823	2839	2471	2529	2539	2680	2464	1772	2393	2644	2277	3229	2167	2628	3265	2867	3092	3356	2498	3093	3029	3170
LOC408572	3111	1911	1955	1611	1751	1847	1489	1881	1841	2104	2322	1409	2137	517	1385	1698	1566	1443	1386	1973	1246	1511	1010	1022	1034	1128	1015	1506	995	1641	1158	1291	1283	1557	1188	1090	1360	1511	1038	941
LOC107966061	396	260	323	258	242	319	288	333	367	405	305	272	401	265	351	345	289	256	242	332	103	85	148	100	117	126	75	137	80	182	166	117	161	127	168	141	110	205	131	180
LOC551584	100	101	52	49	79	74	82	49	53	53	89	76	84	8	65	68	45	89	53	113	102	79	77	62	64	67	69	97	38	123	50	113	97	103	95	82	82	97	71	36
LOC100577992	7	9	7	6	10	5	9	5	9	13	10	9	8	4	12	14	11	6	10	18	8	13	18	6	15	15	15	8	14	18	19	29	19	32	22	13	13	25	10	17
LOC410676	247	144	163	110	140	170	132	163	128	118	130	189	203	119	133	223	210	145	133	170	190	154	101	124	112	102	108	134	128	171	161	129	130	187	195	149	146	187	139	123
LOC725042	224	138	192	247	170	204	160	203	197	195	148	213	236	200	290	179	222	194	189	167	168	226	181	195	165	148	158	212	173	248	302	236	210	263	237	236	256	310	229	216
LOC410675	709	398	606	592	710	660	523	496	677	667	481	559	645	642	748	715	698	612	754	653	590	513	497	784	539	628	532	609	603	600	619	523	670	749	847	676	714	672	651	614
LOC725079	320	303	428	321	267	300	279	335	271	266	344	283	288	201	255	363	286	321	309	268	255	294	229	231	226	179	229	274	299	344	245	405	289	295	282	241	330	300	276	237
LOC100576454	12	22	55	37	33	57	109	105	32	31	21	56	103	5	31	54	27	90	36	17	82	46	60	78	55	50	53	100	71	91	42	46	50	88	64	51	39	112	72	82
LOC410674	212	200	131	213	122	309	458	409	212	231	161	386	401	184	208	192	196	298	250	158	249	261	268	315	206	213	296	377	260	289	376	311	293	241	379	361	208	392	298	470
LOC113219189	5	7	2	1	6	3	4	1	0	1	5	2	2	1	1	3	6	2	2	0	0	1	2	2	0	0	10	1	4	0	0	0	0	2	4	4	0	0	2	0
LOC410673	135	110	148	105	109	136	81	98	79	118	132	80	108	86	109	131	97	69	53	107	119	135	105	80	66	127	72	147	81	140	85	120	101	106	105	84	110	102	76	110
LOC725239	0	0	2	0	0	1	2	0	9	0	0	0	0	0	1	0	2	0	0	0	0	0	1	1	0	0	1	5	0	1	0	0	1	0	0	0	0	0	0	4
LOC410672	223	227	213	138	133	140	119	176	165	200	171	180	177	220	235	249	156	184	162	125	167	141	117	154	139	129	171	232	182	153	167	215	201	168	176	146	143	193	158	136
LOC410671	46	35	56	42	28	57	38	58	42	25	21	77	68	39	44	47	53	38	26	24	46	36	53	32	19	19	29	44	36	58	37	27	38	30	60	70	38	53	68	79
LOC102653709	0	0	0	4	0	0	0	0	4	0	0	0	0	0	0	0	0	0	0	0	0	0	0	0	0	0	0	0	0	0	0	0	0	0	0	0	0	0	0	0
LOC551893	1025	545	767	669	594	725	605	626	667	722	738	649	617	328	650	839	809	655	624	849	705	689	517	525	576	616	517	773	498	714	713	627	622	670	661	711	954	880	708	530
LOC551912	84	66	92	60	49	81	57	39	79	65	60	64	67	67	66	80	66	64	63	45	59	44	63	53	65	57	58	64	73	86	57	66	58	76	87	65	79	85	61	95
LOC725459	5	0	0	0	5	0	0	1	0	4	1	0	0	7	9	0	0	0	1	1	2	1	1	1	1	1	2	0	2	1	0	0	2	1	0	1	0	1	3	0
LOC100576258	80	70	45	25	66	44	24	34	48	48	81	45	61	5	64	48	51	60	43	77	107	109	71	53	29	36	44	95	52	70	46	81	54	87	66	71	54	86	56	46
LOC107965063	154	105	171	123	132	166	136	148	129	176	136	156	138	116	175	150	172	195	170	120	109	90	113	105	86	92	47	130	86	107	111	80	87	102	133	120	44	179	91	114
LOC410669	47	28	33	10	15	21	68	68	56	17	26	73	16	55	18	19	30	35	29	32	16	1	25	7	4	1	2	5	2	7	6	4	23	5	24	4	9	8	21	16
LOC412734	7	24	26	19	7	18	7	14	22	35	27	13	10	20	29	25	21	21	13	27	49	17	30	37	15	31	25	33	31	37	31	16	31	51	36	23	39	36	44	26
LOC552014	575	421	561	392	506	599	453	505	419	510	522	450	513	322	532	571	515	506	478	525	613	556	495	485	497	464	496	638	523	757	524	662	662	519	681	595	679	726	628	499
LOC725684	348	281	312	231	316	308	229	284	220	305	402	244	347	275	193	265	266	245	220	267	211	204	140	158	170	159	155	207	176	209	217	208	194	218	197	196	212	214	192	172
LOC408570	6	13	53	17	16	26	21	35	7	6	14	27	23	7	19	22	13	19	12	10	11	20	11	20	12	2	18	12	21	9	35	14	6	5	17	13	6	11	11	22
LOC102656598	4	6	3	33	3	0	3	13	4	4	1	4	3	0	13	5	1	7	3	3	3	0	5	0	5	0	0	0	0	0	4	1	4	0	1	0	0	6	3	2
LOC725748	49	39	38	18	58	56	42	20	26	40	47	42	52	19	21	78	34	52	28	35	40	21	22	18	7	13	22	29	9	33	32	15	13	23	13	26	43	28	37	18
LOC552142	193	214	143	143	140	336	278	476	173	148	156	247	247	106	309	172	218	191	139	141	169	267	266	236	154	124	173	356	364	267	188	259	311	183	274	275	187	405	240	382
LOC100578882	50	60	122	93	60	123	100	137	88	69	87	118	127	113	67	77	76	120	98	73	77	94	125	165	196	90	113	74	94	175	87	181	427	77	230	101	93	82	89	322
LOC408569	771	555	728	687	704	651	523	657	583	562	705	595	658	580	573	648	510	693	544	560	589	567	446	538	448	423	496	566	517	679	605	690	692	584	555	554	616	658	619	562
LOC100578855	2	0	0	0	2	0	0	0	0	0	0	0	0	0	0	0	0	0	0	0	0	0	0	0	0	0	0	0	0	0	0	0	0	0	0	0	0	1	0	0
LOC100577689	26	22	19	9	19	9	17	19	18	26	28	21	42	14	23	19	37	12	22	23	22	17	16	24	22	20	17	38	18	38	17	16	17	48	31	31	18	29	29	12
LOC411927	21	0	5	1	1	5	3	4	1	1	10	0	3	0	1	4	4	5	0	1	24	4	5	17	14	10	5	7	17	7	20	19	23	10	23	4	14	18	9	5
LOC725947	120	73	40	28	26	39	47	45	55	33	66	36	44	3	19	50	49	40	36	67	35	40	43	28	55	40	35	56	14	72	23	41	52	55	55	46	44	37	20	21
LOC725981	135	129	127	106	98	136	109	103	110	119	108	105	163	67	133	162	88	101	131	127	125	167	148	126	151	127	150	157	135	189	173	208	168	227	162	133	152	213	101	114
LOC113219119	14	3	15	12	6	8	12	6	13	16	4	4	10	4	12	6	5	5	8	5	9	7	10	15	10	10	5	15	25	10	7	10	16	13	13	14	18	21	12	22
LOC551837	103	55	62	54	85	92	72	29	95	52	92	77	58	28	76	83	57	66	66	58	89	139	93	73	78	81	113	145	114	116	69	122	153	121	105	97	75	149	77	78
LOC113218850	354	255	296	244	213	249	238	268	211	241	276	157	278	78	213	260	213	239	216	236	258	242	212	227	213	212	201	211	211	280	194	278	258	209	257	209	268	198	189	185
LOC100577648	288	228	240	172	199	259	173	186	190	229	278	202	225	202	197	240	184	263	206	278	156	183	156	183	148	129	138	250	203	314	240	240	227	207	183	176	204	237	176	157
LOC724146	0	0	0	0	0	0	0	0	0	0	0	0	0	0	0	0	0	0	0	0	0	0	0	0	0	0	0	2	0	0	0	5	0	0	0	3	0	0	0	0
LOC724196	4	1	1	4	0	2	1	3	0	0	0	0	7	7	3	0	2	7	0	0	0	1	0	0	0	0	2	1	7	10	0	1	0	0	0	1	1	1	0	1
LOC724239	0	1	9	3	3	7	11	4	5	0	6	19	0	0	8	5	2	8	2	1	7	4	2	0	1	1	3	20	2	11	20	8	6	1	4	3	4	11	0	19
LOC724282	112	135	122	127	107	162	178	229	109	91	96	191	158	86	144	119	107	149	116	79	148	224	179	173	160	97	84	223	151	188	237	225	165	185	203	153	162	205	186	210
LOC408568	117	76	74	57	80	115	50	60	75	95	51	79	86	89	107	73	64	63	78	76	116	80	127	88	85	56	78	90	83	119	77	92	87	88	92	142	105	90	102	124
LOC100578551	306	262	156	104	202	185	227	279	207	180	214	179	146	4	114	160	141	176	139	222	213	255	164	162	259	168	206	232	159	322	80	228	175	297	196	140	205	272	221	81
LOC100577533	141	61	66	72	53	101	64	85	58	77	82	70	118	17	79	56	63	49	48	82	66	70	85	84	40	64	53	70	67	107	77	87	93	72	84	104	96	89	82	76
LOC551386	87	59	82	60	62	106	64	49	104	92	77	87	81	67	81	126	83	66	91	80	106	92	102	108	101	67	106	111	87	151	100	71	126	144	132	118	121	140	79	137
LOC107965508	12	3	21	8	17	6	8	18	6	14	21	11	9	13	15	29	23	25	15	5	16	32	11	21	20	21	21	22	15	22	21	23	23	42	18	14	34	25	15	11
LOC551419	10	6	5	11	17	14	17	16	8	8	8	9	12	5	24	11	14	14	3	4	12	17	15	13	11	11	12	17	10	23	13	7	10	19	10	15	14	14	3	9
LOC412015	40	19	51	24	39	32	26	33	21	32	33	22	24	38	38	42	26	59	21	44	36	25	31	38	33	25	26	33	38	50	46	56	61	44	55	24	48	52	28	38
LOC409313	1201	768	1235	860	848	1059	711	975	787	886	935	862	999	1352	973	993	1192	1000	968	891	697	587	695	715	650	593	740	722	848	980	843	776	791	768	835	889	1063	858	707	670
LOC409312	318	176	246	173	211	227	119	173	203	186	139	178	180	181	240	271	232	194	195	249	218	226	177	210	172	181	221	189	218	204	186	224	252	196	213	271	193	239	212	213
LOC100577501	36	18	29	15	22	18	14	14	42	15	17	7	17	9	23	21	18	7	16	15	44	17	19	18	12	15	16	25	21	25	21	21	20	37	25	15	21	27	13	17
LOC551559	75	47	31	17	43	22	35	40	26	45	32	30	28	24	31	32	36	23	18	54	68	61	50	54	58	41	73	92	59	67	32	50	40	84	79	43	46	77	42	60
LOC551585	8	1	8	8	3	4	2	1	12	2	0	5	3	2	0	0	0	3	3	2	0	5	0	6	1	2	4	4	3	7	4	0	4	1	2	6	2	1	4	1
LOC550724	177	117	147	183	157	215	122	151	197	126	99	138	133	70	216	158	167	190	138	144	122	130	127	142	115	123	134	126	105	173	113	160	145	223	145	129	175	195	126	159
LOC412240	66	49	47	51	61	70	37	45	38	52	56	60	58	16	65	57	49	53	55	41	67	71	73	73	61	55	67	94	54	99	64	62	85	106	106	54	92	83	70	54
LOC413118	123	109	137	124	98	111	105	148	129	86	127	142	116	86	133	137	124	149	104	132	180	173	150	167	151	152	156	179	153	215	132	174	181	274	162	162	232	186	170	128
LOC409062	309	282	310	239	267	261	239	243	230	189	279	236	307	107	221	279	230	240	204	244	222	265	182	243	208	169	195	301	194	378	300	269	278	277	246	238	270	300	247	188
LOC410662	32	31	15	18	18	57	43	57	46	33	18	47	47	15	26	42	32	45	25	18	27	31	49	20	55	13	20	40	27	35	11	26	56	27	62	40	19	24	22	66
LOC102654353	563	491	528	529	413	725	753	639	514	683	599	733	611	275	487	710	700	594	559	616	444	363	539	811	476	404	484	697	632	528	454	610	767	567	699	488	700	768	634	620
LOC725106	6	24	10	3	15	7	22	18	29	15	4	26	21	4	1	4	4	23	17	7	18	0	16	3	1	1	1	4	0	0	1	10	13	15	5	2	3	6	11	7
LOC410791	12518	6898	8113	9101	6221	9969	7642	10769	7923	9883	7584	6997	7411	10254	3816	9934	10141	9211	8090	8451	5367	2549	3987	7034	4367	3306	7058	7370	4643	6326	3331	8098	8132	5641	7691	3772	8841	5038	5551	5012
LOC551792	59	90	111	62	62	96	85	103	49	97	42	56	144	71	57	73	92	79	40	40	63	70	102	60	57	26	42	87	71	54	25	75	84	79	62	75	32	56	72	44
LOC113218960	10	3	23	20	22	20	34	21	5	18	21	5	18	22	32	15	15	31	12	19	12	12	23	13	5	7	20	12	8	27	10	17	18	9	23	13	12	38	40	36
LOC725273	27	13	34	18	19	17	54	36	24	21	24	54	55	45	20	42	9	31	44	19	16	41	29	34	21	9	13	47	49	49	7	44	48	36	21	32	25	74	32	57
LOC100576662	0	4	2	0	1	0	4	3	6	0	3	4	1	0	0	4	0	5	0	0	0	5	1	2	0	3	0	0	0	1	0	0	0	4	0	0	1	0	1	4
LOC100577043	0	0	0	0	0	2	0	0	0	0	0	0	0	0	0	0	0	0	0	0	0	0	0	0	0	0	0	0	0	0	0	0	0	0	0	0	0	0	0	0
LOC725283	0	0	0	1	0	0	0	7	0	0	0	0	0	0	0	0	0	1	0	1	0	0	0	0	0	0	0	3	0	0	0	0	0	1	0	0	0	0	0	1
LOC107966045	18	10	5	9	14	15	13	6	5	7	21	12	14	7	8	7	3	10	9	7	8	4	7	5	5	6	8	4	5	2	6	4	4	9	2	3	2	5	10	1
LOC550901	33	21	26	17	20	5	31	18	17	31	19	24	12	12	30	23	9	23	17	39	24	37	36	46	38	23	31	37	19	51	10	51	32	50	27	27	22	36	38	20
LOC551868	3	7	4	0	9	8	3	8	9	5	7	14	5	5	11	8	8	9	8	9	5	1	9	13	5	7	4	10	10	6	2	9	7	7	14	8	6	6	2	5
LOC551894	87	69	106	65	85	91	47	78	81	74	86	71	90	123	183	64	120	67	75	101	93	92	93	72	89	83	112	89	109	128	85	84	133	150	141	85	150	114	86	86
LOC725415	44	60	42	50	80	95	64	100	48	63	41	101	77	42	64	30	47	70	79	30	34	19	33	17	27	10	23	22	22	30	36	39	17	30	32	32	31	27	25	31
LOC551941	1176	592	632	818	848	1204	998	1255	737	871	909	834	668	807	744	777	1048	1031	636	828	657	872	709	842	818	543	898	1160	1312	1301	907	1148	1065	1246	989	974	1495	1312	1042	892
LOC100576447	29	4	21	18	12	26	23	26	19	16	19	21	24	11	14	19	31	25	8	5	0	16	15	8	7	27	19	14	4	3	16	31	11	18	14	16	15	25	16	17
LOC408646	3	0	0	2	0	1	2	3	0	0	0	3	0	2	0	0	0	0	1	0	0	5	1	1	3	0	2	1	0	2	2	0	8	0	0	1	0	1	3	2
LOC725651	2	6	0	1	4	3	12	19	8	3	0	5	5	7	6	1	3	2	18	4	3	5	0	1	0	3	2	1	0	1	6	6	2	3	0	4	0	4	5	4
LOC102653777	0	3	4	0	1	0	0	3	0	0	0	0	3	3	0	4	0	2	2	1	0	0	2	3	1	3	0	1	3	2	0	4	1	0	1	6	4	6	0	0
LOC102653941	0	0	0	0	0	0	0	0	0	0	0	0	1	0	0	0	0	1	0	0	0	0	0	0	0	0	0	0	0	0	0	0	0	0	0	0	0	0	0	0
LOC102653800	4	10	15	16	10	22	40	26	6	22	15	32	19	5	26	22	25	7	27	8	14	36	11	18	11	7	17	20	19	20	10	36	25	13	11	8	1	30	15	23
LOC408645	33	27	25	42	45	71	58	55	25	28	27	33	33	34	23	61	51	97	38	18	28	36	62	36	20	12	16	33	20	40	27	43	51	21	44	50	23	34	41	54
LOC410788	16	2	4	4	2	17	16	16	5	5	5	14	9	1	11	5	3	12	0	2	15	12	7	4	15	5	12	14	4	5	3	11	18	13	1	6	7	16	9	12
LOC107963993	2	0	2	0	0	2	5	0	0	0	0	2	0	0	0	1	0	0	0	1	0	2	0	0	0	0	0	0	0	0	0	0	0	0	0	0	1	0	6	0
LOC101664701	3	0	0	3	0	2	6	1	0	0	2	2	0	0	3	0	0	1	0	5	0	0	0	0	0	0	0	0	0	2	0	0	0	0	0	0	0	0	0	0
LOC724197	0	0	0	2	0	0	0	0	0	0	0	0	0	0	0	5	0	0	0	0	0	1	0	0	0	0	0	0	0	0	0	2	0	3	0	0	0	0	0	0
LOC724283	95	71	69	86	44	62	50	48	56	41	67	60	61	20	69	68	53	73	65	83	65	29	55	46	68	36	47	60	33	80	53	54	65	60	60	52	56	45	57	46
LOC410785	1263	1058	1098	1234	969	1805	1647	1974	1296	1075	986	1705	1384	1095	1127	1422	1770	1737	899	976	811	929	1034	1042	805	682	1101	1116	1081	1221	649	1214	1332	950	1434	1415	1198	1184	1009	1401
LOC113218729	4	0	2	0	1	3	10	0	1	0	1	6	0	0	2	3	1	3	1	4	2	2	1	1	4	6	3	5	4	2	1	2	4	1	0	2	3	2	5	2
LOC100576697	105	80	98	105	97	65	84	125	41	91	47	99	69	38	71	98	86	65	83	76	35	23	21	33	14	23	24	22	22	22	62	42	30	14	27	37	17	26	18	28
LOC410784	65	65	72	84	64	77	76	51	75	60	66	73	85	21	55	76	79	68	69	75	100	70	81	90	89	76	63	113	81	137	108	131	92	115	106	78	118	102	129	95
LOC724415	92	41	91	75	101	97	66	87	98	77	91	88	118	88	80	135	103	60	98	82	77	86	111	120	74	83	95	106	116	92	73	99	109	118	110	128	113	93	125	92
LOC408643	166	149	201	137	157	237	189	186	159	197	162	170	178	194	303	296	292	207	199	153	483	384	572	406	313	267	555	460	539	461	381	383	589	523	930	387	360	614	413	564
LOC102655181	0	3	0	1	2	0	0	0	5	9	0	0	1	1	0	0	8	3	3	1	4	1	0	0	0	0	4	1	1	4	0	0	2	0	3	0	3	9	1	0
LOC410782	391	307	376	347	367	356	250	322	326	409	364	336	379	350	442	417	365	322	422	420	402	399	346	363	311	308	258	456	338	431	355	352	388	392	381	425	378	424	442	369
LOC409126	320	333	226	239	188	199	200	233	249	243	335	211	306	88	184	266	254	199	235	242	229	213	180	165	189	147	160	167	201	242	229	225	205	285	181	219	179	198	196	166
LOC409127	165	150	168	149	156	196	151	165	143	165	158	156	183	157	170	214	159	183	177	156	70	79	86	78	70	76	64	131	79	107	89	131	101	82	106	93	90	136	77	122
LOC413378	362	277	351	247	218	197	200	249	230	308	324	242	245	127	211	235	215	305	244	274	207	242	164	208	161	181	146	201	199	206	234	292	195	207	182	188	223	222	223	185
LOC413377	1315	1188	1369	1335	1026	1908	1801	2283	1460	1362	1101	1879	1779	1158	1399	1605	1665	1675	1491	1133	812	824	1047	1085	802	647	1006	1242	896	1342	888	1038	1268	908	1320	1164	1060	1505	1145	1393
LOC113219302	0	0	0	1	0	0	6	0	0	0	0	0	0	0	1	0	0	0	0	0	1	0	0	2	0	0	4	0	1	0	1	1	0	0	0	0	0	0	0	0
LOC724639	127	90	85	70	92	167	116	151	151	116	124	104	105	87	112	137	116	80	72	121	102	100	88	106	95	77	90	96	87	110	81	113	88	122	120	71	143	84	108	108
LOC409887	1405	892	1285	845	923	1096	730	959	848	1001	948	940	1057	983	828	1093	941	876	874	842	479	560	435	515	392	292	488	574	478	576	507	505	597	482	475	561	583	692	535	604
LOC409886	426	285	378	261	338	333	241	310	267	319	296	280	289	183	260	297	280	265	309	298	355	371	228	218	255	221	231	266	229	381	341	286	342	343	290	293	295	356	334	318
LOC552426	46	20	36	23	24	25	16	33	19	23	45	28	24	14	42	31	12	30	30	16	37	30	35	30	14	13	16	23	49	54	13	29	26	29	27	22	23	20	22	20
LOC551960	330	237	138	102	171	202	157	245	245	182	208	124	180	63	134	131	129	167	160	198	180	205	177	170	169	167	186	258	112	205	83	166	142	199	199	150	158	173	142	111
Gat-a	3	4	5	6	6	9	7	11	3	9	13	18	7	3	3	12	8	2	7	4	6	1	5	4	5	5	4	3	3	13	4	2	2	0	7	3	1	7	0	2
LOC100577450	59	48	70	41	51	37	22	31	41	47	53	53	48	6	24	53	53	43	45	70	47	59	36	54	62	81	65	50	35	92	61	36	70	96	60	41	85	72	36	38
LOC410080	922	733	1080	680	803	878	476	748	777	884	1076	727	888	806	843	841	764	799	717	934	728	728	666	709	718	536	603	720	636	953	714	847	793	785	689	701	816	798	745	702
LOC551906	547	323	431	416	390	470	256	369	349	301	366	330	416	273	368	428	385	401	349	386	307	412	245	267	247	259	314	360	255	477	409	425	377	363	334	443	375	355	327	369
LOC725284	20	15	15	11	20	22	13	18	13	16	15	23	24	15	14	19	14	12	16	35	32	49	25	31	14	38	15	41	27	25	34	43	30	57	38	30	27	35	39	15
LOC551889	569	427	531	428	436	550	398	443	466	502	530	498	520	473	469	569	447	492	404	463	208	319	273	269	274	200	317	353	255	409	284	308	353	303	387	319	267	346	314	307
LOC412088	30	30	60	42	58	45	44	76	24	22	40	47	54	51	25	57	42	31	33	44	5	25	17	11	10	14	11	16	6	30	18	9	22	17	14	19	18	24	26	26
TRNAF-GAA	0	0	0	0	0	0	4	0	0	0	0	0	0	0	0	0	0	0	0	0	0	3	0	3	0	0	0	0	0	0	0	0	0	0	0	0	1	1	0	0
LOC725154	127	123	73	58	78	193	154	187	117	121	105	185	164	75	146	157	108	162	113	73	66	105	91	97	63	89	52	143	118	101	135	85	112	63	65	137	45	103	76	143
LOC100576132	276	397	286	319	240	621	404	564	240	317	296	377	381	262	331	476	308	561	292	216	187	229	183	238	210	180	137	195	293	233	201	234	222	197	226	262	152	278	221	239
LOC725044	20	23	41	29	18	45	17	17	23	26	24	21	35	14	39	15	33	28	26	29	38	30	18	20	22	14	20	26	18	29	37	14	27	19	11	19	41	16	25	6
LOC100579054	6	4	6	17	4	7	5	17	4	4	4	9	2	2	8	20	2	4	7	6	9	14	8	12	7	8	14	3	19	9	1	13	10	14	10	6	7	4	4	3
MsrA	146	81	105	85	68	119	76	118	108	105	66	95	70	125	108	97	126	88	105	112	146	114	125	162	133	101	101	165	116	207	243	157	175	174	157	112	142	156	145	158
LOC411548	337	277	348	268	284	292	193	267	243	274	165	177	240	242	244	347	296	305	297	189	195	183	108	204	145	143	164	108	131	174	147	138	148	184	197	196	196	199	204	170
LOC100579021	106	72	100	98	63	74	67	61	68	67	83	100	79	62	63	69	70	94	74	60	56	49	45	35	40	23	26	25	23	40	52	38	28	61	37	18	38	32	59	24
LOC100578953	899	689	834	969	649	779	679	800	614	742	704	619	809	596	634	864	718	825	705	659	618	642	663	762	706	394	468	718	771	1008	614	763	882	842	873	800	863	730	785	717
LOC409251	87	68	86	64	53	83	55	67	90	98	68	80	68	86	112	87	76	79	69	107	69	61	83	62	51	40	48	91	85	131	76	77	78	96	107	74	94	92	99	76
LOC100578883	92	72	79	66	64	80	91	114	67	56	83	104	72	52	88	65	85	101	73	78	74	94	75	70	67	54	68	76	116	100	96	59	104	96	125	74	120	132	90	127
LOC102656037	0	1	0	0	6	0	2	0	0	4	0	15	3	5	13	0	0	0	0	0	2	0	5	0	1	0	3	0	0	0	0	3	5	1	4	2	0	0	0	5
LOC724798	7	9	6	6	10	5	7	8	14	11	8	3	2	7	19	15	14	6	9	6	1	9	13	10	15	7	2	5	11	9	11	8	11	8	6	9	15	9	10	8
LOC411882	36	48	89	28	64	71	27	62	56	44	64	58	48	64	70	77	44	64	58	65	41	71	65	80	59	67	79	76	64	96	73	45	103	94	68	74	77	92	67	57
LOC727452	1801	1245	1882	1342	1542	1648	1066	1346	1282	1493	1448	1215	1567	1289	1560	1618	1568	1479	1409	1414	1198	1253	1022	1224	1060	958	1189	1400	1356	1615	1204	1428	1360	1374	1393	1263	1673	1509	1259	1224
LOC107965381	5	9	4	4	10	6	4	10	4	5	3	0	4	3	9	8	8	15	10	12	6	1	3	11	1	2	8	1	6	0	3	0	2	2	5	0	5	3	10	3
LOC725460	32	14	30	17	7	107	37	13	26	14	13	30	15	21	14	28	25	50	17	21	10	41	5	7	5	6	7	13	9	19	7	7	48	2	11	10	5	7	8	10
LOC408642	3	0	1	4	2	3	6	2	2	3	10	2	0	7	1	1	8	1	0	0	1	4	6	3	3	3	3	3	2	11	1	2	2	2	4	1	3	0	1	1
LOC551071	1169	1221	1358	1251	1080	1877	1608	2242	1500	1293	1013	1747	1792	1320	1564	1436	1422	1540	1171	1187	1165	1208	1217	1053	812	770	939	1495	1190	1398	1160	1212	1119	958	1521	1593	992	1689	1370	1669
LOC408641	342	133	340	347	299	293	110	151	194	254	308	118	256	371	231	248	280	243	299	331	65	115	128	241	92	85	131	207	175	293	196	127	191	304	176	169	426	164	122	197
LOC725724	592	485	616	705	385	675	518	654	719	453	673	618	660	311	475	694	459	645	612	543	173	218	195	217	173	95	191	228	228	232	146	195	249	173	220	290	159	251	231	207
LOC551208	19	3	22	21	13	7	9	23	10	6	4	32	12	21	9	12	9	24	21	7	8	13	8	4	6	1	8	6	11	10	9	4	9	15	9	4	10	12	3	10
Mir6053	497	376	543	458	274	647	571	774	477	513	404	579	672	547	533	554	606	613	511	439	654	681	886	976	637	435	746	890	1114	1016	711	974	938	677	984	830	767	1079	1095	1005
LOC102655594	892	773	279	440	355	351	301	951	607	860	475	308	221	312	534	470	484	633	259	392	84	130	249	507	242	58	428	280	369	505	506	234	479	95	115	278	355	252	199	206
LOC551320	14	29	25	46	24	83	80	29	14	43	25	42	48	16	39	30	16	31	31	9	25	31	64	40	58	37	44	58	49	46	25	36	94	58	84	79	56	45	78	65
LOC102655568	7	6	1	8	0	0	1	4	7	0	0	2	4	9	5	5	4	1	2	7	0	2	1	5	0	0	4	2	0	4	1	0	5	0	1	2	2	6	1	0
ROCK2	1979	1460	1958	1749	1683	2006	1314	1705	1613	1915	1643	1560	1729	1628	1720	1963	1837	1728	1715	1703	980	1053	1055	1059	883	742	933	1224	1072	1351	1093	1192	1306	1112	1424	1291	1394	1520	1303	1388
LOC408635	65	71	122	90	62	77	63	55	77	80	101	86	73	50	81	78	77	73	73	79	75	41	42	44	41	29	46	39	54	72	69	56	24	56	48	65	55	52	36	36
LOC551420	20	5	11	9	13	13	4	13	12	11	10	10	10	7	28	10	6	26	10	20	13	10	6	28	13	1	20	13	12	17	7	5	22	9	21	22	11	22	23	19
LOC409392	15	23	20	12	10	22	23	16	8	24	19	12	19	13	32	19	19	15	17	12	32	23	26	25	24	29	38	30	23	30	17	10	30	46	42	27	25	38	20	19
LOC726062	12	2	6	6	7	8	4	5	7	3	8	2	8	1	10	6	1	2	1	7	7	3	3	12	3	1	13	6	5	4	4	8	8	21	5	3	9	13	9	3
LOC100578360	376	319	410	282	326	336	259	368	370	311	379	339	376	275	316	460	374	391	299	381	316	338	278	345	323	252	270	371	306	446	376	363	427	342	386	419	451	426	373	342
LOC412288	347	256	282	187	219	275	257	295	276	295	273	263	234	157	276	272	214	226	229	269	203	157	215	190	222	162	188	263	185	316	173	260	288	260	274	242	244	259	187	201
LOC726178	2087	1873	2524	2183	1867	2273	1774	2239	1715	1975	1886	2155	2150	2340	2116	2688	2018	2245	1930	1849	1052	999	902	1077	879	663	986	1226	979	1290	1133	1140	1266	895	1203	1181	1001	1493	1227	1306
LOC409189	235	203	188	161	148	213	188	204	206	155	189	153	196	62	115	179	193	153	126	206	196	245	191	126	226	176	149	208	155	305	170	231	211	232	204	171	214	199	123	155
LOC411753	98	38	64	42	86	53	51	51	55	84	44	46	36	52	99	73	67	63	72	50	87	43	58	51	27	37	49	72	71	73	45	69	54	67	57	49	74	108	46	117
LOC107965121	0	0	0	0	0	0	0	0	0	4	0	0	0	0	0	0	5	0	0	0	2	0	0	0	0	0	1	0	1	5	0	0	0	5	1	0	0	1	0	2
LOC100577142	35	32	55	18	39	82	154	74	104	39	18	102	49	49	35	42	56	91	60	33	53	76	56	35	50	17	45	72	43	82	32	46	102	76	91	53	24	77	43	59
LOC410780	932	1800	1177	1435	1048	2737	2863	2958	1606	1103	1192	2922	3003	670	1572	1579	1843	2652	1368	1132	2598	3908	3099	2614	2989	1705	2009	3095	3286	4310	1899	4243	4187	2378	3498	3396	2512	3548	3612	3452
LOC410779	9	30	37	16	12	59	79	55	29	26	25	58	39	17	23	52	46	28	39	40	34	23	13	25	30	13	38	18	16	21	20	37	21	25	24	16	37	26	29	17
Mir932	0	0	0	0	0	0	0	0	0	0	0	0	0	0	0	0	0	0	0	0	0	0	0	0	0	0	0	0	0	0	0	0	0	0	0	0	0	0	0	0
LOC107966060	0	1	0	0	0	4	0	1	1	0	2	0	2	0	1	1	1	9	1	0	2	2	8	1	0	0	3	4	0	1	5	0	4	1	10	0	0	5	1	10
LOC726350	4	7	6	2	0	2	4	12	4	5	2	6	4	0	5	8	8	9	1	4	11	5	8	6	4	2	9	5	8	9	4	6	2	3	6	7	2	6	9	4
LOC408634	54	45	41	29	43	39	27	25	41	42	60	41	55	15	28	33	38	55	40	53	60	35	32	34	47	27	26	34	28	56	36	55	41	61	40	34	50	40	39	31
LOC408633	310	205	289	250	164	252	179	220	224	238	283	239	261	46	211	283	216	228	235	201	163	132	136	117	117	84	116	119	118	176	146	175	112	143	116	187	176	155	120	135
LOC102653614	11	9	11	4	11	22	10	22	20	4	0	9	8	3	14	16	5	15	3	9	10	16	11	12	11	7	9	12	3	17	25	23	15	8	13	25	9	9	12	10
LOC409288	284	284	192	238	237	340	310	413	328	291	277	475	396	158	405	344	323	350	326	302	345	347	385	288	292	323	206	381	287	401	351	352	285	430	466	327	333	434	340	294
LOC726431	265	258	316	298	229	329	282	289	265	311	232	335	366	232	250	372	337	319	298	235	203	181	183	186	158	201	235	288	194	228	205	233	230	228	252	244	232	297	238	272
LOC102656779	0	1	1	0	0	0	0	0	0	0	0	0	0	2	0	0	0	0	0	0	0	0	0	0	2	2	0	0	0	2	0	0	3	2	2	0	0	1	0	8
LOC409505	239	155	261	158	239	172	141	162	154	181	119	170	121	85	188	219	218	212	141	205	125	127	84	173	136	135	122	125	158	151	163	181	158	166	165	130	158	131	121	126
LOC100576990	65	97	97	65	74	61	59	91	48	54	84	72	62	23	69	71	61	60	88	51	64	55	68	61	57	56	76	58	41	84	65	59	98	58	60	55	74	68	65	58
LOC552660	190	120	181	138	159	199	133	204	156	150	142	141	200	128	157	137	139	195	166	206	181	174	165	156	155	135	169	196	149	228	166	195	201	231	218	179	206	223	206	246
LOC726056	4589	4049	4901	4093	3707	3638	2924	3660	3121	4153	4707	3786	3666	3056	3769	4207	3857	3902	3840	4125	3158	3475	2589	3616	3058	2716	2904	3093	2963	3764	3454	4126	3334	3822	3664	3405	3839	3503	3424	3073
LOC552654	307	183	137	107	155	148	187	161	148	138	212	157	163	41	98	143	119	147	129	176	150	233	138	172	178	141	164	292	174	293	154	209	215	241	214	166	200	256	174	161
LOC552644	169	180	269	214	206	278	160	235	202	263	178	267	227	224	259	273	175	258	269	261	260	178	203	293	176	175	169	231	232	299	163	210	237	304	275	273	218	243	246	255
Mir9871	265	149	293	172	158	255	147	154	154	204	176	165	156	58	200	267	168	146	167	195	96	92	57	100	55	110	118	79	94	84	111	84	82	132	151	124	109	76	92	111
Mir33	0	0	0	0	0	0	0	0	0	0	0	0	0	0	0	0	0	0	0	0	0	0	0	0	0	0	0	0	0	0	0	0	0	0	0	0	0	0	0	0
LOC727436	0	0	0	0	0	0	0	0	4	1	0	0	1	0	0	1	0	0	0	1	0	0	1	1	2	1	0	0	1	0	1	1	3	0	1	0	3	0	1	2
LOC113219416	41	36	42	55	76	57	38	50	47	54	47	42	45	42	70	50	50	37	41	43	90	62	41	72	63	45	54	51	69	88	82	59	84	96	79	74	95	82	77	62
LOC552372	22	9	10	3	16	20	11	14	10	17	19	8	6	5	12	5	20	14	8	17	21	15	5	9	10	12	18	11	12	23	16	10	13	28	17	14	21	10	3	9
LOC100576918	5	1	8	5	1	3	0	4	1	0	0	2	4	0	2	4	4	3	1	3	0	6	5	9	0	2	3	1	2	1	3	3	10	9	4	10	0	1	3	1
LOC100576885	260	220	275	306	217	163	206	157	173	206	203	193	215	175	254	204	214	185	196	245	208	193	240	235	218	162	203	215	240	338	211	303	329	261	257	182	290	236	288	153
LOC552315	121	110	104	71	84	96	74	85	106	87	116	98	89	46	87	78	119	84	72	94	79	86	93	62	94	60	48	92	77	95	60	74	76	113	77	99	77	88	87	64
LOC412712	26	13	16	23	26	22	21	18	37	11	10	13	36	5	14	24	10	6	20	20	16	18	24	21	10	14	20	27	27	26	14	26	21	32	36	29	35	24	19	13
LOC552274	52	27	21	28	25	18	24	35	25	24	29	29	30	16	15	58	18	30	38	15	20	16	38	27	20	15	26	41	28	42	42	41	39	37	19	21	14	46	36	24
LOC550992	150	116	83	94	124	119	93	92	77	117	132	107	130	58	107	90	78	91	94	93	122	127	99	125	89	115	109	118	101	142	108	128	135	115	117	94	127	113	89	107
LOC412451	29	20	65	43	47	47	52	35	55	42	56	52	34	66	44	49	64	46	63	33	37	49	60	48	33	47	44	68	58	74	49	39	56	86	71	61	59	44	55	41
LOC412384	34	12	15	23	10	10	15	11	16	30	19	17	16	2	7	17	11	17	16	23	24	35	25	18	34	9	15	18	16	36	12	26	23	45	21	23	30	25	20	12
LOC409462	145	150	130	76	104	113	81	140	131	138	125	126	119	44	115	124	80	109	110	124	136	129	109	76	92	109	90	115	94	162	107	119	132	172	140	121	126	95	114	90
CSP6	1	5	1	0	1	0	0	0	3	0	0	0	0	0	0	0	0	3	0	1	0	0	1	0	0	0	0	3	0	0	0	1	7	4	0	0	2	6	4	0
LOC751767	0	0	0	0	0	0	0	0	0	0	0	0	0	0	4	0	0	0	0	0	1	0	0	0	0	0	0	0	0	0	3	0	0	0	0	0	0	0	0	0
LOC552185	213	191	263	222	212	217	204	191	191	247	211	201	219	166	209	239	178	211	213	245	209	196	214	232	270	174	163	233	178	329	238	276	292	277	272	255	284	219	216	184
LOC409229	315	187	237	221	220	233	149	206	233	267	190	195	232	241	269	233	297	242	222	232	249	250	180	259	165	183	130	255	203	258	293	182	184	248	240	194	248	300	205	207
LOC725736	9	8	6	7	6	5	7	10	5	9	16	27	4	3	7	1	6	5	16	4	11	6	9	12	7	16	6	9	9	19	9	15	7	10	19	13	21	10	16	12
LOC725712	77	78	68	54	70	63	46	56	64	49	78	109	59	30	55	69	61	82	80	67	71	69	50	67	84	34	69	58	49	88	84	93	62	69	59	58	69	53	60	45
LOC411836	8	0	6	4	5	0	3	3	10	4	7	9	7	4	0	3	2	2	6	6	2	3	2	8	1	3	2	4	2	0	6	7	1	2	2	2	0	9	2	6
LOC551469	4	2	6	2	5	0	1	1	4	11	2	7	3	1	14	5	2	16	8	2	4	3	1	7	7	7	2	3	2	9	6	6	5	9	4	4	5	7	14	4
LOC107964012	10	0	7	4	9	0	5	12	1	5	7	10	5	0	4	5	6	6	8	7	2	4	1	1	4	5	4	0	3	8	19	2	1	5	2	1	2	6	0	3
LOC727199	57	61	17	16	26	33	32	43	34	37	35	31	60	2	17	22	33	27	17	53	52	27	53	35	67	58	36	68	18	60	14	55	35	77	41	18	35	45	23	21
LOC107965571	1	1	0	0	1	4	4	0	2	0	2	0	0	0	1	4	0	1	0	0	2	1	0	0	0	0	2	3	0	8	0	0	0	2	1	0	0	0	1	0
LOC102655636	0	4	0	0	3	4	4	2	5	5	0	3	3	0	3	6	3	4	4	3	0	0	3	0	0	2	11	3	0	6	6	0	0	4	0	0	0	2	3	0
LOC409036	260	237	226	155	187	203	209	251	229	220	255	231	198	90	195	232	176	235	180	224	265	239	207	292	220	175	149	244	158	391	219	296	285	276	269	224	289	283	231	156
LOC551381	303	302	69	62	70	119	196	287	208	101	144	106	121	8	54	58	100	102	73	171	158	217	260	150	288	189	166	200	35	202	31	141	111	185	138	58	100	107	61	51
LOC413524	26	17	35	7	30	23	35	29	33	24	31	40	20	27	38	42	28	17	39	15	31	32	17	37	20	22	29	41	38	30	45	19	33	35	25	34	46	22	41	35
LOC410057	572	459	589	551	522	648	455	505	592	624	582	523	610	509	649	631	597	671	592	619	544	515	474	515	522	446	489	578	465	648	576	535	515	575	562	501	628	650	449	634
LOC724794	13	1	1	8	4	2	4	2	4	0	5	0	2	0	9	0	5	2	2	7	1	3	1	5	7	3	1	0	3	1	3	4	3	3	6	2	5	2	2	1
LOC552435	174	164	159	122	162	163	96	121	157	177	182	158	160	128	205	199	180	150	162	191	172	185	186	201	198	168	200	195	204	269	132	195	242	289	224	147	269	220	171	193
LOC724118	4	2	5	8	10	14	4	0	7	13	9	10	6	4	10	13	20	13	10	1	8	11	8	15	5	4	4	3	8	6	9	24	6	6	16	2	10	10	6	25
Crz	0	0	0	1	0	0	0	0	0	0	1	0	0	0	0	2	0	0	1	0	0	0	0	0	0	0	0	0	0	0	0	0	0	0	0	0	0	0	0	1
LOC724148	6	0	0	0	0	0	0	0	0	1	0	0	0	0	0	1	0	0	0	0	0	0	0	0	1	1	1	0	0	0	0	1	0	0	0	0	0	0	1	0
LOC413551	221	250	262	210	270	225	124	284	267	266	236	271	211	225	246	297	253	274	322	293	341	291	271	339	277	192	230	289	304	310	236	313	303	420	303	318	378	316	392	297
LOC410050	48	32	72	48	41	48	18	56	45	54	20	72	62	15	61	28	38	59	51	35	36	50	47	74	56	53	49	68	33	43	23	33	45	55	64	36	47	35	57	59
LOC100578005	1088	859	905	827	643	1024	829	856	730	724	937	879	850	371	609	922	741	766	681	836	564	676	541	654	543	424	641	757	466	859	744	778	851	523	608	618	778	756	564	553
LOC413132	2020	1497	2157	1665	1621	1739	1085	1705	1742	1698	1825	1679	1750	1382	1598	1864	1887	1553	1830	1826	1101	1125	1113	1195	979	860	1128	1270	1302	1546	1296	1455	1357	1373	1408	1261	1673	1464	1434	1231
LOC411546	37	13	22	21	18	19	14	8	15	17	11	20	5	12	10	14	28	27	21	26	16	33	21	39	25	15	16	32	26	45	19	26	22	31	47	17	49	43	16	15
LOC100578146	766	517	670	543	525	665	478	685	502	520	535	493	591	495	564	685	693	633	504	560	322	399	384	332	289	290	344	386	346	529	369	370	451	374	391	442	372	519	444	498
LOC412745	389	264	302	347	315	283	208	276	319	268	311	316	319	226	311	292	356	321	309	321	366	398	301	379	302	269	311	393	363	373	402	433	336	388	373	318	400	452	391	332
LOC726259	91	48	114	50	67	70	86	64	53	56	47	73	61	17	66	71	44	75	72	73	61	69	47	111	72	107	52	61	99	90	85	87	81	119	77	76	87	91	58	86
LOC552260	43	23	31	27	35	66	35	31	33	46	35	37	45	75	39	32	48	33	27	44	37	35	31	54	35	50	55	52	50	64	64	34	52	57	56	53	52	46	58	77
LOC413855	35	12	25	21	30	27	18	26	34	46	42	17	25	37	19	28	22	42	41	24	40	52	57	41	16	27	35	49	40	28	17	25	22	50	44	49	58	38	29	47
LOC412220	52	27	91	61	50	52	27	33	58	43	47	49	72	41	47	82	82	63	47	60	37	45	40	42	24	24	36	59	56	51	25	70	46	68	45	56	46	35	29	19
LOC552197	43	26	31	37	50	29	20	35	63	42	28	28	27	37	30	48	43	53	44	36	50	43	47	57	55	45	37	62	28	59	42	48	52	51	52	46	40	56	42	36
LOC552068	1538	1044	1129	872	960	1255	935	1040	1032	1142	1250	1041	1063	734	988	1136	1072	1110	1007	1139	951	1168	806	874	890	786	753	1002	888	1242	1079	1129	1063	1082	951	1015	1248	1167	1022	919
LOC410777	41	40	55	38	42	31	15	23	47	25	19	30	15	31	56	69	47	19	49	36	21	22	29	42	28	27	38	52	29	48	32	29	46	45	33	42	24	50	25	37
LOC408632	424	240	384	306	358	381	289	386	318	355	330	320	373	380	373	395	401	350	346	296	212	283	266	231	225	172	228	293	273	372	252	310	332	314	305	250	375	381	310	308
LOC410776	113	205	238	213	126	297	274	360	152	128	122	243	218	173	262	156	162	300	251	191	218	231	163	214	136	94	152	265	240	381	151	298	208	204	255	241	98	226	289	234
LOC408631	362	304	340	361	247	524	449	563	329	387	240	443	432	217	416	401	384	429	348	281	282	228	305	285	193	206	314	322	238	334	327	309	336	209	368	371	245	360	334	395
LOC102654381	2	4	23	54	9	21	13	20	6	13	7	24	16	6	1	25	28	30	7	4	10	16	1	6	3	0	3	0	1	7	8	3	2	5	3	3	2	9	1	3
LOC410775	89	109	109	118	52	163	174	208	154	121	80	181	136	115	122	145	126	139	149	120	104	90	83	139	93	59	64	115	58	85	191	78	114	90	106	106	60	145	94	164
LOC100578543	5	2	3	3	4	7	2	8	0	4	1	1	5	4	3	8	2	1	0	1	0	4	5	1	5	0	2	3	6	3	14	0	2	6	0	3	0	1	5	3
LOC102655243	354	99	132	115	294	243	146	224	178	195	253	316	261	84	137	198	166	194	193	200	251	241	162	155	237	166	139	214	233	261	155	189	181	312	273	153	242	243	249	147
LOC724993	241	155	271	257	323	106	208	145	160	188	267	107	221	97	160	194	76	99	207	203	234	239	161	79	168	142	180	403	205	243	465	256	197	382	164	208	84	347	216	372
LOC107965104	1	0	0	0	0	0	0	2	7	2	3	0	0	3	0	1	1	3	0	1	0	0	0	0	0	0	0	0	0	0	0	0	0	1	1	0	0	0	0	0
LOC100578606	234	147	176	135	124	261	149	286	143	174	153	155	178	150	183	161	176	195	115	118	58	78	89	80	74	59	62	106	149	128	125	88	94	65	117	154	72	125	140	85
LOC552090	23	16	34	28	21	30	25	68	48	22	28	16	43	42	25	35	18	24	39	20	25	25	25	13	15	16	16	31	22	28	13	13	27	20	25	15	12	30	15	17
LOC113218939	0	0	0	0	2	0	0	0	0	0	0	0	0	0	0	0	0	0	0	0	0	0	0	0	0	0	0	0	0	0	0	3	0	0	2	0	0	0	0	1
LOC113218940	0	0	0	0	0	0	0	0	0	0	0	0	0	0	0	0	0	0	0	0	0	0	0	0	0	0	0	0	0	0	0	0	0	0	0	0	0	0	0	0
LOC412353	503	471	524	378	415	436	374	467	374	343	436	333	500	196	512	468	438	446	393	401	424	472	281	274	357	334	257	367	295	409	339	435	313	470	427	353	387	384	439	405
LOC412354	317	213	282	241	243	295	162	224	229	270	235	316	278	311	298	234	240	296	200	206	268	269	187	223	173	218	192	214	205	180	308	239	191	235	212	183	221	253	189	289
LOC107965319	0	0	0	2	0	3	0	0	3	0	0	0	0	2	0	0	0	1	1	0	0	0	0	0	2	3	0	0	0	2	0	1	0	0	0	0	0	0	0	0
LOC113219004	65	37	58	24	37	53	14	41	37	29	40	28	36	39	61	63	35	43	59	57	67	48	33	90	56	51	51	79	73	70	47	73	47	79	70	65	81	64	62	65
LOC100576708	75	61	72	87	69	72	49	45	108	75	69	89	63	29	73	92	94	88	70	80	57	70	77	69	50	64	63	62	55	112	53	86	89	94	111	69	137	54	64	62
LOC413255	12	35	14	13	19	18	14	25	24	17	28	34	20	7	17	14	16	26	8	24	19	4	22	28	12	11	11	17	3	9	15	10	14	28	8	3	16	16	26	28
LOC100576747	800	649	933	775	599	824	641	765	609	732	639	750	755	571	708	739	870	678	836	698	578	664	493	697	526	487	562	606	546	832	618	761	703	637	622	770	796	735	659	684
LOC107965231	28	15	12	14	7	6	18	23	33	35	21	17	11	5	14	14	6	6	22	9	19	29	4	26	10	8	22	9	11	24	11	9	10	15	28	10	32	18	14	20
LOC725388	78	53	50	46	60	48	53	66	51	52	62	65	22	17	44	45	55	38	59	61	70	37	39	76	57	53	54	46	30	59	33	61	53	65	56	48	62	64	65	57
LOC551242	73	38	43	29	65	44	33	39	44	54	28	29	49	51	78	36	48	40	31	44	73	48	49	72	48	54	30	82	39	49	54	69	80	79	70	65	74	71	41	64
LOC409311	1878	1439	1782	1377	1455	1524	1174	1427	1392	1655	1693	1331	1642	1052	1409	1670	1519	1627	1324	1609	1254	1385	1144	1331	1120	885	986	1502	1245	1751	1500	1737	1625	1482	1244	1277	1645	1679	1297	1222
LOC725496	769	631	677	552	668	611	486	557	601	627	676	569	732	507	709	677	557	628	556	515	633	872	632	702	715	627	560	796	712	1025	641	820	773	907	737	611	798	766	685	556
LOC410756	35	25	33	14	17	43	60	47	13	13	14	10	23	35	38	20	26	67	75	32	20	28	32	25	34	9	27	35	28	29	18	29	22	20	19	24	30	26	20	28
LOC102656083	2	3	3	5	0	0	2	4	0	0	3	0	0	0	1	3	1	1	0	0	0	1	1	0	1	0	0	0	0	0	0	0	0	1	0	0	0	0	0	0
LOC107965445	1	0	5	3	1	4	3	4	3	0	0	1	5	0	0	0	0	0	2	0	0	1	0	0	1	0	1	2	0	0	5	1	1	2	0	0	0	0	1	0
LOC410755	9	1	6	2	3	8	2	4	3	3	2	1	10	8	11	1	2	2	1	5	9	2	3	5	5	10	0	4	10	1	11	3	2	13	4	3	2	4	3	5
LOC725725	60240	56290	41091	32083	47218	36565	22834	24746	36316	53067	55959	24264	37040	41703	25580	29784	36686	34675	30617	45545	46476	65193	31140	21257	30335	31737	19991	49481	20546	32413	37848	32110	23288	46690	32459	22022	33545	43864	30423	33263
LOC724240	418	365	435	366	398	354	273	335	338	343	321	399	388	260	300	391	304	400	328	352	325	311	173	195	240	131	176	308	162	331	333	290	258	257	268	263	252	199	307	181
LOC551530	2159	1597	2123	1962	1684	1904	1314	1670	1653	2064	1684	1629	1937	1772	1555	1849	1716	1670	1739	1725	1157	1170	1059	1187	907	711	981	1166	1080	1203	1031	1434	1159	1182	1236	1366	1405	1424	1213	1258
LOC724199	71843	41513	60769	49547	44096	38708	23637	27766	43402	53913	50449	33297	47525	60105	40968	40749	84702	40382	56896	68622	24450	21724	20536	15685	22112	15340	18882	26690	16598	20646	8468	17993	17068	22354	28180	15994	19715	21862	15811	15044
LOC408607	299	238	245	256	208	457	477	493	228	275	250	370	327	159	351	327	333	371	252	340	525	723	677	644	520	294	450	832	665	838	413	781	771	632	608	636	515	973	642	594
LOC100576425	67	25	54	39	36	54	61	44	36	32	70	32	70	22	42	86	73	42	36	57	46	22	19	35	31	29	39	38	10	49	29	40	31	28	35	49	23	43	44	18
LOC107965634	0	0	1	0	0	0	0	0	0	1	0	2	0	0	0	0	0	0	0	0	0	0	0	0	0	0	0	0	0	2	0	0	0	1	0	0	0	0	0	0
LOC102655819	0	1	0	0	0	0	0	0	1	0	2	2	0	0	0	0	2	0	0	0	0	0	3	0	4	0	7	2	0	0	0	3	0	0	1	0	0	10	0	1
LOC100577577	0	1	0	0	0	0	0	0	0	0	0	3	0	0	0	0	0	0	0	0	1	0	1	0	0	2	1	3	7	0	1	7	0	0	0	0	0	0	6	2
LOC113219249	0	0	0	0	0	0	0	2	0	0	0	0	0	0	0	0	0	0	0	0	0	0	0	0	0	0	0	0	0	0	0	0	0	0	1	0	0	0	0	0
LOC551623	6	11	18	7	21	12	26	24	14	13	10	27	23	29	16	31	23	26	20	7	1	4	8	7	8	11	9	8	4	14	2	14	15	6	11	14	6	16	15	10
LOC107966072	0	0	0	0	0	1	5	0	0	0	0	2	0	2	0	0	1	4	0	0	0	0	0	0	0	0	0	1	1	0	0	1	0	0	2	4	0	0	1	1
Prpf3	712	488	633	554	517	576	492	543	498	553	564	460	579	590	492	551	542	593	572	561	395	439	379	387	355	324	324	419	403	479	462	522	374	477	472	517	501	562	421	413
LOC724541	0	0	0	0	0	4	0	0	0	4	0	0	0	0	0	0	0	0	0	5	0	0	0	0	1	0	0	1	0	2	0	0	0	0	2	1	0	0	0	0
Hsc70-5	6480	4189	6232	4650	4538	5727	4482	4901	4872	4772	5215	5107	5383	5637	4198	5458	4359	5126	4325	4967	3168	3643	2813	3090	2783	3154	3383	3871	3061	4070	4728	4664	3911	3219	3522	3571	3890	3890	3061	3516
LOC551732	270	207	263	244	232	240	160	161	187	257	201	225	257	210	260	249	274	205	224	268	331	266	253	307	284	216	232	377	239	334	278	277	310	292	305	296	318	309	253	280
LOC100577959	108	120	165	173	81	131	250	153	117	135	212	209	235	184	72	127	166	221	189	109	62	44	90	53	53	24	71	51	70	120	40	51	87	81	67	56	61	80	105	59
LOC113218573	0	0	0	0	0	0	0	0	0	0	0	0	0	0	0	0	0	0	0	0	0	0	0	0	0	0	0	0	1	0	0	0	0	0	0	0	0	0	0	0
LOC113219074	6	14	13	11	4	6	5	4	5	4	0	1	1	5	0	4	0	16	2	0	0	0	0	5	0	0	0	4	3	3	2	0	0	4	1	1	0	3	1	4
LOC100577920	167	198	230	196	115	312	361	317	176	169	196	302	327	118	196	220	262	331	155	156	226	325	273	324	250	153	238	379	320	391	335	302	470	281	369	312	317	455	360	477
LOC100577882	7	21	14	10	2	31	12	19	1	21	7	1	41	7	11	34	15	25	11	14	38	31	20	31	13	16	6	13	35	31	280	7	16	6	10	15	23	62	6	30
LOC102655202	0	2	0	0	0	0	0	0	0	0	0	0	0	0	0	4	0	0	0	0	2	4	2	0	0	3	0	2	1	0	6	0	2	0	0	0	4	1	0	15
LOC100577847	2	15	12	47	9	45	19	14	0	13	26	33	15	40	6	29	26	42	17	39	9	10	34	9	0	12	0	7	4	6	5	16	8	0	9	11	1	5	18	0
LOC102655882	0	0	0	0	0	0	0	0	0	0	0	0	0	0	0	0	0	0	0	0	0	0	0	0	0	0	0	0	0	0	0	0	0	0	0	0	0	0	0	0
LOC410694	0	0	11	5	3	14	14	9	2	0	0	15	3	3	4	11	9	16	3	0	0	2	0	1	11	0	1	4	0	0	0	0	18	1	3	5	0	3	0	1
TRNAL-UAA	0	0	0	0	0	0	0	0	0	0	0	0	0	0	0	0	0	0	0	0	0	0	0	0	0	0	0	0	0	0	0	0	0	0	0	0	0	0	0	0
LOC113219412	799	1267	1296	1498	789	2703	1888	2618	1695	1246	763	2373	2830	809	1361	1293	1419	2362	1142	910	1809	1576	1970	1329	1704	1296	1294	2075	1684	2212	1702	2507	1989	1247	2252	1502	1328	2159	2620	1984
LOC724994	114	98	127	98	81	154	163	239	103	90	101	163	184	39	103	138	85	146	91	71	83	118	103	128	90	75	90	90	145	168	87	197	101	90	122	126	97	140	123	135
LOC102654799	0	0	0	2	0	1	0	0	0	0	0	0	0	0	0	0	0	1	0	0	0	0	0	0	0	0	0	0	0	0	0	0	0	0	0	0	0	0	0	0
LOC725045	104	103	150	104	125	94	92	73	86	154	110	103	122	94	120	60	89	144	103	102	95	100	118	144	95	99	97	105	100	166	75	114	152	112	133	97	105	137	78	61
LOC725081	2997	2611	2953	2961	2598	3733	2751	3284	2624	2553	2582	3217	2965	2692	2913	3200	3166	3076	3016	2900	1999	2252	2555	3098	2089	1653	2271	2594	2681	3239	1677	2339	2822	3057	3151	2576	2527	3136	2742	2753
vas	81	63	65	63	41	61	29	92	54	50	38	45	83	46	66	55	57	73	63	56	31	37	30	41	13	20	15	50	10	38	27	46	26	23	26	51	30	36	37	63
LOC412263	32	29	73	71	36	82	96	72	50	24	64	71	46	47	69	70	88	53	67	44	29	44	29	69	18	23	34	30	28	43	34	20	78	37	58	52	36	28	58	41
LOC102654496	2129	1350	1876	1579	1374	1415	771	928	1264	1518	2460	1051	1387	1549	1315	1769	1545	1420	1634	1662	728	680	540	792	465	300	587	652	581	839	751	884	516	961	732	575	834	768	791	547
LOC725305	99	20	9	7	39	201	73	39	92	12	37	297	39	29	42	13	14	56	18	39	101	200	33	6	39	21	53	103	20	48	73	23	188	63	58	56	12	139	31	118
LOC107965980	0	0	0	0	0	0	0	0	0	0	0	0	0	0	0	0	0	0	0	0	0	0	0	0	0	0	0	0	0	0	0	0	0	0	0	0	0	0	0	0
LOC102654257	4	1	3	0	0	3	9	2	3	0	0	5	4	1	3	1	1	2	0	1	1	0	1	0	0	1	1	0	1	0	1	0	7	0	0	5	1	0	0	2
LOC552181	16	31	31	15	35	36	51	33	58	47	51	49	21	14	26	40	27	48	23	52	47	34	27	50	29	26	23	13	30	54	35	21	32	47	47	36	22	48	34	27
LOC409922	136	122	55	35	66	55	71	86	74	54	102	75	63	36	48	52	59	47	50	89	83	80	53	71	106	68	86	82	48	88	38	64	68	89	75	36	56	79	53	37
LOC409923	153	111	198	111	154	128	173	141	130	182	146	126	123	142	109	157	141	119	180	179	45	53	63	64	30	43	50	53	44	66	34	60	63	50	62	54	90	65	81	58
LOC100577118	0	4	10	7	5	19	0	9	2	5	6	10	4	2	4	11	3	12	4	5	0	2	0	0	3	0	0	1	4	0	1	0	0	4	0	1	1	2	2	7
LOC727144	140	175	160	165	140	155	109	163	168	163	189	168	161	121	185	198	146	235	162	167	195	215	188	179	191	127	174	187	192	307	223	185	265	211	175	200	271	263	210	136
ecd	192	110	195	186	164	166	105	128	127	118	110	151	137	98	171	156	170	106	135	114	148	165	166	177	166	136	133	143	167	240	211	204	171	204	160	154	152	162	183	204
LOC727127	253	192	222	237	205	202	189	224	238	197	181	221	227	187	187	212	237	220	207	248	205	226	194	194	149	139	145	184	205	268	231	248	245	165	231	191	176	234	176	189
LOC409105	102	82	84	82	97	78	83	80	61	79	82	77	114	65	92	100	84	46	78	67	93	45	67	69	77	73	44	85	92	137	64	72	104	67	106	94	58	94	115	84
LOC727116	96	72	89	63	63	66	78	70	58	83	93	68	80	43	68	60	54	87	72	96	41	81	62	77	68	50	64	40	60	124	44	62	69	92	74	60	50	42	63	64
LOC726605	2	2	0	3	2	7	0	0	0	4	0	1	0	0	6	0	0	0	0	3	1	1	3	1	3	4	15	2	1	7	2	6	0	3	0	1	7	2	0	5
LOC551632	0	0	0	0	0	0	0	0	0	0	1	5	0	0	0	0	0	0	0	1	0	0	0	0	0	0	1	2	0	0	6	1	1	1	0	0	0	0	0	0
LOC726554	0	4	0	0	1	1	0	4	3	3	0	3	1	1	6	16	5	3	8	9	2	0	4	5	0	0	0	1	3	0	3	2	3	0	1	0	4	2	1	2
LOC552434	10	13	2	15	21	18	14	25	11	7	11	15	11	13	15	24	6	11	14	20	28	21	16	32	38	24	28	22	28	30	18	39	29	27	25	12	21	34	16	17
LOC100578519	1711	1772	1899	1977	1812	1462	1317	1557	1640	2044	1663	1513	1751	1356	1808	1884	1879	1777	2022	1800	1093	1128	1192	1726	1265	1058	1138	1215	1135	1792	1355	1615	1439	1865	1681	1509	1652	1504	1676	1313
LOC100578468	0	11	1	5	4	0	0	6	2	0	0	5	16	0	0	2	3	6	4	3	5	0	2	1	5	6	6	2	0	3	0	4	7	3	5	0	4	4	2	3
LOC724669	268	221	261	192	230	239	200	166	198	233	284	177	223	168	195	213	211	258	149	213	228	264	185	229	211	167	163	222	207	260	206	257	185	243	209	192	260	247	203	189
LOC551905	0	0	0	4	3	1	1	0	1	0	1	0	2	0	1	2	1	0	0	2	2	1	2	3	4	0	2	5	0	2	1	0	1	3	3	3	1	0	6	0
LOC100578694	240	227	200	175	168	191	118	193	164	230	257	146	189	32	130	228	224	143	186	262	194	209	123	153	230	112	125	190	150	176	179	215	204	221	167	152	236	200	276	116
LOC727049	130	73	101	54	60	93	103	85	92	62	92	56	80	11	44	45	58	95	52	83	94	125	99	79	105	118	87	101	52	124	62	102	126	126	96	97	85	124	58	73
LOC726108	9	6	16	14	17	8	15	10	6	25	28	13	0	0	15	2	6	14	10	9	20	19	10	18	17	7	4	21	19	7	11	14	14	7	16	18	13	13	6	1
LOC413578	718	519	712	681	460	815	645	762	630	584	597	760	602	461	573	813	605	632	635	637	386	517	466	503	372	325	414	531	440	560	528	495	558	421	506	548	517	647	528	516
LOC412003	160	108	172	142	140	148	138	168	166	139	97	174	124	166	158	199	111	192	164	122	140	132	127	183	106	130	165	152	155	166	160	153	136	176	177	173	153	162	186	202
LOC727393	1124	767	1194	1023	886	1102	734	895	957	1029	871	884	878	1156	1193	1076	927	1030	970	940	941	709	631	887	600	719	805	936	797	973	943	786	754	871	945	957	977	953	828	1022
LOC727456	9	2	1	6	4	15	14	13	3	16	5	11	12	14	7	17	17	4	8	5	16	7	5	8	7	13	13	9	5	10	5	5	11	8	14	11	10	7	9	10
LOC727460	10	7	15	7	7	17	11	10	17	17	16	17	23	9	14	17	14	2	8	16	5	4	9	10	11	6	8	15	15	9	18	4	12	19	11	7	21	21	18	22
LOC113219430	0	0	0	0	0	0	0	0	0	0	0	0	0	0	0	0	0	0	0	0	0	1	0	0	0	0	0	0	0	0	0	0	0	0	0	0	0	0	0	0
LOC409530	1349	1004	1408	1082	1287	1162	890	1010	1046	1377	1172	995	1276	1007	1143	1110	1221	1240	1051	1282	991	1063	772	921	799	653	730	996	980	1143	1000	997	872	906	983	1015	1130	1052	1055	861
LOC102654355	3	0	0	7	6	7	0	3	0	1	0	0	3	0	1	1	0	0	0	0	0	1	0	0	0	0	0	0	0	0	1	0	0	0	0	1	1	0	0	4
LOC552418	0	0	0	0	0	1	0	0	0	1	0	5	0	0	0	0	0	1	0	0	0	0	0	0	0	0	0	3	0	0	0	1	0	0	0	5	0	1	0	0
LOC726053	326	274	272	252	281	290	204	281	250	360	258	280	352	246	308	262	318	245	272	348	284	330	292	317	276	287	272	311	293	367	332	347	317	377	365	294	357	355	276	255
LOC102654146	8	22	74	35	69	100	74	16	72	19	26	36	28	74	37	57	68	9	0	68	0	11	5	3	1	3	5	14	3	9	5	8	5	7	5	5	3	23	1	16
LOC552453	3	5	16	12	17	22	14	6	8	7	5	24	20	31	11	15	4	3	3	31	0	7	2	0	1	0	0	1	0	1	2	1	4	1	0	0	0	2	0	0
LOC724319	26	29	26	23	18	48	44	29	20	33	15	36	36	9	49	41	49	36	46	31	52	37	22	56	27	32	42	36	53	31	26	42	29	45	67	55	21	49	58	67
LOC100577437	4	9	13	10	6	14	18	8	9	18	9	7	29	10	13	11	25	7	9	2	6	2	9	18	4	2	4	2	12	8	3	18	14	13	9	7	8	4	7	16
LOC100577474	17	4	11	0	7	5	4	11	7	7	10	18	2	2	0	4	8	4	4	5	4	6	1	6	2	5	1	11	4	28	2	3	10	13	10	5	10	4	5	4
LOC107964093	11	8	8	14	14	18	17	22	15	20	18	16	18	18	25	22	19	18	21	18	8	7	7	13	10	11	12	19	23	20	7	4	10	13	16	4	10	13	15	16
LOC113218607	74	65	124	114	119	102	100	83	42	83	82	37	91	70	90	105	98	113	71	75	31	45	27	39	40	12	24	21	27	90	44	17	51	32	48	32	60	64	77	57
LOC113218606	0	0	0	0	6	0	0	0	0	0	0	0	0	0	1	0	0	0	1	0	0	0	0	0	0	0	0	0	0	2	0	0	0	0	0	0	0	0	0	0
LOC100577995	2398	2373	2429	2140	2026	2622	2379	2575	2330	2579	2354	2567	2595	1778	2270	2458	2259	2589	2229	2363	2002	2404	2302	2195	2043	1391	1944	2713	2121	3392	2133	2645	3233	2163	2567	2370	2647	3111	2764	2547
LOC552364	631	390	637	494	523	491	299	344	452	539	517	362	535	567	513	535	618	454	588	636	435	313	303	717	401	307	457	575	471	570	332	312	434	583	559	508	735	384	562	469
LOC550695	1842	1331	1897	1464	1314	1689	1222	1390	1258	1316	1389	1684	1585	420	1179	1655	1525	1309	1446	1284	1293	1441	1158	953	1399	935	936	1188	869	1660	1487	1971	1538	1776	1205	1236	1657	1476	1359	993
LOC724665	1608	929	1686	1068	1135	1386	997	1125	970	1151	1253	1109	1427	1588	1142	1502	1270	1173	1240	1087	781	957	622	788	754	702	819	772	746	1097	986	965	908	781	893	880	1020	952	877	943
LOC409950	508	510	462	580	486	928	574	679	505	438	388	778	798	532	614	882	701	594	523	496	474	428	464	501	491	490	456	432	362	543	542	375	555	620	629	560	594	649	551	647
LOC726051	146	78	131	170	134	121	93	110	111	125	119	112	133	214	186	154	122	95	167	140	126	51	103	84	88	90	116	145	77	122	98	82	126	142	154	150	164	130	98	124
LOC412386	502	509	503	428	462	482	434	551	465	467	633	501	599	182	488	452	419	511	461	564	368	471	376	474	395	319	389	433	363	558	457	448	385	508	405	516	420	450	396	370
LOC412516	50	35	85	64	94	81	47	79	74	42	77	71	69	36	64	98	101	89	47	75	67	73	55	49	60	78	57	79	64	94	107	101	77	75	76	74	72	104	90	50
LOC100576733	8	3	6	0	5	5	6	2	7	12	4	4	2	2	2	14	3	8	3	10	11	15	9	5	8	4	6	3	9	5	8	2	12	4	10	4	6	13	4	3
LOC726804	6044	6559	6442	7649	4998	10550	9798	10343	6739	6823	5305	9710	9713	5357	6592	7852	7789	10082	7109	5990	5887	6083	6881	7576	5417	4091	5477	6516	7302	9115	6427	7311	7804	5990	9218	7344	5786	8060	8238	8362
LOC102653978	40	28	60	67	31	66	49	51	46	26	19	69	38	24	56	41	24	50	21	25	14	48	55	57	70	48	57	44	73	64	65	64	70	37	83	53	27	76	55	60
LOC552370	460	466	498	404	450	382	374	396	407	465	515	398	438	352	417	544	440	412	446	426	309	354	278	340	246	217	285	296	256	364	350	392	334	349	377	296	361	347	326	375
LOC552343	105	70	82	106	97	104	94	105	95	78	127	86	73	95	116	118	114	102	110	140	111	89	102	103	95	108	153	136	96	144	119	112	141	171	139	115	139	140	117	99
LOC100576623	28	55	42	41	46	29	22	29	32	28	43	40	35	3	23	43	22	31	45	55	14	24	23	17	42	25	8	20	15	13	8	21	32	17	31	7	33	10	36	28
LOC102654074	0	0	0	0	0	0	0	0	0	0	0	0	0	0	0	0	0	0	0	0	0	0	0	0	0	0	0	0	0	0	0	0	0	0	0	0	0	0	0	0
LOC107965760	0	0	2	0	0	0	0	0	0	0	1	3	0	0	0	0	0	0	0	0	0	0	0	0	0	0	1	0	0	0	0	0	0	0	0	0	0	0	0	0
LOC102655285	0	1	0	3	2	2	0	3	0	0	0	0	0	0	2	1	2	6	0	1	0	0	3	4	1	0	1	0	3	0	0	0	0	0	0	0	0	0	0	1
LOC107965761	9	1	6	1	4	2	5	0	0	3	2	0	3	0	0	0	7	4	2	4	1	0	6	0	1	0	0	0	0	4	0	1	0	5	0	1	0	0	0	1
LOC100576732	0	0	3	5	3	0	5	0	0	0	2	0	0	0	0	0	0	3	1	3	3	0	0	0	1	0	6	0	1	0	3	1	4	4	0	1	0	2	1	3
LOC724673	0	0	0	0	0	0	0	0	0	0	0	0	0	0	0	0	0	0	1	0	0	0	0	0	0	0	1	0	0	0	0	0	2	0	0	0	0	0	0	0
LOC102655218	0	0	0	0	0	0	0	0	0	0	0	0	0	0	0	0	0	0	0	0	0	0	0	0	0	0	0	0	0	0	0	0	0	0	0	0	0	0	0	0
LOC726292	20821	15208	16657	12266	10935	12261	9013	11893	11571	10406	18724	10230	13992	5907	11365	11881	12969	13389	10363	14090	8222	9603	5324	5929	5275	3947	5925	6147	7541	9843	7577	10076	5619	6701	6767	7864	7814	8388	7427	5283
TRNAA-UGC	10	15	24	7	8	14	9	11	10	14	8	9	11	13	7	6	6	2	7	14	16	27	6	11	14	41	7	46	15	10	44	39	20	15	13	17	20	21	12	25
LOC412853	103	76	80	98	102	83	95	53	67	84	105	74	118	84	70	107	61	38	76	64	62	69	64	44	40	79	75	69	68	144	89	64	103	64	62	69	67	100	71	78
LOC102654800	0	0	0	0	0	0	0	0	0	0	0	0	0	0	0	0	0	0	0	0	0	0	0	0	0	0	0	0	0	0	0	0	0	0	0	0	0	0	0	0
Mir3757	0	0	0	0	0	0	0	0	0	0	0	0	0	0	0	0	0	0	0	0	0	0	0	0	0	0	0	0	0	0	0	0	0	0	0	0	0	0	0	0
LOC727515	40	28	5	8	16	22	23	54	29	23	23	24	29	0	12	18	17	26	18	21	33	42	19	21	38	35	20	33	20	39	21	26	21	50	33	20	30	33	15	19
LOC727168	242	206	331	244	202	219	196	169	250	256	235	269	300	228	295	258	234	301	217	198	221	193	206	338	193	217	278	330	218	284	232	198	271	309	298	271	277	301	202	255
LOC727350	25	39	16	11	12	32	21	16	28	20	22	38	22	9	28	18	15	26	32	30	21	23	19	27	11	29	35	22	26	33	28	22	19	33	16	30	15	21	6	7
LOC113219428	0	0	0	0	0	0	0	0	0	0	0	0	0	0	0	0	0	0	0	0	0	0	0	0	0	0	0	0	0	0	1	0	0	0	0	0	0	0	0	0
LOC727358	0	0	0	0	0	0	0	0	0	0	0	2	0	0	0	0	0	0	0	0	0	0	0	0	0	0	0	0	0	0	0	0	0	0	0	0	0	0	0	0
LOC726925	11	4	14	7	8	5	2	13	3	6	14	13	13	5	6	16	4	14	7	7	0	0	1	3	2	0	1	8	5	10	1	2	6	1	4	4	7	4	0	6
LOC411359	902	772	899	744	800	928	704	788	734	794	858	1037	956	693	969	1005	817	784	760	841	846	853	734	883	797	715	703	853	753	1169	1304	1093	980	825	816	832	963	972	901	930
LOC552129	828	728	896	780	727	694	553	663	754	727	652	712	851	552	799	828	770	748	793	765	542	558	531	670	529	461	424	605	556	704	621	690	643	602	667	593	686	714	644	618
LOC727574	2880	2260	3108	2599	2364	2480	2001	2604	2447	2495	2420	2537	2484	2535	2136	2476	2455	2497	2691	2472	1289	1338	1428	1430	1238	928	1272	1466	1252	1690	1198	1602	1589	1265	1786	1660	1560	1860	1516	1647
LOC113219424	0	2	1	0	0	0	0	0	0	1	0	3	2	0	0	0	0	2	7	1	0	0	0	0	0	0	0	0	0	0	0	2	1	0	0	0	9	1	1	1
LOC100578586	0	3	4	3	0	20	8	7	5	3	6	5	7	1	9	1	4	14	5	4	3	1	15	5	2	9	1	6	0	4	4	5	6	6	3	4	5	2	1	1
LOC113218599	0	0	0	0	1	0	0	0	0	0	0	0	0	0	0	0	0	0	0	0	3	6	0	0	0	0	0	1	0	0	0	0	1	0	0	0	0	0	0	0
LOC107965774	0	0	0	0	0	1	0	0	1	4	0	0	0	0	0	0	0	0	0	0	1	2	7	5	1	11	7	8	2	7	5	6	9	12	9	6	2	6	0	2
LOC409793	102	93	61	68	80	68	75	83	97	81	93	76	95	38	91	52	76	59	52	82	102	120	120	107	142	121	100	127	87	171	112	129	123	167	144	123	112	169	98	65
LOC409489	36	42	14	26	11	20	24	18	22	19	30	26	24	11	10	17	11	8	18	19	27	30	20	29	22	22	16	14	12	33	22	32	19	42	12	38	22	32	27	13
LOC726110	348	237	282	236	276	279	172	221	240	244	216	246	268	291	264	333	231	291	242	288	301	316	265	279	249	238	201	269	290	428	362	329	333	273	279	238	346	370	302	303
LOC100576649	25	17	27	19	16	25	29	19	19	31	27	36	28	22	29	20	37	17	30	46	26	31	40	38	36	39	15	44	29	29	48	44	34	47	44	54	39	55	41	35
LOC409111	782	563	869	749	697	964	965	897	703	718	639	878	825	663	730	825	784	816	621	641	622	735	765	711	647	404	654	757	755	1005	503	814	997	686	908	766	878	1020	1018	982
LOC100576896	815	703	1034	964	837	1046	987	796	767	992	896	1109	1041	887	883	1059	882	951	900	873	621	609	598	559	505	404	675	765	607	832	452	657	743	515	784	650	738	893	737	805
LOC100576862	169	79	113	116	92	102	79	101	108	126	117	132	118	54	170	148	75	111	139	141	195	199	158	182	166	119	143	205	170	229	170	200	206	205	218	183	190	179	163	166
Tert	38	41	36	29	36	39	16	39	36	19	32	31	36	9	39	31	28	30	30	34	64	38	69	51	72	57	45	49	47	81	38	43	67	64	51	78	45	59	69	67
LOC100576829	256	251	413	321	258	364	225	273	256	311	257	267	315	285	371	275	298	344	331	287	200	204	220	306	194	198	177	339	251	279	245	247	249	311	294	219	230	255	298	279
LOC725528	809	634	750	790	716	770	521	714	756	685	690	686	779	873	767	782	798	812	748	696	802	684	647	679	611	631	681	806	737	860	646	828	725	784	894	831	813	819	924	755
LOC412594	192	113	147	171	115	162	125	151	153	147	92	165	149	177	165	192	158	156	165	106	127	104	142	202	114	128	142	137	107	123	122	119	150	146	126	125	95	148	105	173
LOC725850	0	0	0	2	2	7	3	0	0	0	1	2	0	1	3	0	5	1	0	0	0	1	0	3	4	2	2	7	0	2	5	3	6	2	3	5	2	4	3	4
LOC727119	8	24	26	13	17	27	36	22	21	35	14	25	12	18	33	42	21	23	21	22	18	6	11	20	11	3	20	12	20	13	5	10	14	8	18	15	17	13	16	13
Mir3762	0	0	0	0	0	0	0	0	0	0	0	0	0	0	0	0	0	0	0	0	0	0	0	0	0	0	0	0	0	0	0	0	0	0	0	0	0	0	0	0
LOC102655454	0	1	7	0	1	0	0	0	0	10	0	0	0	0	0	0	1	0	0	0	8	27	29	13	36	47	24	33	16	34	26	92	48	56	14	6	50	40	4	33
LOC552202	1552	734	1111	819	978	1068	602	882	845	1031	783	790	1115	924	1248	1219	1464	1058	1107	725	1551	903	813	995	1033	961	1261	1240	1629	1845	1321	1014	1424	1334	1247	1298	1528	1565	1053	1636
LOC100578587	67	38	36	40	39	48	31	43	29	45	43	60	48	74	40	64	38	28	31	33	37	46	27	42	14	27	34	30	35	63	27	33	30	60	47	27	37	30	32	42
LOC412646	266	194	214	243	184	179	217	135	155	187	162	122	206	252	135	237	172	150	217	188	75	68	64	106	80	56	74	82	96	134	61	83	102	72	154	99	92	116	108	99
LOC726171	4104	3816	3326	3099	3556	2828	2609	3360	2647	3684	4668	3136	3401	1716	2862	3814	2894	3356	3271	3774	2772	2958	2510	3119	3065	2371	2622	2798	2424	4278	2915	3807	2980	3607	3608	2914	3465	2856	2837	1912
LOC102654530	4	0	9	4	3	0	0	7	2	2	1	1	7	5	2	0	2	4	1	3	0	0	1	2	1	0	2	0	0	0	2	0	1	2	6	2	0	1	0	0
LOC102654576	0	0	0	0	0	0	0	1	1	0	0	0	4	0	0	0	0	0	1	0	0	3	0	0	0	0	0	0	0	2	0	0	0	0	0	1	0	0	0	0
LOC412465	5	0	2	0	2	1	9	0	0	3	3	2	1	7	5	7	1	3	8	3	2	0	3	2	0	4	2	3	9	7	6	3	4	3	1	2	5	7	3	0
LOC102654729	0	0	0	0	0	0	0	0	0	0	0	0	0	1	0	0	0	0	0	0	0	0	0	0	0	0	0	0	0	0	0	0	0	0	0	0	0	0	0	0
LOC100217360	3	0	0	0	0	0	0	0	0	0	0	0	0	0	0	2	0	0	0	0	0	0	0	0	0	0	0	0	0	0	0	0	0	0	0	0	0	0	0	0
LOC102654685	36	18	41	12	46	17	7	17	20	49	86	19	32	51	11	30	39	15	12	42	40	87	95	35	47	35	27	71	95	43	50	69	74	73	43	51	113	54	63	33
LOC100579011	0	0	0	0	0	0	0	0	0	0	0	1	0	0	0	0	0	0	0	0	0	0	0	0	0	0	0	0	0	0	0	0	0	1	0	0	0	1	0	0
LOC100578724	0	0	0	0	0	0	0	0	0	0	0	0	0	0	0	0	0	0	0	0	0	0	0	0	0	0	0	0	0	0	1	0	0	0	0	0	0	0	0	0
LOC102655559	0	0	0	0	0	1	0	0	0	0	0	0	0	0	0	0	0	0	0	0	0	0	3	0	0	0	0	0	0	0	0	0	0	0	0	0	0	1	0	0
LOC552292	0	4	0	1	4	1	3	1	0	1	0	0	1	0	1	0	0	0	0	1	2	0	1	3	0	0	0	0	0	2	0	0	0	0	0	1	1	0	1	1
LOC113218604	0	0	0	0	0	0	0	0	0	0	2	0	0	0	0	0	0	0	0	0	0	0	0	0	1	0	0	0	0	0	0	0	0	0	0	0	0	0	0	0
LOC102655008	8	10	8	14	4	11	12	17	11	26	7	14	8	5	8	8	7	18	10	9	17	7	19	34	14	9	14	27	12	14	10	20	11	20	18	8	15	20	1	7
LOC409457	377	268	254	221	279	313	261	264	208	320	231	217	293	272	229	297	298	211	292	259	223	278	275	285	261	267	310	266	274	348	281	314	363	318	303	307	385	320	308	316
LOC726760	71	47	56	58	56	41	31	25	55	75	42	76	56	31	52	68	47	72	62	56	74	61	70	85	67	61	71	56	56	82	61	70	48	87	72	76	96	88	81	48
LOC412505	1731	1047	1545	1175	1379	1381	1007	1246	1146	1272	1414	1058	1481	1278	1480	1456	1300	1381	1225	1319	1217	1398	1033	1288	972	933	1096	1485	1288	1519	1493	1320	1486	1351	1317	1278	1537	1562	1247	1382
LOC412697	6	3	5	3	4	3	4	8	4	5	3	0	0	1	2	6	1	3	2	5	6	5	2	2	3	0	1	1	7	2	1	3	2	9	4	6	2	7	6	1
LOC724300	51	40	58	59	35	43	66	62	34	45	55	34	35	10	13	37	29	58	44	46	9	26	24	32	23	11	15	42	15	23	15	28	25	28	26	35	20	25	20	16
LOC100576121	0	2	1	1	0	5	9	8	1	0	0	0	4	0	0	0	0	2	0	0	0	0	0	0	0	0	0	0	0	0	0	0	0	0	0	0	0	0	0	7
LOC113218584	6	2	5	0	3	3	8	10	1	0	1	4	4	3	3	10	8	0	2	1	1	1	5	5	0	1	3	3	2	4	1	1	1	5	11	7	1	4	3	5
LOC412955	5	0	0	0	0	0	0	0	0	0	0	0	0	0	1	0	0	0	1	4	0	5	1	0	1	1	0	2	2	0	0	0	4	0	0	3	0	0	0	0
LOC102655291	0	0	0	0	0	0	0	0	0	0	0	0	0	0	0	0	0	0	0	0	0	0	0	0	0	0	0	0	0	0	0	0	0	1	0	0	0	0	0	0
LOC102655235	18	7	1	5	4	3	3	16	2	14	4	5	7	0	3	2	3	4	1	5	5	8	15	10	6	20	13	20	2	8	18	2	4	11	8	19	3	8	22	19
LOC726798	383	259	577	513	491	180	263	398	272	415	277	303	275	213	436	384	356	335	405	255	298	526	400	412	544	234	533	613	295	504	217	623	520	625	368	329	383	454	523	417
LOC726812	68	52	53	59	48	81	44	60	56	41	56	43	81	37	51	53	39	64	49	71	82	101	71	43	54	74	87	94	57	123	70	51	95	82	73	67	72	69	60	59
LOC726735	1260	1018	1427	1054	1039	1161	1027	1275	997	1124	1144	1151	1142	1219	1063	1198	1120	1265	1006	1021	755	825	705	826	665	624	689	812	704	975	851	1026	882	810	846	834	913	889	870	850
LOC107964089	5	2	4	2	3	0	7	3	0	0	1	1	10	4	0	4	7	2	4	0	0	2	3	1	8	0	1	5	2	9	4	9	3	10	4	5	11	3	0	2
LOC725270	0	3	1	3	1	0	0	0	0	0	3	5	2	2	1	0	0	1	0	0	0	0	3	3	1	0	7	1	3	0	2	1	2	2	4	5	0	4	3	1
LOC724471	105	40	55	39	74	9	30	82	74	68	74	38	71	40	82	72	24	61	143	49	15	9	17	25	46	8	37	33	11	19	9	23	34	43	24	13	4	51	16	41
Mir6041	0	0	0	0	0	0	0	0	0	0	0	0	0	0	1	0	0	0	0	0	0	0	1	0	0	0	0	0	2	0	0	1	0	0	1	0	0	0	0	0
LOC411729	43	80	64	69	42	63	51	71	43	46	51	72	45	40	41	74	83	72	38	46	95	54	36	49	58	34	35	34	35	58	69	59	46	33	50	61	55	23	105	53
CPR17	0	2	1	1	8	0	5	2	4	0	1	12	5	0	6	3	3	2	6	2	4	0	3	10	0	0	5	3	1	4	0	1	8	20	2	0	0	10	1	0
CPR18	0	0	0	3	0	0	0	1	0	0	0	0	1	0	0	0	3	0	0	0	0	0	0	1	0	0	0	0	0	0	0	0	0	1	0	0	0	0	0	0
CPR21	1	0	0	0	0	0	0	0	0	2	6	1	0	0	1	0	2	5	0	0	0	0	0	0	0	0	0	0	2	0	1	1	1	0	0	0	0	0	0	0
CPR22	0	0	1	8	2	0	7	3	5	4	0	1	0	1	3	0	1	0	1	2	1	1	1	3	1	0	1	3	0	1	2	2	4	4	6	1	0	3	3	0
LOC724735	0	0	0	0	0	0	0	0	0	0	0	0	0	0	0	0	0	0	0	0	0	0	0	0	0	0	0	0	0	0	0	0	0	0	0	0	0	0	0	0
CPR14	2605	1950	3369	2495	2979	3433	2876	1392	2829	3232	2071	3300	1511	4374	1806	3815	1902	1408	1342	2477	1058	1867	560	1522	1756	1838	1569	923	1518	1404	2642	2664	1486	2524	1052	1152	1479	2317	1212	2575
LOC100578507	52	42	47	15	22	44	44	45	47	30	42	33	37	1	19	18	21	39	20	32	25	39	25	20	26	26	26	32	14	38	16	19	28	35	24	14	26	19	8	16
LOC551255	1329	899	1184	808	934	1179	902	886	941	965	1220	972	1090	871	844	877	964	961	924	1089	768	910	636	769	661	873	813	723	715	1256	1054	922	892	835	848	876	1033	896	775	825
LOC102655706	68	76	86	114	68	107	82	119	79	70	43	141	91	98	143	109	92	96	92	54	89	90	85	115	88	55	95	100	74	87	113	96	117	84	114	152	86	112	92	140
nAChRa6	58	40	30	40	14	57	45	37	40	21	38	34	39	28	11	43	51	72	50	21	7	18	12	15	13	17	11	11	17	8	15	23	16	16	17	8	7	20	12	11
LOC550962	9	3	7	2	9	2	12	4	4	16	7	3	3	6	6	6	6	4	3	6	9	4	4	9	11	7	10	8	1	10	10	11	7	11	11	5	8	12	6	4
LOC727534	107	89	92	45	106	86	45	104	76	120	101	91	62	68	121	96	111	100	84	71	79	101	65	100	79	98	79	81	56	120	48	74	107	97	72	117	114	99	113	94
LOC552788	173	126	216	143	139	156	107	138	165	163	148	153	217	76	178	248	211	182	156	138	168	174	125	191	148	157	150	133	149	155	124	150	186	212	252	217	133	138	166	142
LOC552790	125	89	167	135	135	109	59	97	111	130	121	110	136	169	158	124	143	99	105	125	107	122	98	126	120	118	109	159	133	160	110	157	132	176	125	144	140	137	142	144
LOC724275	1	4	13	0	1	9	0	15	6	0	5	10	17	0	17	0	5	19	2	3	38	21	8	1	8	20	1	32	17	8	27	6	8	0	8	2	0	17	19	36
LOC413607	66	54	71	56	74	94	59	47	56	52	44	76	68	38	44	89	65	42	39	92	60	65	49	113	62	48	42	81	48	103	77	82	76	88	46	69	108	75	39	47
LOC102654955	828	576	710	604	662	790	553	619	661	774	692	623	712	368	743	790	745	706	740	937	1004	781	711	863	787	677	666	954	839	1041	887	892	1044	1133	1034	914	1044	1023	755	708
LOC100578624	96	59	86	79	98	89	46	64	85	85	60	87	111	71	99	96	126	96	59	70	62	52	50	75	63	44	83	58	63	62	50	37	58	94	102	91	86	82	57	70
LOC412759	1	0	0	0	0	1	0	0	1	0	0	0	0	0	2	0	0	0	0	0	0	0	1	0	0	0	0	0	0	0	1	0	0	0	0	0	0	0	0	0
LOC551997	118	147	161	130	158	188	106	97	142	168	111	148	139	130	193	155	150	155	156	168	154	142	150	165	113	112	113	169	113	159	123	114	156	182	163	209	138	219	190	136
LOC412010	3	4	1	2	3	1	4	0	3	4	1	3	3	0	7	6	4	1	3	3	6	0	3	2	11	5	13	7	10	4	3	5	5	7	3	2	2	8	10	4
LOC412009	17	10	17	13	25	9	14	19	17	32	12	13	28	18	11	24	17	13	17	26	26	10	19	19	15	17	36	23	20	31	15	38	43	23	27	28	29	53	17	37
LOC412008	35	21	34	36	24	31	22	25	14	14	34	23	23	29	44	29	30	23	46	20	40	36	21	18	26	30	30	36	40	41	31	27	37	43	54	43	38	40	20	32
LOC552105	41	50	41	46	41	23	25	33	40	38	21	42	22	10	37	30	60	39	36	20	39	19	37	49	47	31	32	28	25	46	26	36	33	51	45	35	47	31	29	56
LOC724716	383	383	496	311	309	269	209	272	272	355	459	292	386	287	273	397	400	480	356	440	332	228	202	335	258	171	200	238	228	304	189	353	243	377	283	276	332	301	339	193
LOC107964039	961	822	825	861	750	922	1064	1167	604	872	736	829	806	751	776	811	757	1035	679	758	612	558	606	769	565	412	703	741	782	889	295	999	787	632	1038	1050	793	864	1009	964
LOC724736	1	0	3	0	3	0	0	1	1	0	2	4	0	5	0	9	0	1	1	1	3	1	2	1	0	0	1	2	3	3	4	0	1	3	0	0	0	3	0	0
LOC107964040	21	8	15	1	12	27	3	4	10	8	8	7	14	10	6	15	6	20	3	5	9	14	5	7	12	8	8	6	4	4	8	14	7	3	16	7	7	17	8	10
LOC102654107	0	0	8	0	0	0	0	0	0	0	0	1	5	0	1	0	0	0	0	1	0	0	0	0	0	0	0	1	0	1	0	0	1	0	1	0	0	3	0	0
LOC102654330	7	25	11	45	11	16	15	32	1	2	10	49	14	1	2	35	13	22	0	7	0	0	4	0	0	1	0	1	0	4	7	0	0	0	8	5	1	0	0	5
LOC113218593	4	0	1	0	0	2	0	2	0	0	0	4	0	0	0	0	0	0	0	0	0	0	0	0	0	0	0	0	0	0	0	0	0	0	0	0	0	0	0	0
LOC413279	158	106	122	109	93	80	90	128	110	99	123	76	96	27	66	121	124	170	95	145	86	45	89	63	49	48	31	54	53	68	64	37	46	97	100	79	95	73	48	76
LOC413278	15	11	30	22	24	43	24	20	7	21	10	27	21	50	16	20	30	19	36	22	39	28	20	37	28	19	31	36	33	28	29	33	32	29	55	26	16	52	27	31
LOC551690	157	112	103	60	135	146	93	118	78	106	162	109	91	30	84	107	90	130	101	143	136	104	71	85	124	90	86	103	113	148	126	106	122	103	77	110	132	157	105	110
LOC413146	252	179	188	189	154	148	113	160	180	160	185	150	200	116	175	176	145	169	162	171	155	169	119	190	136	104	132	158	143	158	126	192	158	161	169	196	173	184	117	169
LOC102656852	19	14	16	14	10	14	34	29	24	27	29	38	28	19	15	45	19	17	23	11	2	6	23	21	19	8	6	2	6	18	3	13	14	28	21	12	7	12	21	14
LOC409791	552	475	684	623	497	874	843	1012	651	503	459	802	836	599	514	780	636	657	650	566	269	449	358	417	313	255	346	570	276	478	358	464	600	416	391	400	374	573	439	578
LOC102656798	7	3	0	0	1	0	1	0	2	2	1	0	2	0	0	2	0	0	1	4	0	9	3	0	0	2	1	3	4	2	4	2	0	2	1	1	3	0	2	0
LOC551596	4806	2847	4227	3479	4477	3498	2328	2928	2972	3619	2857	2350	3243	3957	3972	3867	3686	3464	3390	3209	3463	3142	2547	4121	2512	2559	2739	3477	3392	3350	3248	3219	3228	4193	3533	3642	3761	3676	4004	3938
LOC413147	139	90	80	71	106	113	79	107	73	92	123	116	108	33	61	74	76	121	98	110	107	92	109	101	90	80	86	107	53	125	94	99	113	140	103	88	80	104	89	65
LOC113218583	99	83	86	71	63	62	66	72	67	59	72	98	97	54	56	73	65	86	76	75	95	101	63	66	89	36	86	63	55	103	68	61	53	101	96	69	47	52	75	58
LOC551536	179	235	262	169	144	201	157	214	184	160	188	194	196	75	138	216	161	175	185	170	162	153	156	94	127	112	121	186	100	207	178	184	128	171	142	161	148	185	142	174
LOC412143	521	395	472	487	406	407	347	375	393	482	418	486	449	297	402	514	393	454	469	470	256	235	221	348	230	194	244	334	221	342	240	291	265	294	395	375	279	336	297	295
LOC100578537	88	92	73	88	80	103	69	74	70	86	71	90	108	38	102	101	86	85	85	95	107	78	96	94	77	57	94	115	91	133	123	128	109	102	86	78	116	87	78	67
LOC413869	39	48	49	50	43	33	41	45	38	35	57	33	47	15	43	40	32	33	29	49	40	54	46	44	81	39	51	68	32	50	41	51	46	69	39	43	60	60	59	46
LOC102655388	8	9	8	10	9	13	7	13	10	6	5	10	2	12	18	9	10	5	9	8	23	14	9	19	18	18	15	12	5	5	18	5	13	10	17	7	16	6	9	8
LOC100578498	31	18	27	19	13	47	18	21	35	30	26	22	23	22	20	40	18	19	22	20	16	12	13	23	12	13	25	20	9	13	9	26	8	13	10	8	11	20	14	21
LOC412711	19	17	23	24	24	19	10	16	28	20	24	20	12	27	28	31	33	27	23	18	20	37	18	37	17	8	26	9	26	13	22	26	21	25	27	25	18	15	19	25
LOC551273	72	46	69	46	49	76	51	45	56	69	108	60	47	5	60	121	60	54	70	63	47	46	42	42	60	42	43	50	39	79	61	50	63	47	47	58	75	55	44	36
LOC100578429	223	213	253	189	178	197	199	246	210	214	248	248	216	137	193	193	155	260	267	203	169	153	139	155	128	120	148	193	144	228	229	210	220	166	184	185	165	166	159	186
LOC100579024	87	72	55	26	32	68	57	65	73	51	78	58	60	0	50	36	35	48	57	68	42	69	48	55	49	40	49	51	33	110	25	63	51	66	42	32	55	34	37	25
LOC725295	473	272	322	275	318	359	231	253	326	411	407	254	283	223	279	278	361	229	316	321	201	267	222	265	166	141	230	244	191	312	259	213	195	228	270	234	304	261	179	170
LOC100578885	1715	1682	2075	1499	1238	2209	1742	2521	1825	1815	1406	2040	2414	1652	1988	1974	1737	1951	1490	1537	1066	1059	1181	1001	737	811	846	1249	984	1173	1005	1296	1007	924	1483	1170	824	1368	1246	1281
LOC102655792	1	1	8	16	8	14	1	4	3	4	10	8	1	0	5	6	7	2	11	2	3	0	1	0	5	3	1	6	10	3	4	3	5	2	2	0	8	6	0	4
LOC408716	2488	2330	2811	2664	1969	2956	2778	2878	2256	2406	2317	2960	2591	2219	2548	3129	2816	2895	2646	2189	1439	1659	1876	2022	1788	1341	1799	1934	1778	2659	1547	1935	2182	2022	2601	2179	2059	2295	2308	2268
LOC113218529	35	52	52	39	52	82	63	42	47	67	56	59	73	22	50	74	53	72	57	23	21	30	32	24	13	25	17	27	20	23	27	25	20	36	40	32	14	12	24	20
18-w	0	0	0	0	0	0	0	0	0	1	0	0	0	5	2	0	0	0	0	0	2	0	0	0	0	0	1	1	4	0	0	18	0	2	5	1	2	4	2	2
LOC408717	1222	1029	1322	1064	1186	1017	902	991	840	1038	1135	927	1133	648	920	1171	732	1005	1215	945	727	862	521	534	623	555	618	640	565	1008	658	789	880	832	591	543	528	724	691	723
LOC100578397	27	52	46	38	43	55	56	87	59	57	55	75	75	6	38	28	54	68	71	50	22	31	52	53	23	13	16	40	34	38	23	30	39	16	50	67	11	59	24	15
LOC408718	17	14	16	43	32	28	44	46	25	12	38	48	38	26	25	53	13	25	37	20	20	10	14	17	15	17	15	18	19	25	15	14	23	22	17	12	7	33	14	19
LOC100578839	301	281	361	334	240	258	248	263	221	425	222	242	323	272	386	304	314	304	258	249	246	156	188	271	174	172	198	160	259	232	240	191	165	281	339	337	271	302	235	273
Calpb	1136	657	660	646	553	548	514	731	608	905	611	479	508	750	696	695	746	601	654	554	350	234	461	601	318	285	406	476	315	460	305	499	474	712	647	574	638	412	494	419
LOC725743	409	345	321	246	253	275	238	273	283	300	330	249	366	130	278	258	228	293	273	335	219	284	164	213	249	173	193	231	143	240	248	245	180	246	244	187	288	207	166	129
LOC411452	11	11	25	5	9	3	13	4	3	12	20	8	7	8	7	3	9	1	13	7	0	3	6	12	3	2	5	10	0	7	6	12	9	0	8	1	8	1	0	3
LOC100576174	13	16	16	8	14	17	5	3	13	8	23	16	18	33	13	21	3	8	16	21	30	43	15	29	25	19	21	29	27	55	28	30	35	30	33	24	22	34	16	25
LOC410087	272	174	224	405	253	193	189	147	213	200	242	330	241	298	429	220	237	222	250	213	276	139	190	272	335	535	409	241	233	311	1315	205	206	396	296	357	327	315	165	319
LOC724274	1110	368	863	721	738	792	499	462	624	800	755	605	507	1029	798	725	863	696	716	785	530	428	434	677	469	385	548	605	560	685	1343	579	803	576	661	634	795	747	574	752
LOC724367	47	27	62	57	37	59	31	39	40	35	26	58	58	58	110	55	51	63	49	75	47	46	55	19	48	78	42	65	43	67	507	41	41	86	33	32	43	128	22	47
LOC724405	124	95	137	183	90	125	108	137	51	154	120	148	98	155	91	138	118	126	138	79	105	108	62	90	98	64	154	60	114	137	165	87	87	113	141	112	88	92	103	103
LOC724449	1208	645	1118	987	832	1088	786	726	817	1094	971	765	734	1024	1091	911	1106	815	992	1013	843	732	760	1114	784	884	757	800	894	1358	1573	749	979	1268	1056	889	1105	1250	887	935
LOC724488	5573	1964	3016	2238	2638	4020	2556	1820	2768	3064	3770	2197	2606	4013	2499	3051	3043	2856	2685	3720	2111	2163	1602	1819	1113	1220	1865	2503	1713	2827	4358	1589	2472	2602	2286	1352	2802	2687	1872	1777
LOC411348	3184	2385	2896	2685	2453	3608	2766	3145	2913	3008	2437	2974	2812	2883	3285	3881	3219	3084	2829	2766	1799	1864	1514	1754	1332	1379	1569	2216	1870	2064	1767	1580	1587	1496	2123	2163	1794	2480	2024	2511
Mir12	0	0	0	0	0	0	0	0	0	0	0	0	0	0	0	0	0	0	0	0	0	0	0	0	0	0	0	0	0	0	0	0	0	0	3	0	0	0	0	0
Mir3477	0	0	0	0	0	0	0	0	0	0	0	0	0	0	0	0	0	0	0	0	0	0	0	0	0	0	0	0	0	0	0	2	0	2	0	0	0	0	0	0
Mir283	0	0	0	0	0	0	0	0	1	0	0	0	2	0	0	0	0	0	0	0	2	0	3	0	2	2	0	0	0	0	0	0	0	5	1	0	1	0	5	1
LOC408715	29	42	48	97	55	40	48	134	24	23	35	69	37	24	50	85	38	28	71	43	57	57	79	70	46	28	59	80	33	131	19	49	20	74	83	36	22	86	63	41
LOC102656562	7	6	6	15	17	18	7	9	8	9	5	8	16	15	16	14	5	6	24	5	28	17	25	15	12	5	14	20	7	61	10	18	5	20	9	12	1	47	7	20
LOC551009	193	120	172	118	161	162	115	163	196	184	104	152	189	168	227	180	177	164	141	150	275	245	292	203	304	315	201	287	328	357	260	347	367	369	362	221	476	419	317	223
LOC412824	403	269	371	291	367	312	199	294	306	313	351	227	340	168	315	319	309	265	365	310	346	342	236	353	254	255	292	303	345	411	291	350	325	352	384	357	357	338	356	261
LOC100578420	200	218	248	256	186	332	268	356	222	231	291	310	327	171	334	300	174	269	249	161	147	322	210	199	206	182	222	283	230	285	437	220	266	217	253	208	216	269	221	298
LOC107964054	0	0	0	1	9	0	0	0	1	0	0	0	1	0	0	0	0	0	0	0	0	0	0	0	0	2	0	0	0	0	0	0	0	1	0	0	0	0	0	0
LOC107964083	25	9	19	8	15	11	30	24	15	13	20	7	42	20	28	11	28	26	21	9	23	29	19	19	29	74	23	31	19	59	27	48	18	22	90	9	30	37	31	60
LOC408714	2	0	0	0	1	0	0	2	2	0	0	0	0	0	0	0	0	0	1	1	0	5	0	5	0	3	2	2	0	0	1	0	3	1	11	1	1	1	2	3
LOC102654245	0	0	0	0	0	0	0	0	0	0	0	0	0	0	0	0	0	0	0	0	0	0	0	0	0	0	0	0	0	0	0	0	0	0	0	0	0	0	0	0
LOC100578727	35	32	41	21	34	16	12	20	17	11	35	10	23	16	19	26	11	33	18	19	13	15	6	8	12	13	19	34	15	9	31	12	24	14	14	19	10	15	21	19
LOC100577598	0	2	0	0	0	0	0	0	0	0	0	1	0	0	0	8	0	0	0	0	0	0	0	0	0	0	0	0	0	0	0	0	0	1	0	0	0	0	1	0
LOC100576249	48	41	41	30	44	50	49	28	29	41	45	57	27	37	42	66	25	49	43	17	49	54	38	42	36	30	50	41	32	50	23	36	40	61	41	32	44	47	47	62
LOC410897	771	514	831	528	557	601	436	523	535	688	581	489	617	542	550	550	516	550	526	657	520	494	385	454	399	371	455	606	442	590	551	631	527	433	508	480	665	536	486	574
LOC408713	11	2	14	12	7	7	6	10	3	4	10	15	14	8	13	15	17	13	6	11	21	13	13	28	11	20	10	36	8	16	14	16	12	17	7	13	15	22	17	15
LOC410896	37	20	40	18	32	22	27	14	10	27	21	33	27	37	53	45	20	25	38	40	15	18	24	15	23	42	28	26	13	32	9	24	40	25	18	21	15	51	27	27
LOC408712	849	801	963	764	594	780	719	807	807	686	728	815	803	537	674	833	763	839	653	748	696	667	537	558	594	434	626	684	463	802	622	656	668	720	682	604	708	706	642	612
LOC552020	1161	1507	1419	1869	1149	2010	1972	2705	1214	1101	1263	2337	1681	988	1049	2170	1481	1723	1985	964	676	782	602	1000	780	364	937	787	484	1141	728	1145	1007	846	1180	899	588	790	1056	976
LOC113218591	17	28	8	38	21	31	30	31	16	29	16	47	19	3	17	40	36	22	47	29	11	10	4	6	6	4	3	8	2	20	13	2	20	8	13	11	4	10	9	5
LOC408711	15	20	11	1	3	7	31	14	15	18	16	6	22	2	6	16	13	9	4	16	19	13	8	11	15	6	14	15	8	10	12	21	12	12	23	15	24	7	13	8
LOC410895	64	72	63	79	43	109	94	76	57	90	63	95	109	60	59	76	79	79	70	50	71	72	83	132	121	58	100	98	89	117	153	106	104	100	162	106	78	145	99	150
LOC107964043	54	87	71	51	27	85	59	64	60	65	43	53	59	6	58	53	58	49	39	62	20	13	42	26	40	15	27	29	17	31	22	33	47	24	43	32	33	33	19	35
LOC113218592	2	4	3	11	2	5	7	17	0	5	3	7	3	2	2	14	6	13	2	2	0	1	5	3	1	0	1	1	2	2	3	1	2	3	1	1	2	2	4	6
LOC107964042	14	4	15	10	0	1	4	3	0	14	0	10	0	1	6	16	4	14	16	12	6	5	4	13	2	3	8	0	4	8	6	3	1	6	4	9	5	4	12	1
LOC410894	3363	2253	2502	1698	2056	1428	615	727	1668	1894	2677	1052	1484	1218	1087	1985	1947	1266	2118	3102	1718	1144	1464	2165	1027	678	1045	1501	1029	1565	1128	1568	1251	3300	1777	1151	2054	2481	847	748
LOC410893	118	168	131	135	167	292	228	280	189	173	134	319	228	99	216	153	164	152	141	111	228	279	162	250	157	137	133	298	229	253	256	238	310	191	228	250	176	330	231	284
LOC408710	450	399	382	395	403	614	546	539	354	401	519	558	668	361	442	594	483	497	411	395	343	362	380	425	324	241	327	413	376	608	430	498	460	379	487	436	387	541	479	516
LOC726303	7	7	9	1	4	3	2	9	9	9	11	5	4	5	3	7	4	4	11	11	2	11	2	4	4	6	6	10	9	12	7	6	10	5	13	8	15	11	10	8
LOC551849	69	27	60	57	46	57	38	44	40	61	40	58	30	10	66	66	48	49	33	62	58	31	51	61	34	35	40	64	52	66	40	42	48	70	88	87	60	60	75	52
LOC410888	2	5	3	16	2	2	8	6	4	6	0	6	5	3	3	15	7	4	4	0	3	0	0	1	1	0	2	0	0	0	1	0	1	0	2	0	0	0	1	0
Mir6045	0	0	0	0	0	0	0	0	0	0	0	0	0	0	0	0	0	0	0	0	0	0	0	0	0	0	0	0	0	0	0	0	0	0	0	0	0	0	0	0
Mir9864	0	0	0	0	0	0	0	0	0	0	0	0	0	0	0	0	0	0	0	0	0	0	0	0	0	0	0	0	0	0	0	0	0	0	0	0	0	0	0	0
LOC107964069	1	1	7	4	0	2	6	0	4	4	0	0	1	1	0	6	0	4	0	0	2	1	1	0	0	0	0	2	0	0	9	1	1	3	0	0	0	0	0	5
LOC107964103	71	58	49	55	54	61	61	56	69	43	103	65	73	53	62	85	57	75	50	48	11	24	23	26	10	15	19	30	14	25	21	16	35	8	32	22	21	27	23	30
LOC408705	3885	2837	4226	3165	2806	3381	2831	3388	2993	2931	3567	3131	3314	3760	2801	3517	2813	3540	2860	3072	1103	1161	1107	980	780	730	1114	1238	865	1373	1225	1238	1289	1023	1269	1298	1221	1467	1230	1394
LOC551773	36	21	43	31	33	49	36	32	33	47	25	51	31	40	50	40	28	33	26	22	26	26	44	26	27	26	19	31	33	19	28	19	28	25	31	36	35	26	15	30
LOC551743	0	1	12	4	0	1	6	4	7	6	6	12	13	0	6	0	4	1	0	1	7	2	11	2	6	10	8	2	11	8	4	3	11	15	10	8	1	6	0	6
LOC724162	50	27	30	25	54	34	13	43	54	25	39	33	35	30	35	55	35	50	19	43	64	52	45	35	41	51	39	53	67	51	52	47	48	87	35	70	89	55	63	49
LOC413265	9	4	2	8	3	4	0	11	2	8	0	17	5	6	11	4	8	10	6	4	12	4	1	6	4	8	18	7	2	8	4	6	3	12	14	7	3	12	4	7
LOC113218582	3	8	8	5	2	2	9	4	5	10	6	1	9	1	1	3	7	5	3	6	4	8	6	8	4	0	6	6	4	11	5	6	14	15	4	3	4	4	7	2
LOC552307	26	14	13	15	23	26	14	22	19	22	12	16	23	9	25	33	34	14	17	33	39	32	16	37	20	18	34	38	20	44	26	20	23	27	44	28	30	22	12	21
LOC552346	179	117	161	130	103	148	114	134	136	154	129	143	116	156	143	144	148	118	122	133	142	153	133	157	143	127	148	180	113	178	162	156	179	178	149	175	155	183	165	174
LOC724424	9	11	17	10	12	12	10	16	7	13	14	17	17	10	18	16	15	13	12	19	22	28	22	16	29	27	18	24	13	22	28	40	34	26	32	13	13	19	14	17
LOC411955	12	0	9	5	7	14	6	3	7	7	1	0	2	1	2	0	1	8	6	4	5	18	3	2	2	3	8	13	6	2	3	4	9	2	3	11	6	3	12	1
LOC100579003	346	264	389	265	357	389	294	278	293	366	302	252	264	419	310	334	363	291	288	315	236	203	211	243	215	223	209	234	293	303	291	241	244	277	261	263	329	245	280	322
LOC552405	2	2	4	0	4	6	4	0	5	2	1	9	6	1	2	5	0	0	3	0	10	2	0	4	0	2	3	3	1	9	1	1	7	6	9	6	5	4	3	7
LOC552422	1	6	4	8	7	11	1	3	1	1	7	2	8	2	3	5	0	8	3	3	0	5	9	2	3	2	5	9	5	4	5	1	4	6	4	6	4	1	15	3
LOC724598	0	2	10	7	14	2	10	13	2	3	9	7	10	1	9	6	3	9	10	11	8	4	9	7	13	10	4	12	10	21	10	6	9	6	8	13	18	14	3	6
LOC410127	126	107	196	108	106	180	125	147	164	116	112	147	161	142	179	125	145	151	162	154	137	146	117	159	114	100	111	236	176	160	125	142	160	178	187	147	138	195	127	203
LOC413928	259	193	177	159	173	225	216	164	172	216	286	187	188	70	142	169	149	192	188	212	188	256	173	185	213	157	175	189	168	345	187	181	184	222	223	208	244	241	239	169
LOC552471	423	293	356	329	220	380	295	382	296	388	393	392	335	80	258	309	373	351	398	323	243	351	189	206	229	198	217	232	177	331	208	248	194	227	270	273	222	198	249	180
LOC552483	31	1	22	25	23	16	15	14	14	12	7	17	22	11	31	18	16	5	16	15	11	4	13	9	15	9	15	7	20	23	13	10	12	19	7	19	16	12	18	13
LOC411349	48	45	43	63	63	93	21	51	47	27	43	31	48	50	70	66	58	67	69	69	31	24	52	40	26	28	65	46	53	51	44	29	41	39	51	32	71	65	42	55
LOC102654426	7857	5974	7752	6060	5737	4763	3756	5308	4677	5840	7007	4644	5910	5508	4571	5592	4802	5214	5348	5408	2706	2866	1890	2877	2075	2261	2549	2182	2311	3077	2534	3481	2074	2801	2855	2837	2938	2188	2478	2628
LOC409038	230	178	49	99	121	132	46	49	155	182	136	98	128	137	103	74	70	18	61	94	15	24	20	15	15	4	11	11	16	13	3	4	10	12	20	13	15	10	8	14
LOC409039	1917	1714	1888	1869	1447	2129	1705	2190	1561	1772	1685	1917	2309	1603	1554	1978	1890	2066	1618	1692	1058	1049	1023	1177	940	658	906	1083	924	1313	855	1286	1106	1026	1272	1209	1195	1294	1208	1235
Hiscl1	0	1	0	0	0	4	1	3	0	1	0	6	0	0	1	0	2	0	1	2	1	1	3	1	1	9	5	1	8	3	0	3	0	2	1	0	0	1	2	0
LOC725008	10	4	0	0	2	16	11	6	5	4	11	8	3	0	5	2	0	22	14	5	8	12	13	3	7	2	4	3	2	2	8	8	24	7	12	2	2	11	4	7
LOC102654452	1	1	0	0	3	0	0	0	0	1	0	6	0	0	0	1	0	3	0	0	0	0	0	0	0	0	0	0	0	0	0	1	2	1	2	0	0	0	0	2
LOC725119	110	37	87	43	68	69	43	35	56	79	49	67	101	83	105	95	116	63	84	92	56	26	33	91	34	49	41	51	63	75	41	79	64	64	75	76	53	69	51	61
LOC725164	12	13	25	16	26	64	50	38	21	19	18	25	32	21	25	47	43	33	18	27	6	19	11	18	12	2	13	23	23	9	15	11	22	11	15	13	22	24	32	22
LOC413060	756	591	896	881	490	895	761	950	670	685	525	659	675	845	594	693	643	754	658	535	148	188	247	278	143	152	310	280	233	351	207	245	302	214	284	254	161	403	233	247
LOC100579058	675	421	523	460	504	432	420	477	561	658	487	318	450	471	398	589	432	523	433	455	70	69	130	93	55	49	102	84	97	149	105	80	107	96	97	106	145	176	89	114
LOC410891	55	27	20	31	37	37	43	44	36	44	34	47	23	13	36	30	23	48	42	42	38	57	55	38	42	52	49	76	40	81	58	73	84	62	61	48	70	45	48	35
LOC113218585	4	0	0	2	0	0	0	10	0	0	0	1	2	0	0	0	0	0	2	14	0	0	2	0	0	0	0	0	0	0	4	0	0	0	2	0	0	0	0	0
LOC410890	35	7	12	15	8	16	14	12	19	6	8	14	11	7	27	23	8	27	16	35	35	15	23	16	14	16	17	22	16	25	17	19	43	21	24	15	33	30	13	12
LOC725396	170	116	185	89	145	149	105	107	97	129	173	108	117	82	61	146	122	103	96	159	67	91	85	54	54	71	54	89	66	96	68	80	96	73	106	85	84	86	64	79
LOC408708	1481	1054	1447	1100	991	1275	1056	1239	1168	1282	1483	1066	1208	1229	1160	1302	1024	1306	1166	1204	895	1045	698	929	755	710	952	1001	857	1243	1132	1323	999	955	924	1036	1212	959	1057	927
LOC725429	18	11	19	11	9	9	7	10	6	6	7	8	5	8	12	10	8	19	3	11	6	6	9	8	4	8	7	9	15	5	3	7	7	17	7	6	4	12	5	15
LOC410889	81	65	92	68	49	65	82	52	50	69	76	63	77	6	44	60	62	68	98	65	46	65	57	72	43	41	60	69	42	112	34	53	64	75	62	44	62	75	48	42
LOC725530	87	138	40	64	65	93	101	94	105	71	99	102	111	9	52	72	92	59	66	116	71	70	62	57	104	70	63	55	16	118	52	87	83	126	76	57	92	59	56	28
LOC100576320	3	0	0	3	0	0	3	4	0	2	0	1	4	1	0	4	3	4	0	3	0	5	0	0	0	0	0	0	0	2	0	0	5	0	0	0	2	0	0	3
LOC107963989	0	0	0	2	0	5	0	0	0	0	0	0	0	0	0	0	0	0	0	0	0	0	0	0	1	0	0	1	0	0	4	1	0	0	0	0	0	0	0	0
LOC725506	0	0	8	1	0	0	2	3	0	0	4	7	2	1	3	4	2	2	0	5	4	0	2	1	0	0	3	2	1	4	3	0	1	2	1	0	4	7	3	0
LOC113218596	0	0	0	0	1	1	2	2	0	1	1	3	0	0	0	2	2	1	0	0	0	8	3	1	0	1	0	0	0	0	0	0	0	0	0	0	0	0	2	0
LOC725588	543	383	399	341	362	500	494	525	527	508	328	479	624	413	439	391	446	404	364	318	421	346	397	583	355	255	296	438	478	416	267	385	440	338	510	483	459	548	566	539
LOC725625	111	144	98	117	133	231	211	212	134	165	122	143	134	125	130	140	133	171	147	137	134	199	193	192	150	100	151	260	203	208	159	214	252	196	209	171	159	235	193	213
LOC113218610	22	14	27	9	15	7	15	37	22	14	24	24	22	10	27	22	7	5	17	33	6	1	4	6	0	5	4	0	0	1	0	2	7	15	4	14	6	2	0	7
LOC100576512	0	0	0	0	1	0	0	1	1	0	5	0	0	0	0	1	1	0	0	0	0	1	0	1	4	0	0	0	0	1	0	0	2	0	0	0	3	2	0	5
LOC113218595	0	0	0	0	0	0	0	0	0	0	0	0	0	0	0	0	0	0	0	0	0	0	0	0	0	0	0	0	0	0	0	0	0	0	0	0	0	0	0	0
LOC725757	147	114	150	121	116	134	103	133	99	113	132	133	113	86	120	115	133	163	92	97	103	79	101	154	77	51	66	102	57	151	112	139	117	116	94	103	100	142	119	113
LOC725789	14	7	7	3	6	11	2	3	3	5	3	3	2	5	10	7	10	5	1	6	2	4	2	2	7	5	3	14	3	8	8	2	5	6	0	2	19	7	10	12
LOC725742	768	587	783	469	457	540	357	415	416	555	794	370	573	706	428	574	457	549	399	545	316	323	213	282	206	241	265	236	269	341	327	438	270	287	252	299	332	303	339	261
LOC408706	5687	2808	4604	3277	3647	4400	2936	3256	3682	3941	3759	3569	4201	5693	3765	4432	3817	3527	3810	3745	2166	2550	1993	2225	1712	1899	2672	2737	2338	3188	3214	2535	3149	2387	2945	2377	2964	3358	2532	2585
LOC725826	112	102	119	139	128	101	78	118	133	141	141	169	133	168	142	131	182	147	102	138	160	152	141	171	179	117	134	172	145	133	177	135	157	227	212	207	250	169	137	175
LOC725860	144	101	137	102	112	171	92	99	97	92	104	111	137	72	102	110	102	130	123	103	72	50	89	91	58	53	73	106	77	99	63	89	82	73	101	89	67	95	98	52
LOC725891	4	1	6	9	4	2	2	0	2	0	4	7	7	6	4	14	12	6	0	4	5	0	0	3	3	1	0	2	1	7	5	0	0	4	1	2	0	0	3	4
Mir3798	0	0	0	0	0	0	0	0	0	0	0	0	0	0	0	0	0	0	0	0	0	0	0	0	0	0	0	0	0	0	0	0	0	0	0	0	0	0	0	0
LOC412076	80	52	104	75	83	100	85	83	90	120	73	82	108	54	128	103	89	91	75	99	94	78	79	111	77	67	69	81	83	118	77	65	115	122	94	66	105	122	63	107
LOC412077	99	114	92	90	86	90	81	108	138	98	118	64	135	86	98	141	116	125	80	112	82	45	64	75	24	44	54	80	62	54	52	63	91	72	66	70	68	70	67	90
LOC726009	149	85	97	53	63	76	69	66	48	76	130	67	65	16	79	88	67	102	87	100	91	66	84	69	77	60	68	102	78	94	71	88	88	108	78	59	108	66	71	44
LOC551412	5	0	1	0	4	3	3	7	12	0	7	6	7	2	2	3	1	5	0	0	1	1	3	5	6	1	0	5	0	1	2	3	1	0	1	7	3	2	2	1
LOC726085	287	200	268	263	206	261	224	215	249	271	246	239	233	287	288	300	313	318	242	281	327	299	272	283	229	202	213	287	322	346	322	277	260	276	331	297	344	364	284	336
LOC551508	31	26	44	58	47	70	34	62	64	18	40	63	47	63	35	31	54	51	50	58	33	48	38	36	46	50	62	38	49	52	52	54	70	54	52	70	68	67	51	81
LOC409566	129	94	91	40	75	91	75	55	108	66	76	83	59	88	93	110	54	82	90	89	90	100	73	78	86	59	109	116	85	117	77	82	71	126	95	89	95	101	99	72
LOC412678	37	6	48	41	27	44	49	33	40	33	17	36	25	48	42	42	48	37	40	36	44	31	68	59	31	62	45	47	74	45	51	45	71	50	46	51	46	62	50	44
LOC413955	318	228	338	242	283	302	217	236	223	240	234	243	187	310	245	264	219	285	262	277	83	106	106	116	104	84	101	138	93	139	137	132	139	149	131	200	138	145	130	207
LOC412127	101	90	71	59	67	91	95	85	97	78	79	47	67	3	48	77	63	61	74	85	96	93	96	106	121	99	63	110	66	117	75	145	97	134	118	60	105	98	74	68
LOC410887	104	58	112	148	141	157	130	101	104	111	92	98	132	95	108	141	157	118	134	117	98	57	82	111	60	89	84	81	110	122	70	61	94	94	122	101	124	118	66	114
LOC726187	79	54	56	58	101	78	56	76	78	112	43	69	103	73	110	78	63	66	56	97	77	76	87	115	83	72	91	111	96	119	65	92	100	129	108	117	134	144	100	136
LOC726295	8443	6273	8605	5900	6884	6860	4766	5551	5950	6417	8834	5528	6095	4897	5550	6477	6390	5609	6076	7105	4053	4504	3489	4264	3497	4701	3710	4081	3618	4988	5490	5329	3790	4399	4091	4470	4737	4423	4314	4177
LOC410886	47	40	49	54	54	73	25	42	41	53	41	43	64	54	77	58	61	44	63	65	45	72	53	57	55	68	49	44	51	33	43	64	62	97	50	78	85	48	51	47
LOC551254	74	51	76	98	58	100	38	58	94	75	97	100	83	70	100	88	86	89	81	101	96	70	79	80	74	60	65	78	49	91	76	74	92	100	93	53	65	83	78	109
LOC410885	1	11	10	9	7	4	23	17	15	4	13	14	5	2	7	9	3	14	7	6	1	2	5	10	3	3	4	1	6	4	13	10	2	6	1	7	2	7	3	3
LOC410884	0	0	0	0	0	0	0	4	2	0	0	0	0	4	1	1	2	1	0	1	0	0	2	0	3	0	3	2	0	4	1	1	12	2	0	6	0	4	2	0
LOC551123	1109	2072	1677	2017	1211	3123	3131	4276	1637	1824	1200	2481	2386	1131	1801	2210	1797	2572	1575	1196	1148	1525	1391	1624	1046	911	1228	1345	1306	1855	1475	1972	2023	1061	1825	1517	1230	1930	1655	1924
LOC102654210	0	3	0	0	2	0	0	1	0	0	0	0	0	0	0	1	0	0	1	0	0	0	1	0	0	2	0	0	0	1	1	0	0	0	0	1	0	0	1	2
LOC100577125	0	1	10	1	3	2	1	9	0	1	0	0	9	0	0	5	2	13	0	3	0	4	0	5	4	0	1	1	7	0	4	2	6	0	1	3	0	5	1	1
LOC102654085	4	7	8	12	0	17	23	16	3	2	8	13	10	3	14	9	6	21	0	4	7	8	4	3	0	3	6	5	4	9	8	9	2	2	2	4	3	4	0	3
LOC410883	539	427	482	340	353	373	324	331	353	400	383	372	401	290	296	460	434	404	441	376	286	385	273	329	273	217	351	409	280	339	305	305	369	302	311	345	386	339	346	250
LOC100577268	707	1149	975	701	617	1322	1044	1266	797	421	698	1223	1559	592	708	1363	772	1003	626	503	640	1313	758	502	421	463	373	715	753	744	1422	760	790	365	805	685	599	832	665	1287
LOC410882	19	11	10	13	8	27	16	33	11	5	3	15	9	0	6	6	9	10	16	4	15	13	22	19	19	13	8	25	5	5	14	24	15	12	23	4	9	13	12	15
Mir6003	0	0	0	0	0	0	0	0	0	0	0	0	0	0	0	0	0	0	0	0	0	0	0	0	0	0	0	0	0	0	0	0	0	0	0	0	0	0	0	0
LOC550665	33	27	48	34	32	20	24	48	18	28	40	43	45	2	21	16	44	25	37	36	37	45	32	33	36	28	34	36	25	67	16	49	38	36	27	27	27	39	33	25
LOC724553	77	55	79	54	51	44	53	79	52	44	55	50	38	59	87	53	76	68	43	59	52	66	45	54	42	69	64	64	38	97	54	70	53	74	59	54	77	100	56	69
LOC413933	4	13	9	3	11	19	9	4	10	13	0	12	7	4	13	8	16	11	4	31	21	19	6	12	15	12	18	23	11	21	12	20	12	23	8	19	16	20	20	16
LOC100576274	0	0	0	0	0	0	0	0	0	0	3	0	0	0	1	0	3	1	0	1	4	0	2	0	0	5	1	1	2	1	0	2	5	3	2	2	1	0	0	0
LOC413023	44	50	23	32	31	35	28	50	44	25	31	28	58	20	53	46	35	39	35	31	41	46	31	42	54	38	55	75	28	76	36	43	42	55	35	45	52	61	38	25
LOC412780	4	8	3	11	20	1	9	2	10	14	9	4	3	6	8	11	5	11	16	13	17	20	15	46	26	32	13	18	25	8	20	19	11	23	9	25	29	10	19	11
LOC102656247	54	37	22	19	39	28	20	43	47	21	12	22	37	9	36	3	27	28	21	20	48	49	42	68	40	44	57	66	49	92	47	48	76	55	54	49	65	58	62	32
LOC727293	3	6	12	12	6	19	7	13	18	22	5	9	14	7	27	7	24	1	9	10	9	15	6	10	18	19	16	18	14	22	8	15	6	16	10	13	26	22	12	8
LOC113218590	2	0	0	1	0	0	4	0	1	5	1	0	3	0	1	0	0	0	0	0	2	2	2	0	1	4	5	0	0	5	1	0	2	0	1	6	2	0	0	0
LOC727300	85	39	38	32	49	39	48	52	62	52	60	43	35	13	46	61	43	34	24	45	84	50	55	38	62	58	57	107	40	84	41	65	49	60	59	52	83	84	55	61
LOC410879	337	227	308	237	269	317	253	253	236	233	272	278	237	255	208	312	236	238	235	239	195	221	195	206	166	183	221	261	164	332	280	269	268	214	248	181	315	273	245	223
LOC727308	831	671	984	869	741	914	780	1133	736	889	732	911	795	970	638	876	684	838	792	722	290	302	409	362	379	290	345	472	387	571	367	403	445	287	459	578	373	531	527	400
LOC113218598	0	0	0	5	3	0	0	3	2	0	7	1	3	0	0	8	7	3	0	0	1	8	1	3	15	8	1	2	4	4	0	0	6	0	0	15	3	10	0	6
LOC408702	121	87	81	98	95	105	127	101	70	38	114	105	101	77	85	102	81	72	111	66	91	72	39	53	47	47	42	80	84	53	63	64	50	59	48	55	48	59	66	70
LOC102654348	0	0	0	0	0	0	0	0	0	0	0	0	0	0	0	0	0	0	0	0	0	0	0	0	0	0	2	0	0	0	2	0	0	0	0	0	0	0	1	0
LOC100579019	87928	71590	57426	21559	86237	40210	23271	39450	36291	50826	65380	24741	57037	23599	41486	40358	55194	42434	26227	59040	50196	69425	41005	26993	19643	27941	20903	51229	43104	29985	43565	42910	25762	34453	40507	38895	28241	55739	45243	41950
LOC408701	20	37	32	17	27	50	33	21	32	32	30	26	32	15	20	28	31	34	24	30	71	35	47	26	43	24	29	57	54	54	26	40	31	47	58	31	52	63	47	41
LOC725009	220	184	285	264	239	255	169	247	202	196	213	254	226	146	229	279	225	233	216	229	180	179	159	190	150	96	140	171	151	255	155	233	179	205	204	198	214	182	235	194
LOC100578514	0	0	0	0	0	0	0	0	1	2	0	0	0	0	0	0	6	0	0	0	0	1	0	0	0	4	0	3	0	0	0	0	0	0	1	0	0	0	0	2
LOC725089	0	4	0	0	0	0	0	0	0	1	0	0	0	0	0	0	0	0	0	0	0	0	0	0	0	1	0	0	0	0	0	0	0	0	0	0	0	3	0	0
LOC100578611	41	27	36	25	11	51	47	42	28	18	19	28	44	40	37	42	35	35	31	5	15	9	17	13	12	15	12	30	10	18	21	15	18	9	22	21	11	21	20	28
Mir6037	0	0	5	0	0	0	0	0	0	0	0	0	0	0	2	0	0	0	0	0	9	0	0	0	0	0	0	0	0	0	0	0	0	0	1	0	0	0	0	0
LOC412330	6008	5200	6204	6053	4999	6999	5837	7571	5718	5674	6086	6293	6593	5188	4750	6712	6057	6425	5320	6114	4709	5282	5520	5043	4357	3623	3822	6404	4809	5984	3973	6351	6526	5027	6091	5128	5487	6535	6028	5738
LOC100578715	1	0	2	0	0	0	1	0	0	3	1	2	0	0	0	0	0	0	0	2	1	2	2	2	0	2	0	0	3	6	0	0	5	0	5	2	4	1	0	7
LOC412331	156	98	126	104	99	123	95	118	125	153	107	150	131	54	122	146	140	147	136	114	99	123	104	127	93	110	105	109	97	123	114	135	117	136	153	112	142	170	140	106
LOC725325	1752	817	1815	1257	1435	1226	920	929	1348	1622	1304	1112	1280	1786	1491	1576	1670	1229	1640	1672	1032	978	986	1133	874	747	1091	1188	1162	1188	684	1149	1317	1555	1415	1225	1305	1254	1079	1072
LOC725357	86	50	62	41	48	71	39	45	71	38	66	53	52	24	63	49	49	80	41	58	93	105	47	89	89	76	74	91	74	106	81	90	74	104	47	69	70	85	63	45
LOC102655463	0	0	4	1	5	1	3	0	5	2	2	0	4	0	3	3	3	0	1	2	3	0	0	0	1	3	1	8	0	0	0	4	1	1	0	0	3	0	0	0
LOC411871	368	484	333	456	291	683	696	953	385	398	240	620	608	256	601	441	353	718	407	283	208	216	312	252	221	192	317	271	267	443	260	422	392	309	653	429	247	446	513	454
LOC411870	24	36	20	19	20	22	19	19	29	24	18	23	30	14	31	35	9	29	25	29	17	36	28	17	14	19	32	32	25	43	36	52	24	42	32	32	35	31	24	13
LOC409246	1126	933	1257	865	1051	1052	743	966	868	988	867	894	1060	667	1137	1073	1052	937	964	1011	763	857	668	767	725	741	792	863	920	981	851	877	793	945	975	810	960	1065	960	1017
LOC409092	19	9	12	14	20	25	26	12	19	7	4	20	12	17	61	30	22	24	24	36	15	19	14	11	14	16	18	27	26	10	24	21	25	29	28	22	30	23	28	22
LOC100578119	48	26	35	42	29	36	30	36	40	79	36	41	48	52	50	46	47	36	32	63	70	71	59	39	30	36	44	49	47	39	35	59	52	61	56	41	53	48	36	51
Mir279c	4	2	3	2	1	2	0	2	7	3	9	3	4	0	5	2	2	1	0	2	7	1	7	7	2	5	2	9	6	9	12	0	2	4	4	15	2	1	10	2
LOC409091	127	138	142	158	135	203	204	207	131	115	127	177	142	122	172	186	101	184	164	121	96	91	130	123	116	101	104	186	102	165	137	106	207	135	140	162	91	183	111	200
LOC724425	6	0	0	0	0	0	0	0	0	0	0	0	0	5	0	0	0	0	0	0	0	0	0	0	0	0	1	0	0	0	0	0	0	0	0	0	2	0	0	0
LOC100578084	1	0	9	0	0	6	3	0	2	0	4	0	0	3	2	3	5	0	12	0	0	0	0	0	2	0	0	1	0	0	5	0	5	0	1	3	0	0	0	0
LOC413350	0	1	15	4	0	5	6	14	6	2	10	6	8	0	3	0	5	3	1	1	0	0	2	6	2	3	4	1	1	0	1	5	0	0	14	3	0	1	4	1
LOC413351	15	7	9	10	10	7	24	12	24	13	12	20	4	8	15	12	6	12	12	7	23	14	13	22	15	11	17	25	13	17	11	15	21	25	17	14	15	16	11	14
Cdc37	2075	1417	1825	1329	1569	1746	1316	1449	1418	1642	1923	1713	1850	1454	1512	1814	1520	1674	1438	1615	1396	1883	1505	1405	1209	1040	1475	1837	1466	2201	2169	1977	1813	1597	1604	1477	1857	1972	1628	1279
LOC724599	2285	1852	2120	2018	1823	2088	1720	1960	1748	2030	1972	1995	2137	1597	1885	2190	2024	2066	1982	1853	1230	1285	1258	1356	1152	865	1180	1468	1106	1692	1216	1361	1362	1287	1666	1467	1524	1774	1399	1413
LOC552075	346	218	280	227	246	257	164	258	237	236	210	226	203	81	345	308	263	257	268	271	255	211	214	278	222	209	222	157	184	391	185	232	263	437	357	328	309	227	323	204
LOC113218612	0	5	2	0	1	4	6	2	5	0	0	7	3	0	2	0	0	0	3	0	0	0	1	0	3	0	0	6	0	3	2	7	0	4	0	5	1	12	0	13
LOC100577939	26	23	29	15	27	12	17	29	13	32	26	25	13	32	12	18	12	8	25	11	21	25	24	25	15	13	31	45	14	46	27	49	22	9	36	26	22	23	13	24
LOC551992	57	68	67	58	47	56	62	44	52	86	32	63	67	34	74	95	71	39	45	53	49	33	36	44	39	33	92	75	63	71	44	52	56	72	67	37	38	71	47	71
LOC412700	134	122	98	92	123	144	105	108	113	143	108	123	122	103	164	130	171	131	128	116	134	143	140	117	107	112	105	133	126	155	113	113	126	157	185	144	150	147	144	149
LOC724808	144	83	107	87	137	92	83	104	80	138	104	84	111	134	139	137	108	97	111	94	103	121	128	168	116	126	102	165	106	238	117	145	158	131	106	118	139	191	130	143
LOC724850	77	32	34	30	21	42	18	34	40	43	31	38	67	29	52	52	24	27	52	43	38	30	31	38	42	27	28	32	58	61	57	44	35	78	53	28	40	40	45	39
LOC551872	41	41	45	28	33	54	43	31	33	42	24	58	49	64	84	40	45	41	36	34	57	42	53	55	46	47	55	83	63	72	67	81	58	60	43	60	61	96	33	50
LOC413845	1273	1196	1197	1047	1061	956	734	1142	861	1077	1250	778	882	675	789	1051	1027	965	877	1100	692	697	440	599	494	498	478	547	578	832	672	822	610	617	588	665	745	660	747	549
LOC409871	62	53	76	68	43	80	47	80	75	62	74	86	53	60	64	71	54	82	34	60	68	72	38	65	57	58	39	54	43	93	64	63	91	76	93	66	55	65	76	67
LOC410878	0	4	8	0	1	6	4	5	4	3	2	3	2	0	6	0	2	1	5	0	5	2	8	9	1	5	4	2	5	3	9	5	7	7	10	8	6	13	5	4
LOC551772	1	2	3	3	0	0	5	2	1	1	2	3	1	3	0	1	1	0	0	1	2	1	5	0	2	4	1	3	2	0	1	0	7	5	2	2	1	3	7	0
LOC100578436	30	32	14	15	16	13	5	43	12	13	7	27	18	16	6	28	21	32	23	12	4	5	12	17	14	4	9	7	9	13	10	18	13	4	17	9	11	16	2	21
LOC102655100	1012	839	1107	965	814	1263	974	1204	1065	1075	819	1070	1163	1132	958	1068	1097	1199	932	875	752	490	715	529	645	443	697	632	444	1000	577	493	639	609	883	737	481	577	677	788
LOC113218600	152	179	137	120	109	179	142	264	128	147	119	197	166	23	91	93	167	177	136	148	135	95	177	117	152	118	117	140	87	320	118	130	162	181	215	165	103	169	154	97
LOC107966103	641	682	609	700	554	863	715	1109	758	671	656	738	775	207	534	771	768	897	654	756	700	797	858	625	771	680	858	864	581	1558	540	647	850	889	1070	748	593	814	685	439
LOC408699	875	763	856	577	623	876	630	699	641	821	913	637	938	569	751	910	818	832	637	763	347	398	368	320	317	249	299	415	455	512	283	368	397	369	514	476	324	499	477	354
LOC113218601	7530	7863	7731	7444	5693	9457	7344	11081	7394	7231	6666	7128	8968	8395	6818	7284	7322	8378	6388	7087	3583	3549	4404	3595	3746	3154	3254	3944	3799	7375	3549	3462	4856	3379	5218	4308	3469	4404	4251	4321
LOC107966102	1364	1216	1570	1535	850	1730	1190	1362	1095	1450	999	1445	1407	1204	1290	1391	1283	1406	1158	1003	592	470	613	498	398	538	520	473	498	1022	822	535	717	569	803	652	368	600	502	635
LOC725165	4547	3196	4321	2619	3109	4916	2930	4820	3828	3555	2817	3929	5958	2729	5308	3960	4591	4764	2417	3676	5164	3601	2660	1437	2187	2808	1945	3928	3331	3050	3377	3502	2146	1882	3260	3544	2462	3962	3474	3625
LOC725205	9	6	28	1	6	10	12	22	24	17	7	31	37	12	22	14	21	27	4	6	32	18	27	9	20	22	13	44	16	18	42	28	12	6	17	27	19	26	17	19
LOC100577787	3	0	6	0	0	3	8	6	2	2	6	0	0	0	1	1	1	3	0	0	1	3	2	0	0	0	0	2	1	3	4	2	0	3	1	1	1	0	4	0
LOC107966099	0	0	0	0	0	0	0	0	0	0	0	0	0	0	0	0	0	0	0	0	0	4	0	0	0	0	0	0	0	0	0	0	0	0	0	0	0	0	0	0
Or4	0	0	1	0	0	1	0	0	2	0	0	1	0	0	0	0	0	1	0	0	0	2	0	0	0	0	0	0	0	0	0	0	0	0	0	0	5	0	0	0
Or5	0	0	0	0	1	0	0	0	0	0	0	0	0	0	2	2	0	3	0	0	0	0	3	0	0	0	0	0	0	0	0	3	0	0	0	0	0	1	0	1
LOC102655367	0	0	0	0	0	0	0	0	0	1	0	0	0	0	0	0	0	0	0	0	0	4	0	0	0	0	0	0	0	0	0	0	0	0	0	0	0	0	0	0
LOC107966100	0	0	0	0	0	0	0	0	0	0	0	0	0	0	0	0	0	0	0	0	0	0	0	0	0	0	0	0	0	0	0	0	0	0	0	0	0	0	0	0
LOC102655434	0	0	0	0	0	0	0	0	0	0	0	0	0	0	0	0	0	0	0	0	0	0	0	0	0	0	0	0	0	0	0	0	0	0	0	0	0	0	0	0
LOC107966098	0	0	0	0	0	0	0	0	0	2	0	0	3	5	0	0	4	0	0	0	0	0	1	0	0	0	0	0	0	0	0	2	0	0	0	0	0	0	0	0
LOC102655553	0	0	0	0	0	0	0	0	0	0	0	1	0	0	0	0	0	1	0	0	0	0	0	0	0	0	0	0	0	0	0	0	0	0	0	0	0	0	1	0
Or9	0	0	4	0	0	0	0	0	0	3	0	0	1	0	0	3	0	0	0	0	0	0	0	0	2	0	0	0	0	0	2	0	0	2	0	0	0	0	0	0
Or10	6	2	3	0	0	5	0	4	1	0	1	0	3	0	0	4	8	0	0	0	1	0	0	0	1	1	0	1	0	0	0	0	0	2	0	0	0	0	2	2
Or11	0	0	0	0	7	5	0	0	0	0	0	0	1	0	3	0	0	5	0	0	0	0	0	0	1	0	0	1	0	0	0	0	0	3	1	0	0	1	0	0
Or12	1	0	0	0	0	0	0	0	0	0	0	7	0	0	0	0	0	0	0	0	0	2	0	0	0	0	0	0	0	0	0	0	0	0	0	0	0	0	0	0
Or13	0	0	0	0	0	0	0	0	0	0	0	0	0	0	0	0	0	0	0	0	0	0	0	0	0	0	0	0	0	0	0	0	0	0	0	0	0	0	0	0
Or14	0	0	0	0	0	0	0	0	0	0	0	0	0	0	0	0	0	0	0	0	0	0	0	0	0	0	0	0	0	0	0	0	0	0	0	0	0	0	0	0
LOC100577715	3	1	14	2	0	7	7	8	0	2	0	3	1	2	0	11	2	15	1	0	0	0	0	0	2	0	0	0	0	0	2	0	0	1	4	0	0	1	6	0
LOC113218603	5	3	0	0	0	0	0	1	2	3	0	1	0	0	0	0	5	3	3	5	0	0	1	0	0	0	0	0	0	2	7	4	3	0	0	0	0	0	1	0
LOC100577671	0	0	0	0	0	0	0	0	0	0	0	0	0	2	0	0	0	0	0	0	0	0	0	0	0	0	0	0	0	0	0	0	0	0	0	0	0	0	0	0
LOC100577634	0	0	0	0	0	0	1	0	0	0	0	0	0	0	0	0	0	0	0	0	0	0	0	0	0	0	0	0	0	0	0	0	0	0	0	0	0	0	0	0
LOC100577938	0	0	0	1	0	0	0	0	0	0	0	0	0	0	0	0	0	0	0	0	0	0	0	0	0	0	0	0	0	0	0	0	0	0	0	0	0	0	0	0
Or19	0	0	0	0	0	0	0	0	0	0	0	0	0	0	0	0	0	0	0	0	0	0	0	0	0	0	0	0	0	0	0	0	0	0	0	0	0	0	0	0
LOC100577590	0	0	0	0	0	0	0	0	0	1	0	0	0	0	0	0	0	0	0	0	0	0	0	0	0	0	0	0	0	0	0	0	0	0	0	0	0	0	0	0
LOC725861	0	0	0	0	0	0	0	1	0	0	0	0	0	0	0	0	0	0	0	0	0	0	0	0	0	0	0	0	0	0	0	0	0	0	0	0	0	0	0	0
LOC102655825	0	0	0	0	0	0	0	0	0	0	0	0	0	0	0	0	0	0	0	0	0	0	0	0	0	0	0	0	0	0	0	0	0	0	0	0	0	0	0	0
LOC102655857	0	0	0	0	0	1	0	0	0	0	0	0	0	0	0	0	0	0	0	0	0	0	0	0	0	0	0	0	0	0	0	0	0	0	0	0	0	0	0	0
Or25	0	0	0	0	0	0	0	0	0	0	0	0	0	0	0	0	0	0	0	0	0	0	0	0	0	0	0	0	0	0	0	0	0	0	0	0	0	0	0	0
LOC107966088	0	0	0	0	0	0	0	0	0	0	0	0	0	0	0	0	0	0	0	0	0	4	2	0	0	0	1	0	0	0	0	0	0	0	0	0	0	0	0	0
Or26	0	0	0	0	0	0	0	0	0	0	0	0	0	0	0	0	0	0	0	0	0	0	0	0	0	0	0	0	0	0	0	0	0	2	0	0	0	0	3	0
Or27	0	0	0	0	0	0	0	0	0	5	0	0	0	0	0	0	5	0	1	0	0	0	0	0	0	0	0	0	0	0	0	0	0	0	0	0	0	0	0	0
Or30	3	25	35	12	16	55	10	54	18	17	42	34	19	1	18	10	10	19	26	22	38	26	21	10	26	23	29	29	13	42	43	50	37	17	33	34	12	21	38	23
LOC726097	6	6	13	3	8	7	9	12	4	1	2	9	13	2	10	7	0	8	8	1	6	1	9	1	3	6	6	5	3	2	3	3	5	1	10	9	1	2	7	1
LOC102656092	0	0	0	0	0	0	0	0	0	0	0	0	0	0	0	0	0	0	0	0	0	0	0	0	0	0	0	0	0	0	0	0	0	0	0	0	0	0	2	0
LOC100577334	0	7	2	10	0	5	4	3	0	2	2	1	2	0	3	0	0	2	5	1	0	0	0	0	0	0	0	1	3	1	2	0	0	2	0	2	1	1	2	4
LOC113218602	0	0	0	0	0	0	1	0	5	0	0	3	3	0	6	0	0	0	0	0	3	3	0	0	1	0	0	0	0	0	0	4	0	0	0	0	0	1	0	0
Or35	0	0	2	0	0	0	0	0	0	0	0	0	5	0	7	0	1	1	1	0	0	0	0	1	0	0	0	0	0	0	0	0	0	0	1	0	0	0	0	0
LOC100577226	0	0	0	0	1	0	0	0	0	0	0	0	0	0	2	0	0	0	0	0	0	0	0	0	0	0	0	2	0	2	0	0	0	0	3	0	0	0	0	0
Or37	0	0	0	0	0	0	0	2	0	0	0	0	0	0	0	0	0	0	0	0	0	0	0	0	0	0	0	0	0	0	0	0	0	0	0	0	0	2	0	0
LOC107963966	0	0	0	0	0	3	0	0	0	0	0	0	2	0	0	2	0	0	0	0	0	4	0	0	0	0	0	0	0	0	0	0	0	0	0	0	0	0	0	0
LOC100577101	0	0	0	0	0	0	0	0	0	0	0	0	0	0	0	0	0	0	0	0	0	0	1	0	1	0	0	0	0	0	0	0	0	1	0	0	0	0	0	0
LOC100577068	0	0	0	0	0	0	1	0	6	5	0	0	0	0	3	0	0	1	0	0	0	0	0	0	0	0	0	1	0	0	0	0	0	1	0	0	0	0	0	1
Or41	0	0	0	1	0	0	0	0	0	0	0	2	2	0	0	0	2	0	0	0	0	0	0	0	0	0	0	0	0	0	0	0	0	4	0	1	4	0	0	0
LOC100576984	2	0	0	2	0	0	0	0	0	0	5	1	0	0	0	0	0	0	0	0	0	0	0	0	2	0	0	0	0	0	0	0	0	0	0	0	0	0	0	0
LOC107966095	0	0	0	0	0	0	0	0	0	0	0	0	0	0	0	0	0	0	0	0	0	0	0	0	0	0	0	0	0	0	0	0	0	0	0	0	0	0	0	0
LOC100576944	3	0	0	3	0	0	0	0	0	2	2	0	3	0	0	0	0	0	0	0	1	0	0	0	0	0	0	0	0	0	0	0	0	0	0	0	1	1	0	0
LOC113218588	0	0	0	0	0	0	0	0	0	0	0	1	0	3	0	0	0	0	0	2	1	0	0	0	0	0	0	3	0	0	0	0	2	1	0	3	2	0	1	0
LOC100576914	0	0	0	2	0	0	0	2	0	0	3	3	3	1	0	3	0	0	0	0	9	0	0	3	1	0	0	0	1	2	1	4	1	0	2	2	2	2	0	3
LOC100576881	0	0	0	7	0	0	3	3	0	0	1	1	0	4	4	0	2	0	0	0	3	0	0	4	2	0	1	0	1	1	4	0	2	7	8	1	2	1	0	3
LOC113218533	8	0	0	0	0	0	0	2	2	0	0	8	3	0	0	5	0	0	0	0	6	4	3	1	2	0	2	0	1	0	0	0	1	0	3	1	2	0	1	0
LOC102656676	0	0	0	0	0	0	0	0	0	0	0	0	0	0	0	0	0	0	0	0	0	0	0	1	0	2	0	0	0	0	0	0	0	0	0	0	0	0	0	0
LOC100576816	3	0	0	0	0	0	5	0	3	0	3	0	2	2	1	0	0	2	0	0	3	0	5	4	0	1	2	5	4	1	0	4	3	4	2	1	0	1	2	2
LOC100576783	12	7	19	2	6	0	8	10	11	4	7	7	9	1	4	4	0	4	6	11	0	4	4	2	3	6	1	2	2	19	2	9	11	5	7	6	4	11	6	3
Or50	1	2	0	0	1	2	0	7	1	0	2	1	4	2	1	2	2	3	2	4	4	0	4	1	1	1	1	6	8	3	1	9	12	10	13	0	2	0	4	0
LOC107966089	0	0	0	0	0	0	0	0	0	0	0	0	0	0	0	0	0	0	0	0	0	0	0	0	0	0	0	0	0	0	0	0	0	0	1	1	2	0	0	0
Or51	0	0	0	7	0	4	0	2	0	3	1	2	2	0	0	0	0	0	0	0	0	0	1	3	1	0	1	0	0	0	0	4	3	0	3	0	0	0	2	0
Or52	0	0	1	2	0	0	0	0	2	0	0	0	1	0	0	0	1	0	0	0	3	2	7	0	0	0	0	0	0	0	0	1	0	0	0	0	0	0	0	0
Or53	0	2	0	0	1	0	2	0	0	0	0	0	0	1	0	0	0	0	0	0	0	0	0	0	0	0	0	0	0	0	0	0	1	0	1	0	0	0	0	0
LOC102656907	0	0	2	3	0	0	0	0	0	0	0	0	0	0	0	0	0	0	5	0	0	0	0	0	0	0	0	0	0	0	0	0	1	0	0	1	0	0	0	2
Or55	0	0	0	0	0	0	0	0	0	0	0	0	0	0	0	0	0	0	0	0	0	0	0	0	0	0	1	0	0	2	0	0	0	0	4	0	1	0	0	0
Or56	0	0	0	0	0	0	0	0	0	0	0	0	0	0	0	0	0	0	0	0	0	0	4	0	0	0	0	0	0	0	0	0	0	0	0	0	0	0	0	0
Or57	1	0	0	0	0	0	2	0	0	0	0	0	0	0	0	0	0	0	0	0	0	0	0	0	0	0	0	0	1	0	0	0	0	0	4	0	0	0	0	0
Or58	0	0	0	0	0	0	0	0	0	0	1	0	0	0	0	0	0	0	0	0	0	0	0	0	0	0	0	0	0	0	0	0	0	0	0	0	1	0	0	0
LOC102653637	0	0	0	0	0	0	0	0	0	0	2	0	0	0	0	0	0	0	0	0	0	0	1	0	0	0	0	0	0	0	0	4	0	0	0	1	0	0	0	0
LOC102653703	0	0	0	0	0	0	0	0	0	0	0	0	0	0	0	0	0	0	0	0	0	0	0	0	0	0	0	0	0	0	0	0	0	0	0	0	0	0	0	0
LOC102655435	0	0	0	0	0	0	0	0	0	0	0	0	3	0	0	0	0	0	0	0	0	0	0	0	2	0	0	0	0	0	0	0	0	0	0	0	0	0	0	0
SPG11	127	60	70	65	69	74	74	52	71	53	99	67	89	22	71	58	61	75	96	101	67	93	83	91	78	84	69	132	87	115	82	92	89	134	90	79	107	90	94	78
LOC113218586	10	9	14	5	7	10	5	6	5	10	6	4	3	3	7	3	9	8	12	10	14	10	1	9	8	4	6	4	3	5	7	6	14	13	13	3	5	2	3	2
LOC726583	223	184	173	136	188	169	151	198	177	175	166	176	176	101	140	179	179	189	149	170	166	141	141	160	158	133	131	162	148	227	154	188	175	136	178	190	187	159	176	194
LOC100576571	115	70	112	82	95	131	66	79	70	105	86	96	73	60	116	77	108	116	81	95	101	61	67	72	73	95	100	64	80	66	96	89	79	78	71	76	67	87	86	79
LOC550664	13	13	21	12	14	16	5	21	18	14	13	17	8	12	17	14	18	12	13	22	13	17	17	17	21	14	7	34	21	19	13	31	32	28	11	17	12	13	10	23
LOC412132	862	751	988	887	674	1008	733	859	818	866	732	787	907	798	841	951	982	948	793	847	418	553	528	482	394	345	424	633	445	710	565	489	672	571	696	582	544	815	541	659
LOC552365	27	17	25	14	26	20	12	25	20	18	24	22	25	21	18	27	37	17	22	30	39	20	28	34	26	14	14	40	32	36	18	23	33	36	40	28	23	33	32	50
LOC726679	39	17	16	17	16	22	20	25	15	6	16	27	26	21	18	27	15	18	22	17	16	9	13	5	10	11	14	14	16	31	8	22	17	11	7	7	21	14	8	32
LOC412005	62	36	37	40	31	41	51	42	44	44	25	36	18	37	72	49	85	62	29	49	40	33	46	56	32	26	53	47	48	55	36	36	38	49	46	48	49	51	48	42
LOC726711	5	1	0	0	1	2	6	1	4	3	1	0	0	0	0	4	0	0	13	2	4	7	4	3	6	1	3	11	1	3	3	3	9	5	5	7	2	10	6	6
LOC102654653	466	410	524	445	295	650	604	658	429	416	475	532	557	372	392	634	547	530	410	347	255	274	221	286	173	166	251	290	307	358	237	386	315	308	408	310	279	330	381	417
LOC408693	109	81	96	116	84	146	116	126	83	95	84	121	130	96	123	118	145	103	119	102	136	176	184	166	146	100	169	262	230	181	131	184	220	219	243	277	198	277	211	253
LOC107964030	7	2	4	8	3	5	1	0	9	8	2	5	1	12	10	6	10	8	6	3	7	6	13	21	5	10	7	12	4	14	0	2	5	10	8	2	4	9	5	10
LOC726747	9	11	10	3	5	11	4	10	7	1	3	1	1	5	0	13	8	13	9	13	6	10	4	8	7	13	7	5	5	7	13	9	17	17	12	10	18	10	4	10
LOC410874	954	739	874	865	852	852	618	852	778	917	795	766	906	731	862	1119	908	944	804	818	710	654	618	684	575	535	624	693	629	828	720	682	804	825	788	841	841	904	761	801
LOC408694	4981	2520	3335	3311	2842	4830	4778	4929	3400	4188	3242	4890	4646	3041	3115	3969	4250	4278	3357	3178	4076	4204	4427	5121	3675	3097	4880	6033	5172	5213	3929	5757	5314	4567	6250	5292	6761	6098	5745	5145
LOC408695	106	93	97	71	58	170	201	136	93	62	87	111	120	47	74	70	83	73	124	39	32	79	21	23	25	7	45	38	9	95	6	35	37	48	42	29	9	44	31	20
[truncated: 10,169 more rows]

## Sheet: Figure_2DE_Data
RT-qPCR data for Figure 2D-E
sample	description	hym	rps5_hym	toll	rps5_toll
1C-D5-1	Fall 2018 experiment - Control 1	14.479	18.6896	27.1511	18.4293
1C-D5-2	Fall 2018 experiment - Control 2	23.6164	18.7122	27.2431	19.0486
1C-D5-3	Fall 2018 experiment - Control 3	24.387	18.8263	26.4965	19.2058
1C-D5-4	Fall 2018 experiment - Control 4	19.5079	18.3822	26.2692	18.8285
1C-D5-5	Fall 2018 experiment - Control 5	22.0977	19.3169	24.216	19.6397
1C-D5-6	Fall 2018 experiment - Control 6	22.2966	19.6024	25.0176	20.157
1C-D5-7	Fall 2018 experiment - Control 7	23.2949	19.6929	26.5094	20.2813
1C-D5-8	Fall 2018 experiment - Control 8	22.2774	19.5246	26.2091	20.4162
1C-D5-9	Fall 2018 experiment - Control 9	22.1439	18.5403	26.7044	18.3325
1C-D5-10	Fall 2018 experiment - Control 10	23.2466	18.2925	26.6352	18.6475
1C-D5-11	Fall 2018 experiment - Control 11	23.1215	19.607	23.5583	20.274
1C-D5-12	Fall 2018 experiment - Control 12	22.6168	18.922	24.0792	20.1887
1C-D5-13	Fall 2018 experiment - Control 13	17.7987	18.6841	25.4309	19.8996
1C-D5-14	Fall 2018 experiment - Control 14	23.9562	18.2326	27.319	19.6474
1C-D5-15	Fall 2018 experiment - Control 15	21.204	18.1427	28.1321	19.7864
1G0.1-D5-1	Fall 2018 experiment - 0.1 mM glyphosate 1	24.3746	21.1346	26.9177	20.0998
1G0.1-D5-2	Fall 2018 experiment - 0.1 mM glyphosate 2	25.8012	20.5166	25.9369	19.5929
1G0.1-D5-3	Fall 2018 experiment - 0.1 mM glyphosate 3	26.6408	20.8703	26.9744	20.2654
1G0.1-D5-4	Fall 2018 experiment - 0.1 mM glyphosate 4	25.0941	21.0055	24.974	21.2976
1G0.1-D5-5	Fall 2018 experiment - 0.1 mM glyphosate 5	24.5598	21.9559	25.5186	22.2253
1G0.1-D5-6	Fall 2018 experiment - 0.1 mM glyphosate 6	25.5506	21.0725	26.6146	21.0731
1G0.1-D5-7	Fall 2018 experiment - 0.1 mM glyphosate 7	25.7224	22.2204	25.7861	22.2387
1G0.1-D5-8	Fall 2018 experiment - 0.1 mM glyphosate 8	24.4323	21.7311	26.1467	21.5233
1G0.1-D5-9	Fall 2018 experiment - 0.1 mM glyphosate 9	22.061	18.9357	26.1575	18.56
1G0.1-D5-10	Fall 2018 experiment - 0.1 mM glyphosate 10	25.3579	18.7229	26.6062	17.8859
1G0.1-D5-11	Fall 2018 experiment - 0.1 mM glyphosate 11	25.8117	19.0669	27.49	18.4212
1G0.1-D5-12	Fall 2018 experiment - 0.1 mM glyphosate 12	25.9482	19.0688	28.6944	18.3783
1G0.1-D5-13	Fall 2018 experiment - 0.1 mM glyphosate 13	24.8639	19.7473	27.3247	18.9134
1G0.1-D5-14	Fall 2018 experiment - 0.1 mM glyphosate 14	24.8559	19.2802	26.7356	17.9646
1G0.1-D5-15	Fall 2018 experiment - 0.1 mM glyphosate 15	24.1375	19.585	26.5114	18.5958
1G1-D5-1	Fall 2018 experiment - 1 mM glyphosate 1	22.5355	17.3896	24.2194	18.6008
1G1-D5-2	Fall 2018 experiment - 1 mM glyphosate 2	22.3877	17.9198	24.8902	18.9342
1G1-D5-3	Fall 2018 experiment - 1 mM glyphosate 3	22.91	18.6605	23.2753	19.7134
1G1-D5-4	Fall 2018 experiment - 1 mM glyphosate 4	19.9067	18.0551	26.0124	19.6392
1G1-D5-5	Fall 2018 experiment - 1 mM glyphosate 5	23.5862	18.7997	25.8188	20.6024
1G1-D5-6	Fall 2018 experiment - 1 mM glyphosate 6	21.6992	18.9557	26.706	20.6281
1G1-D5-7	Fall 2018 experiment - 1 mM glyphosate 7	22.0812	19.1082	24.6129	20.5323
1G1-D5-8	Fall 2018 experiment - 1 mM glyphosate 8	21.0316	19.0297	24.4836	20.0005
1G1-D5-9	Fall 2018 experiment - 1 mM glyphosate 9	24.0338	20.561	27.7837	19.2473
1G1-D5-10	Fall 2018 experiment - 1 mM glyphosate 10	24.8531	20.3694	27.4079	19.4219
1G1-D5-11	Fall 2018 experiment - 1 mM glyphosate 11	24.4589	19.5673	26.2663	18.4197
1G1-D5-12	Fall 2018 experiment - 1 mM glyphosate 12	24.8831	19.9406	28.3914	19.3876
1G1-D5-13	Fall 2018 experiment - 1 mM glyphosate 13	25.6665	19.564	28.5535	18.9866
1G1-D5-14	Fall 2018 experiment - 1 mM glyphosate 14	25.3062	21.0936	29.0554	19.7189
1G1-D5-15	Fall 2018 experiment - 1 mM glyphosate 15	23.5588	20.7209	27.1864	19.653
1T0.1-D5-1	Fall 2018 experiment - 0.1 mM tylosin 1	25.5767	21.6736	NA	NA
1T0.1-D5-2	Fall 2018 experiment - 0.1 mM tylosin 2	24.3129	22.183	NA	NA
1T0.1-D5-3	Fall 2018 experiment - 0.1 mM tylosin 3	24.5884	21.8225	NA	NA
1T0.1-D5-4	Fall 2018 experiment - 0.1 mM tylosin 4	24.9854	21.6978	NA	NA
1T0.1-D5-5	Fall 2018 experiment - 0.1 mM tylosin 5	24.7461	21.3879	NA	NA
1T0.1-D5-6	Fall 2018 experiment - 0.1 mM tylosin 6	25.4994	22.4053	NA	NA
1T0.1-D5-7	Fall 2018 experiment - 0.1 mM tylosin 7	24.721	21.6782	NA	NA
1T0.1-D5-8	Fall 2018 experiment - 0.1 mM tylosin 8	25.0248	22.4122	NA	NA
1T0.1-D5-9	Fall 2018 experiment - 0.1 mM tylosin 9	25.805	21.6706	NA	NA
1T0.1-D5-10	Fall 2018 experiment - 0.1 mM tylosin 10	26.9282	20.7071	NA	NA
1T0.1-D5-11	Fall 2018 experiment - 0.1 mM tylosin 11	24.8322	20.016	NA	NA
1T0.1-D5-12	Fall 2018 experiment - 0.1 mM tylosin 12	24.8132	21.1411	NA	NA
1T0.1-D5-13	Fall 2018 experiment - 0.1 mM tylosin 13	23.4784	20.5728	NA	NA
1T0.1-D5-14	Fall 2018 experiment - 0.1 mM tylosin 14	27.1823	20.3207	NA	NA
1T0.1-D5-15	Fall 2018 experiment - 0.1 mM tylosin 15	24.9897	21.115	NA	NA

## Sheet: Figure_3_Data
Microbiome profile data based on 16S rRNA amplicons (showing numbers of reads) for Figure 3A-E
ASV	Description	L_mellifer	L_mellis	Firm4_sum	L_apis	L_helsingborgensis	L_kullabergensis	L_melliventris	Firm5_sum	Bifidobacterium	Snod_1	Snod_2	Snod_sum	Gill_1	Gill_2	Gill_sum	Comm_1	Comm_2	Comm_sum	Fris_1	Fris_2	Fris_sum	Bart_1	Bart_2	Bart_sum	L_kunkeei_1	L_kunkeei_2	L_kunkee_sum	Bombella	Total_bact	Description	Day	Experiment
Exp1-1	Fall 2018 experiment - Control 1	168784	442114	610898	6857169	1342295	1833533	2389009	12422006	149890	316155	3234189	3550344	33589	6022905	6056494	36108	0	36108	2264310	979955	3244265	705786	37787	743573	0	609218	609218	10077	27432873	C	5	First
Exp1-2	Fall 2018 experiment - Control 2	258239	419324	677563	6394060	2219950	2036213	1960704	12610927	371502	190281	3644544	3834825	0	2725857	2725857	1551951	35237	1587188	885463	3030911	3916374	1915399	74502	1989901	3020	610109	613129	0	28327266	C	5	First
Exp1-3	Fall 2018 experiment - Control 3	142520	442195	584715	13485348	1507916	2605449	2940118	20538831	223960	637524	3743067	4380591	455556	4827876	5283432	3702347	95438	3797785	1631985	4304241	5936226	1751600	172424	1924024	0	594259	594259	0	43263823	C	5	First
Exp1-4	Fall 2018 experiment - Control 4	136837	443916	580753	21207752	455480	2089168	1578440	25330840	199152	987408	3645765	4633173	121418	5704096	5825514	2159192	54606	2213798	655916	1970319	2626235	979057	677117	1656174	0	476680	476680	0	43542319	C	5	First
Exp1-5	Fall 2018 experiment - Control 5	394026	1172171	1566197	14169703	2045583	4611708	1962510	22789504	568556	1490745	6092545	7583290	246171	10042716	10288887	1232380	37345	1269725	0	4745844	4745844	1719387	59447	1778834	6097	1515134	1521231	0	52112068	C	5	First
Exp1-6	Fall 2018 experiment - 0.1 mM tylosin 1	7923	8510	16433	1096049	131467	253544	480971	1962031	587	36975	1351647	1388622	0	850429	850429	5209683	152009	5361692	371219	6647019	7018238	951964	168149	1120113	0	14673	14673	0	17732818	01Tyl	5	First
Exp1-7	Fall 2018 experiment - 0.1 mM tylosin 2	0	0	0	6083947	0	13992	16461	6114400	0	0	1670781	1670781	0	2529628	2529628	7410283	202469	7612752	448971	5512342	5961313	941563	1390946	2332509	0	6584	6584	0	26227967	01Tyl	5	First
Exp1-8	Fall 2018 experiment - 0.1 mM tylosin 3	5971	0	5971	4505186	192172	30400	1803920	6531678	0	0	1562891	1562891	467401	1946149	2413550	4697358	128115	4825473	1234461	4087727	5322188	941317	3294068	4235385	0	18457	18457	0	24915593	01Tyl	5	First
Exp1-9	Fall 2018 experiment - 0.1 mM tylosin 4	2593	0	2593	5125754	202256	171139	831711	6330860	9724	47323	888758	936081	309218	2416695	2725913	13075956	363023	13438979	0	7961870	7961870	897833	4238293	5136126	0	73901	73901	0	36616047	01Tyl	5	First
Exp1-10	Fall 2018 experiment - 0.1 mM tylosin 5	13750	21734	35484	2269227	337545	172099	5242820	8021691	12420	15968	1607000	1622968	35041	3116861	3151902	3437995	81614	3519609	0	4349944	4349944	744285	2454633	3198918	3992	57662	61654	0	23974590	01Tyl	5	First
Exp1-11	Fall 2018 experiment - 0.1 mM glyphosate 1	198740	412767	611507	14413320	1605204	2447789	2380170	20846483	139941	813774	2241406	3055180	1062492	5467101	6529593	1195377	33515	1228892	264594	5267773	5532367	1165978	0	1165978	0	436874	436874	0	39546815	01Gly	5	First
Exp1-12	Fall 2018 experiment - 0.1 mM glyphosate 2	40628	152174	192802	6824033	755822	500035	520709	8600599	62024	217082	357477	574559	30291	1340478	1370769	1130608	32695	1163303	1932346	1248645	3180991	912804	0	912804	2885	148568	151453	0	16209304	01Gly	5	First
Exp1-13	Fall 2018 experiment - 0.1 mM glyphosate 3	56178	160263	216441	6746740	786773	614818	840954	8989285	154845	29087	1163192	1192279	101804	2895574	2997378	1095322	26520	1121842	2125627	684398	2810025	992377	47338	1039715	2281	262923	265204	0	18787014	01Gly	5	First
Exp1-14	Fall 2018 experiment - 0.1 mM glyphosate 4	146494	296848	443342	4061499	670696	967759	894834	6594788	88154	304355	371489	675844	239151	2651256	2890407	1501	0	1501	111104	1387936	1499040	561738	9437	571175	0	436264	436264	0	13200515	01Gly	5	First
Exp1-15	Fall 2018 experiment - 0.1 mM glyphosate 5	80701	304030	384731	7949901	763204	778356	691725	10183186	144933	0	874209	874209	0	473008	473008	575450	13176	588626	3731035	2139408	5870443	1555064	126487	1681551	0	352121	352121	0	20552808	01Gly	5	First
Exp1-16	Fall 2018 experiment - 1 mM glyphosate 1	230272	425321	655593	11362157	1309867	1779657	2197494	16649175	103028	154542	118879	273421	0	1412454	1412454	1515483	38746	1554229	761704	2673008	3434712	1241621	13649	1255270	5724	549924	555648	0	25893530	1Gly	5	First
Exp1-17	Fall 2018 experiment - 1 mM glyphosate 2	50998	97537	148535	5759523	325957	669210	451311	7206001	33166	37624	172964	210588	73822	494463	568285	8559	0	8559	179918	2371212	2551130	393894	4101	397995	0	119827	119827	0	11244086	1Gly	5	First
Exp1-18	Fall 2018 experiment - 1 mM glyphosate 3	196509	420825	617334	7883986	741079	1180906	1021475	10827446	130697	17612	80179	97791	55152	1412638	1467790	2109688	50518	2160206	3112624	1015913	4128537	1121119	0	1121119	0	536228	536228	0	21087148	1Gly	5	First
Exp1-19	Fall 2018 experiment - 1 mM glyphosate 4	84066	297261	381327	8612228	445323	941010	602095	10600656	111709	556275	271511	827786	99970	2123994	2223964	3670885	98077	3768962	4555851	3187694	7743545	860352	13254	873606	0	378297	378297	0	26909852	1Gly	5	First
Exp1-20	Fall 2018 experiment - 1 mM glyphosate 5	224306	605857	830163	9338528	1315312	2617211	1871221	15142272	248818	319578	242805	562383	0	1839309	1839309	1924407	57811	1982218	1907757	2659298	4567055	787152	0	787152	0	778365	778365	0	26737735	1Gly	5	First
Exp2-1	Summer 2020 experiment - Control 1	80479	597947	678426	7857433	2120491	523659	801511	11303094	257095	9468	4285773	4295241	0	1182056	1182056	80479	0	80479	0	3759201	3759201	388192	0	388192	981769	272754	1254523	20029	23218336	C	5	Second
Exp2-2	Summer 2020 experiment - Control 2	255772	1960920	2216692	11887221	3525490	1409675	1674559	18496945	260328	101528	5555396	5656924	0	3436979	3436979	10413	0	10413	0	2775095	2775095	62479	0	62479	6475005	594198	7069203	83956	40069014	C	5	Second
Exp2-3	Summer 2020 experiment - Control 3	94731	2376775	2471506	9807625	6262716	1202760	1701243	18974344	448830	30053	5329123	5359176	0	2811232	2811232	23519	0	23519	0	7308027	7308027	361939	0	361939	3241116	395258	3636374	13066	41408013	C	5	Second
Exp2-4	Summer 2020 experiment - Control 4	160092	1462175	1622267	18067124	6621022	1508747	1131318	27328211	876141	0	11358779	11358779	0	4015887	4015887	1129377	0	1129377	0	6249414	6249414	734483	0	734483	957642	663655	1621297	0	54935856	C	5	Second
Exp2-5	Summer 2020 experiment - Control 5	86493	978544	1065037	15339399	2571750	669423	907405	19487977	170938	0	4357388	4357388	0	900752	900752	275855	0	275855	0	3116295	3116295	199087	0	199087	1175072	231841	1406913	26613	31006855	C	5	Second
Exp2-6	Summer 2020 experiment - 0.1 mM tylosin 1	328374	439298	767672	2096250	4077491	668060	1397395	8239196	10370	0	1806527	1806527	0	143919	143919	3815106	107154	3922260	0	405361	405361	230019	0	230019	2729430	269612	2999042	1435732	19960098	01Tyl	5	Second
Exp2-7	Summer 2020 experiment - 0.1 mM tylosin 2	198230	416900	615130	5694294	3481753	590834	1856190	11623071	36252	0	2192872	2192872	0	239110	239110	1740491	45508	1785999	0	4408113	4408113	477449	0	477449	1625564	360208	1985772	7713	23371481	01Tyl	5	Second
Exp2-8	Summer 2020 experiment - 0.1 mM tylosin 3	53509	533432	586941	3140438	2667495	283833	894039	6985805	71789	0	2555823	2555823	0	1488958	1488958	318398	0	318398	0	5157511	5157511	230988	0	230988	766082	371907	1137989	155875	18690077	01Tyl	5	Second
Exp2-9	Summer 2020 experiment - 0.1 mM tylosin 4	121796	639017	760813	11914671	3307598	559823	1637960	17420052	8193	21301	4074965	4096266	0	1322274	1322274	699096	0	699096	0	4345865	4345865	197167	0	197167	1250726	484998	1735724	16385	30601835	01Tyl	5	Second
Exp2-10	Summer 2020 experiment - 0.1 mM tylosin 5	362811	861282	1224093	4491365	4722460	1149953	1745831	12109609	213349	26028	3627717	3653745	0	1986391	1986391	2753815	80449	2834264	0	4569448	4569448	475992	0	475992	1407470	549343	1956813	10253	29033957	01Tyl	5	Second
Exp2-11	Summer 2020 experiment - 0.1 mM glyphosate 1	58927	630761	689688	10771040	10900920	871881	1389598	23933439	81175	0	720354	720354	0	677061	677061	9621	0	9621	0	7810252	7810252	748014	0	748014	1388997	270584	1659581	457587	36786772	01Gly	5	Second
Exp2-12	Summer 2020 experiment - 0.1 mM glyphosate 2	123514	3449458	3572972	18407675	10330498	1907969	2899333	33545475	103199	0	1717822	1717822	0	24378	24378	78009	0	78009	0	9604852	9604852	205586	0	205586	6381295	944233	7325528	221838	56399659	01Gly	5	Second
Exp2-13	Summer 2020 experiment - 0.1 mM glyphosate 3	261489	3405561	3667050	16388707	13771159	2113185	2218667	34491718	1184235	338606	3967540	4306146	0	7099202	7099202	429906	0	429906	0	7191388	7191388	425473	0	425473	4546362	425473	4971835	136506	63903459	01Gly	5	Second
Exp2-14	Summer 2020 experiment - 0.1 mM glyphosate 4	180074	1484079	1664153	12098033	3889353	2492861	2652723	21132970	202124	616172	2014501	2630673	0	3132308	3132308	246836	0	246836	0	6869762	6869762	129237	0	129237	3896091	688446	4584537	6737	40599337	01Gly	5	Second
Exp2-15	Summer 2020 experiment - 0.1 mM glyphosate 5	6174	368914	375088	23970118	7818188	142780	411362	32342448	16979	0	848192	848192	0	9858789	9858789	934632	29328	963960	0	10161329	10161329	834300	0	834300	2999931	223818	3223749	43992	58668826	01Gly	5	Second
Exp2-16	Summer 2020 experiment - 1 mM glyphosate 1	141087	1069202	1210289	25187443	6312372	1079401	2826841	35406057	412212	0	838023	838023	0	109640	109640	40796	0	40796	0	13353127	13353127	2797094	0	2797094	7643350	371416	8014766	62894	62244898	1Gly	5	Second
Exp2-17	Summer 2020 experiment - 1 mM glyphosate 2	150517	2054440	2204957	7889091	6101634	903105	1640887	16534717	402202	0	869547	869547	0	203322	203322	609472	0	609472	0	8911623	8911623	293632	0	293632	1398085	184075	1582160	12831	31624463	1Gly	5	Second
Exp2-18	Summer 2020 experiment - 1 mM glyphosate 3	99767	1235365	1335132	11397357	3383346	1472599	1862013	18115315	279532	0	246889	246889	0	33562	33562	292405	0	292405	0	6093149	6093149	395850	0	395850	3415069	369184	3784253	25746	30601833	1Gly	5	Second
Exp2-19	Summer 2020 experiment - 1 mM glyphosate 4	148955	1806804	1955759	6911320	3575944	1163480	1797303	13448047	502173	14251	479100	493351	0	896785	896785	128597	0	128597	0	6183849	6183849	372897	0	372897	980255	130293	1110548	32234	25124240	1Gly	5	Second
Exp2-20	Summer 2020 experiment - 1 mM glyphosate 5	323995	2479539	2803534	12001875	8710396	2426451	2356968	25495690	490287	0	454374	454374	0	368496	368496	371619	0	371619	0	5879537	5879537	543375	0	543375	4990307	1053960	6044267	1192927	43644106	1Gly	5	Second

## Sheet: Figure_S2_Data
Microbiome profile data based on 16S rRNA amplicons for Figure S2
ASV	Description	L_mellifer	L_mellis	Firm4_sum	L_apis	L_helsingborgensis	L_kullabergensis	L_melliventris	Firm5_sum	Bifidobacterium	Snod_1	Snod_2	Snod_sum	Gill_1	Gill_2	Gill_sum	Comm_1	Comm_2	Comm_sum	Fris_1	Fris_2	Fris_sum	Bart_1	Bart_2	Bart_sum	L_kunkeei_1	L_kunkeei_2	L_kunkeei_sum	Bombella	Cup	Description	Day	Experiment
Exp1-1	Fall 2018 experiment - Control 1	0.615262	1.61162	2.22688	24.9962	4.89302	6.68371	8.70856	45.2815	0.54639	1.15247	11.7895	12.9419	0.12244	21.9551	22.0775	0.131623	0	0.131623	8.254	3.57219	11.8262	2.57278	0.137745	2.71052	0	2.22076	2.22076	0.0367321	1	C	5	First
Exp1-2	Fall 2018 experiment - Control 2	0.911627	1.48028	2.39191	22.5721	7.8368	7.18817	6.92161	44.5187	1.31146	0.671725	12.8659	13.5376	0	9.62273	9.62273	5.47865	0.124394	5.60304	3.12583	10.6996	13.8255	6.76168	0.263004	7.02468	0.0106623	2.15379	2.16445	0	2	C	5	First
Exp1-3	Fall 2018 experiment - Control 3	0.329421	1.02209	1.35151	31.17	3.4854	6.02224	6.79579	47.4735	0.517662	1.47357	8.65173	10.1253	1.05297	11.1592	12.2121	8.5576	0.220595	8.7782	3.77217	9.94882	13.721	4.04865	0.398541	4.44719	0	1.37357	1.37357	0	3	C	5	First
Exp1-4	Fall 2018 experiment - Control 4	0.314261	1.0195	1.33377	48.7061	1.04606	4.79802	3.62507	58.1752	0.457376	2.2677	8.37292	10.6406	0.278852	13.1001	13.379	4.95884	0.125409	5.08425	1.50639	4.52507	6.03146	2.24852	1.55508	3.80359	0	1.09475	1.09475	0	4	C	5	First
Exp1-5	Fall 2018 experiment - Control 5	0.756113	2.24933	3.00544	27.1908	3.92535	8.8496	3.76594	43.7317	1.09103	2.86065	11.6912	14.5519	0.472388	19.2714	19.7438	2.36486	0.0716626	2.43653	0	9.107	9.107	3.2994	0.114075	3.41348	0.0117	2.90745	2.91915	0	5	C	5	First
Exp1-6	Fall 2018 experiment - 0.1 mM tylosin 1	0.0446813	0.047991	0.0926723	6.18091	0.741378	1.4298	2.71232	11.0644	0.00330972	0.208513	7.62229	7.83081	0	4.79579	4.79579	29.3788	0.857219	30.236	2.0934	37.4843	39.5777	5.36837	0.948236	6.31661	0	0.0827431	0.0827431	0	6	01Tyl	5	First
Exp1-7	Fall 2018 experiment - 0.1 mM tylosin 2	0	0	0	23.1964	0	0.0533467	0.0627609	23.3125	0	0	6.37023	6.37023	0	9.64477	9.64477	28.2534	0.771958	29.0253	1.7118	21.017	22.7288	3.58992	5.30329	8.89321	0	0.0251043	0.0251043	0	7	01Tyl	5	First
Exp1-8	Fall 2018 experiment - 0.1 mM tylosin 3	0.0239667	0	0.0239667	18.0818	0.771292	0.122012	7.24012	26.2152	0	0	6.27274	6.27274	1.87594	7.81097	9.68691	18.8531	0.514195	19.3673	4.95457	16.4063	21.3609	3.77802	13.2209	16.9989	0	0.0740789	0.0740789	0	8	01Tyl	5	First
Exp1-9	Fall 2018 experiment - 0.1 mM tylosin 4	0.00708165	0	0.00708165	13.9987	0.552369	0.467389	2.27144	17.2899	0.0265562	0.12924	2.42724	2.55648	0.844487	6.6001	7.44459	35.711	0.991431	36.7024	0	21.7442	21.7442	2.45202	11.575	14.027	0	0.201827	0.201827	0	9	01Tyl	5	First
Exp1-10	Fall 2018 experiment - 0.1 mM tylosin 5	0.0573532	0.0906551	0.148008	9.46513	1.40793	0.717841	21.8682	33.4591	0.0518029	0.0666038	6.70293	6.76953	0.146158	13.0007	13.1468	14.3402	0.340419	14.6806	0	18.144	18.144	3.10448	10.2385	13.343	0.0166509	0.240514	0.257165	0	10	01Tyl	5	First
Exp1-11	Fall 2018 experiment - 0.1 mM glyphosate 1	0.502542	1.04374	1.54628	36.4462	4.059	6.1896	6.01861	52.7134	0.353861	2.05775	5.66773	7.72548	2.68667	13.8244	16.511	3.02269	0.0847483	3.10744	0.669065	13.3203	13.9894	2.94835	0	2.94835	0	1.1047	1.1047	0	11	01Gly	5	First
Exp1-12	Fall 2018 experiment - 0.1 mM glyphosate 2	0.250645	0.938807	1.18945	42.0995	4.66289	3.08486	3.21241	53.0597	0.382642	1.33925	2.20538	3.54463	0.186872	8.26981	8.45668	6.97505	0.201703	7.17676	11.9212	7.70326	19.6245	5.63136	0	5.63136	0.0177973	0.91656	0.934358	0	12	01Gly	5	First
Exp1-13	Fall 2018 experiment - 0.1 mM glyphosate 3	0.299024	0.853053	1.15208	35.9117	4.18785	3.27257	4.47625	47.8484	0.824213	0.154825	6.19147	6.34629	0.541886	15.4126	15.9545	5.83021	0.141164	5.97137	11.3143	3.64293	14.9573	5.28225	0.251969	5.53422	0.0121431	1.39949	1.41164	0	13	01Gly	5	First
Exp1-14	Fall 2018 experiment - 0.1 mM glyphosate 4	1.10976	2.24876	3.35852	30.7677	5.08084	7.33122	6.77878	49.9586	0.667804	2.30563	2.8142	5.11983	1.81168	20.0845	21.8962	0.0113738	0	0.0113738	0.841661	10.5143	11.3559	4.25542	0.0714924	4.32692	0	3.3049	3.3049	0	14	01Gly	5	First
Exp1-15	Fall 2018 experiment - 0.1 mM glyphosate 5	0.392653	1.47926	1.87191	38.6804	3.71338	3.7871	3.3656	49.5464	0.705173	0	4.25348	4.25348	0	2.30143	2.30143	2.79986	0.0641067	2.86397	18.1534	10.4093	28.5627	7.56619	0.615424	8.18161	0	1.71325	1.71325	0	15	01Gly	5	First
Exp1-16	Fall 2018 experiment - 1 mM glyphosate 1	0.889305	1.64258	2.53188	43.8803	5.05866	6.87298	8.48665	64.2986	0.397892	0.596837	0.459106	1.05594	0	5.45485	5.45485	5.85275	0.149634	6.00238	2.94168	10.3231	13.2648	4.7951	0.0527121	4.84781	0.0221051	2.12379	2.14589	0	16	1Gly	5	First
Exp1-17	Fall 2018 experiment - 1 mM glyphosate 2	0.453551	0.867455	1.32101	51.2227	2.89892	5.95166	4.01377	64.087	0.294967	0.334613	1.53827	1.87288	0.656538	4.39754	5.05408	0.0761204	0	0.0761204	1.60011	21.0885	22.6886	3.50312	0.0364744	3.5396	0	1.06569	1.06569	0	17	1Gly	5	First
Exp1-18	Fall 2018 experiment - 1 mM glyphosate 3	0.931889	1.99565	2.92754	37.3876	3.51436	5.60012	4.84406	51.3462	0.619794	0.0835183	0.380228	0.463746	0.261544	6.69905	6.96059	10.0046	0.239566	10.2442	14.7608	4.81769	19.5785	5.3166	0	5.3166	0	2.54291	2.54291	0	18	1Gly	5	First
Exp1-19	Fall 2018 experiment - 1 mM glyphosate 4	0.312399	1.10465	1.41705	32.004	1.65487	3.4969	2.23745	39.3932	0.415125	2.06718	1.00896	3.07614	0.371501	7.893	8.2645	13.6414	0.364465	14.0059	16.93	11.8458	28.7759	3.19716	0.0492521	3.24642	0	1.40579	1.40579	0	19	1Gly	5	First
Exp1-20	Fall 2018 experiment - 1 mM glyphosate 5	0.838912	2.26593	3.10484	34.9264	4.91931	9.78846	6.99843	56.6326	0.930587	1.19523	0.9081	2.10333	0	6.87908	6.87908	7.19734	0.216214	7.41356	7.13507	9.94586	17.0809	2.94397	0	2.94397	0	2.91111	2.91111	0	20	1Gly	5	First
Exp2-1	Summer 2020 experiment - Control 1	0.346618	2.57532	2.92194	33.8415	9.13283	2.25537	3.45206	48.6818	1.10729	0.0407786	18.4586	18.4993	0	5.09105	5.09105	0.346618	0	0.346618	0	16.1907	16.1907	1.67192	0	1.67192	4.22842	1.17474	5.40316	0.0862623	21	C	5	Second
Exp2-2	Summer 2020 experiment - Control 2	0.638329	4.89386	5.53218	29.6669	8.79854	3.51812	4.17919	46.1627	0.649699	0.253382	13.8646	14.118	0	8.57765	8.57765	0.0259879	0	0.0259879	0	6.92579	6.92579	0.155928	0	0.155928	16.1596	1.48294	17.6426	0.209528	22	C	5	Second
Exp2-3	Summer 2020 experiment - Control 3	0.228775	5.73989	5.96867	23.6853	15.1244	2.90466	4.10849	45.8229	1.08392	0.072577	12.8698	12.9424	0	6.7891	6.7891	0.0567994	0	0.0567994	0	17.6488	17.6488	0.874079	0	0.874079	7.82727	0.954545	8.78181	0.0315552	23	C	5	Second
Exp2-4	Summer 2020 experiment - Control 4	0.291416	2.6616	2.95302	32.8877	12.0523	2.74638	2.05934	49.7457	1.59484	0	20.6764	20.6764	0	7.31014	7.31014	2.05581	0	2.05581	0	11.3758	11.3758	1.33698	0	1.33698	1.7432	1.20805	2.95125	0	24	C	5	Second
Exp2-5	Summer 2020 experiment - Control 5	0.278947	3.1559	3.43484	49.471	8.29413	2.15895	2.92647	62.8505	0.551292	0	14.053	14.053	0	2.90501	2.90501	0.889659	0	0.889659	0	10.0503	10.0503	0.642073	0	0.642073	3.78972	0.74771	4.53743	0.0858298	25	C	5	Second
Exp2-6	Summer 2020 experiment - 0.1 mM tylosin 1	1.64515	2.20088	3.84603	10.5022	20.4282	3.34698	7.00094	41.2783	0.0519521	0	9.05069	9.05069	0	0.721033	0.721033	19.1137	0.536839	19.6505	0	2.03086	2.03086	1.15239	0	1.15239	13.6744	1.35076	15.0252	7.19301	26	01Tyl	5	Second
Exp2-7	Summer 2020 experiment - 0.1 mM tylosin 2	0.848171	1.7838	2.63197	24.3643	14.8974	2.52801	7.94211	49.7319	0.155113	0	9.38268	9.38268	0	1.02309	1.02309	7.44707	0.194716	7.64179	0	18.8611	18.8611	2.04287	0	2.04287	6.95533	1.54123	8.49656	0.0330028	27	01Tyl	5	Second
Exp2-8	Summer 2020 experiment - 0.1 mM tylosin 3	0.286299	2.85409	3.14039	16.8027	14.2723	1.51863	4.7835	37.3771	0.384102	0	13.6748	13.6748	0	7.96657	7.96657	1.70357	0	1.70357	0	27.5949	27.5949	1.23589	0	1.23589	4.09887	1.98986	6.08873	0.834	28	01Tyl	5	Second
Exp2-9	Summer 2020 experiment - 0.1 mM tylosin 4	0.398001	2.08817	2.48617	38.9345	10.8085	1.82938	5.35249	56.9249	0.0267714	0.0696056	13.3161	13.3857	0	4.3209	4.3209	2.28449	0	2.28449	0	14.2013	14.2013	0.644298	0	0.644298	4.0871	1.58487	5.67196	0.0535427	29	01Tyl	5	Second
Exp2-10	Summer 2020 experiment - 0.1 mM tylosin 5	1.24961	2.96646	4.21607	15.4694	16.2653	3.96072	6.01307	41.7084	0.734825	0.0896459	12.4947	12.5844	0	6.84161	6.84161	9.48481	0.277087	9.7619	0	15.7383	15.7383	1.63943	0	1.63943	4.84767	1.89207	6.73974	0.0353151	30	01Tyl	5	Second
Exp2-11	Summer 2020 experiment - 0.1 mM glyphosate 1	0.160186	1.71464	1.87483	29.2797	29.6327	2.37009	3.77744	65.0599	0.220664	0	1.95819	1.95819	0	1.8405	1.8405	0.0261528	0	0.0261528	0	21.2311	21.2311	2.03338	0	2.03338	3.77581	0.735547	4.51135	1.24389	31	01Gly	5	Second
Exp2-12	Summer 2020 experiment - 0.1 mM glyphosate 2	0.218998	6.1161	6.3351	32.6379	18.3166	3.38294	5.14069	59.4782	0.182979	0	3.0458	3.0458	0	0.0432233	0.0432233	0.138315	0	0.138315	0	17.03	17.03	0.364517	0	0.364517	11.3144	1.67418	12.9886	0.393332	32	01Gly	5	Second
Exp2-13	Summer 2020 experiment - 0.1 mM glyphosate 3	0.409194	5.32923	5.73842	25.646	21.5499	3.30684	3.4719	53.9747	1.85316	0.529871	6.20865	6.73852	0	11.1093	11.1093	0.672742	0	0.672742	0	11.2535	11.2535	0.665807	0	0.665807	7.11442	0.665807	7.78023	0.213613	33	01Gly	5	Second
Exp2-14	Summer 2020 experiment - 0.1 mM glyphosate 4	0.443539	3.65543	4.09897	29.7986	9.57984	6.14015	6.53391	52.0525	0.49785	1.51769	4.96191	6.4796	0	7.71517	7.71517	0.607981	0	0.607981	0	16.9209	16.9209	0.318322	0	0.318322	9.59644	1.69571	11.2921	0.016595	34	01Gly	5	Second
Exp2-15	Summer 2020 experiment - 0.1 mM glyphosate 5	0.010524	0.628807	0.639331	40.8567	13.326	0.243367	0.701159	55.1271	0.0289409	0	1.44573	1.44573	0	16.8041	16.8041	1.59306	0.0499888	1.64305	0	17.3198	17.3198	1.42205	0	1.42205	5.11333	0.381494	5.49482	0.0749832	35	01Gly	5	Second
Exp2-16	Summer 2020 experiment - 1 mM glyphosate 1	0.226664	1.71773	1.9444	40.4651	10.1412	1.73412	4.54148	56.8819	0.662243	0	1.34633	1.34633	0	0.176143	0.176143	0.0655415	0	0.0655415	0	21.4526	21.4526	4.49369	0	4.49369	12.2795	0.596701	12.8762	0.101043	36	1Gly	5	Second
Exp2-17	Summer 2020 experiment - 1 mM glyphosate 2	0.475953	6.49636	6.97232	24.9462	19.294	2.85572	5.18866	52.2846	1.27181	0	2.7496	2.7496	0	0.642926	0.642926	1.92722	0	1.92722	0	28.1795	28.1795	0.928498	0	0.928498	4.4209	0.582067	5.00296	0.040573	37	1Gly	5	Second
Exp2-18	Summer 2020 experiment - 1 mM glyphosate 3	0.326017	4.0369	4.36292	37.244	11.056	4.81213	6.08464	59.1968	0.913448	0	0.806779	0.806779	0	0.109674	0.109674	0.955514	0	0.955514	0	19.9111	19.9111	1.29355	0	1.29355	11.1597	1.20641	12.3661	0.0841334	38	1Gly	5	Second
Exp2-19	Summer 2020 experiment - 1 mM glyphosate 4	0.592875	7.19148	7.78435	27.5086	14.233	4.63091	7.15366	53.5262	1.99876	0.0567215	1.90692	1.96364	0	3.5694	3.5694	0.511844	0	0.511844	0	24.6131	24.6131	1.48421	0	1.48421	3.90163	0.518597	4.42023	0.128299	39	1Gly	5	Second
Exp2-20	Summer 2020 experiment - 1 mM glyphosate 5	0.742357	5.68127	6.42363	27.4994	19.9578	5.55963	5.40043	58.4173	1.12337	0	1.04109	1.04109	0	0.84432	0.84432	0.851475	0	0.851475	0	13.4715	13.4715	1.24501	0	1.24501	11.4341	2.4149	13.849	2.73331	40	1Gly	5	Second

## Sheet: Figure_4_Data
RT-qPCR data for Figure 4
sample	Description	hym	rps5_hym	ppo	rps5_ppo	api	rps5_api	aba	rps5_aba	def	rps5_def
1C-D5-1	Fall 2020 experiment - Control 1	19.5745	19.6975	26.4763	19.8292	20.8923	17.7624	17.5434	20.3392	27.5694	21.2817
1C-D5-2	Fall 2020 experiment - Control 2	23.0549	20.3504	26.3206	20.7725	23.6779	18.3245	19.7489	21.4724	27.1709	21.9752
1C-D5-3	Fall 2020 experiment - Control 3	23.1107	21.7214	26.8506	21.7891	23.2965	19.1886	18.4754	21.7732	27.647	22.2202
1C-D5-4	Fall 2020 experiment - Control 4	23.9574	20.9197	24.4141	21.2455	23.0482	19.7574	23.7542	22.5876	26.0635	22.7646
1C-D5-5	Fall 2020 experiment - Control 5	14.2612	22.2799	26.9729	22.2354	17.9663	20.2938	15.0412	22.5149	23.0925	23.0588
1C-D5-6	Fall 2020 experiment - Control 6	14.9941	21.1532	24.8818	21.1854	19.3745	19.8281	14.8117	21.2175	24.8887	22.3925
1C-D5-7	Fall 2020 experiment - Control 7	23.239	21.0581	25.416	21.7479	24.676	20.3104	18.7313	22.548	26.9154	22.8428
1C-D5-8	Fall 2020 experiment - Control 8	22.9005	20.5361	25.2543	20.9461	23.3718	19.5233	20.1811	22.2118	26.6214	22.4568
1C-D5-9	Fall 2020 experiment - Control 9	22.8615	20.8622	28.2733	21.1158	22.2883	18.3336	18.9014	21.6043	30.3167	21.932
1C-D5-10	Fall 2020 experiment - Control 10	22.2824	21.2846	27.4618	21.3305	21.7452	18.5813	17.7512	21.4287	29.1362	22.2836
1C-D5-11	Fall 2020 experiment - Control 11	20.654	21.0714	25.85	20.9739	22.5665	19.14	17.2943	21.0684	27.5761	21.9424
1C-D5-12	Fall 2020 experiment - Control 12	19.5885	20.3966	24.7609	20.5492	23.6084	19.3873	19.3569	21.4628	26.7049	22.392
1C-D5-13	Fall 2020 experiment - Control 13	21.1018	21.5467	24.8371	21.3618	24.2034	19.463	19.7386	22.0324	26.3999	22.5085
1C-D5-14	Fall 2020 experiment - Control 14	14.4812	20.4574	24.9229	20.7027	20.5403	19.4707	15.2794	21.2505	26.8597	21.6202
1C-D5-15	Fall 2020 experiment - Control 15	25.1605	26.6031	25.3836	26.7796	25.4059	25.398	27.0217	27.0214	27.5656	27.9672
1C-D5-16	Fall 2020 experiment - Control 16	24.2512	25.4958	24.0242	25.4689	24.2042	23.5415	27.2328	25.9461	26.8561	26.8508
1C-D5-17	Fall 2020 experiment - Control 17	21.1446	22.0578	24.0952	22.0739	22.3284	20.0524	19.5111	22.2289	26.9976	23.3787
1G0.1-D5-1	Fall 2020 experiment - 0.1 mM glyphosate 1	23.7495	20.8926	25.65	20.9818	24.6676	18.7962	23.4964	21.2248	27.955	22.091
1G0.1-D5-2	Fall 2020 experiment - 0.1 mM glyphosate 2	23.0182	20.3816	26.3294	20.5156	24.5817	18.094	22.0336	20.8597	28.481	21.4286
1G0.1-D5-3	Fall 2020 experiment - 0.1 mM glyphosate 3	19.9308	21.7279	24.8657	21.6011	23.5721	19.0286	18.8697	21.5745	27.0781	22.5514
1G0.1-D5-4	Fall 2020 experiment - 0.1 mM glyphosate 4	18.641	21.6525	25.1734	21.5357	22.5412	19.0521	18.037	21.7644	26.8527	22.4112
1G0.1-D5-5	Fall 2020 experiment - 0.1 mM glyphosate 5	18.903	21.5261	25.1845	21.0882	23.3164	18.9366	19.5102	21.8186	27.0766	22.2039
1G0.1-D5-6	Fall 2020 experiment - 0.1 mM glyphosate 6	21.9677	21.3536	25.604	20.7169	23.0389	19.5294	20.0709	21.7065	27.9651	22.1642
1G0.1-D5-7	Fall 2020 experiment - 0.1 mM glyphosate 7	18.0169	21.137	24.5338	20.9996	20.5447	19.2231	17.5025	21.273	26.895	22.4857
1G0.1-D5-8	Fall 2020 experiment - 0.1 mM glyphosate 8	18.3854	21.2408	25.3052	20.9834	22.7387	19.262	17.3872	21.4229	27.1098	22.0419
1G0.1-D5-9	Fall 2020 experiment - 0.1 mM glyphosate 9	23.1301	20.8763	26.0789	21.2927	23.8755	18.7499	21.9696	21.2946	27.7949	21.5395
1G0.1-D5-10	Fall 2020 experiment - 0.1 mM glyphosate 10	18.8756	21.0692	26.1475	21.6975	21.6099	20.3086	16.649	22.158	27.93	22.2501
1G0.1-D5-11	Fall 2020 experiment - 0.1 mM glyphosate 11	16.7922	20.6358	24.7599	21.273	21.6616	18.8632	16.4306	21.6337	26.2666	22.0249
1G1-D5-1	Fall 2020 experiment - 1 mM glyphosate 1	22.5744	20.8212	26.633	21.2211	24.1865	17.99	21.3441	20.9582	28.4152	21.3805
1G1-D5-2	Fall 2020 experiment - 1 mM glyphosate 2	22.8112	20.0519	25.9635	20.3563	24.9281	17.9726	20.5675	20.4313	28.0729	20.9624
1G1-D5-3	Fall 2020 experiment - 1 mM glyphosate 3	22.7944	20.115	25.4819	20.249	22.8731	17.4308	18.1838	20.177	27.4834	20.5154
1G1-D5-4	Fall 2020 experiment - 1 mM glyphosate 4	23.4474	21.2401	25.9369	21.5274	24.7805	18.9042	20.1863	21.2267	27.8689	21.6684
1G1-D5-5	Fall 2020 experiment - 1 mM glyphosate 5	22.9023	19.9175	25.1243	20.0391	23.7366	18.0234	20.6089	20.0375	27.2785	20.7033
1G1-D5-6	Fall 2020 experiment - 1 mM glyphosate 6	24.2478	19.7284	25.9218	20.0721	23.9969	18.5325	23.5064	20.6227	27.8568	20.456
1G1-D5-7	Fall 2020 experiment - 1 mM glyphosate 7	23.7501	20.9461	25.5695	21.2839	24.9715	19.6463	21.5851	21.3883	27.639	21.6301
1G1-D5-8	Fall 2020 experiment - 1 mM glyphosate 8	22.7164	20.8121	26.4861	20.7981	23.3482	19.3563	19.1044	21.1802	28.2687	21.3526
1G1-D5-9	Fall 2020 experiment - 1 mM glyphosate 9	21.3671	19.9694	26.1915	20.4218	24.388	18.8197	21.269	20.6021	28.3638	21.7198
1G1-D5-10	Fall 2020 experiment - 1 mM glyphosate 10	22.304	20.8514	25.9304	20.8529	23.5145	18.4802	19.9241	21.1665	28.1923	22.0015
1G1-D5-11	Fall 2020 experiment - 1 mM glyphosate 11	18.1343	20.0654	24.7746	19.9155	22.5778	17.7248	16.5502	20.1955	26.7605	20.9489
1G1-D5-12	Fall 2020 experiment - 1 mM glyphosate 12	20.5192	20.7613	25.1383	20.9434	22.5256	19.1866	18.181	21.2153	27.1334	21.8893
1G1-D5-13	Fall 2020 experiment - 1 mM glyphosate 13	19.8278	21.3825	25.7977	21.1	23.3148	19.1539	16.7567	21.0839	27.0116	21.9625
1G1-D5-14	Fall 2020 experiment - 1 mM glyphosate 14	17.5679	20.268	25.1035	20.2157	21.8784	18.6079	17.6298	20.3423	25.8806	21.0423
1G1-D5-15	Fall 2020 experiment - 1 mM glyphosate 15	24.741	20.5401	25.3724	20.2199	24.4669	18.8354	22.2431	20.8843	27.4483	21.4499
1G1-D5-16	Fall 2020 experiment - 1 mM glyphosate 16	24.1765	21.1594	25.3474	21.3339	24.187	18.6403	19.7457	21.0402	27.248	21.6423
1G1-D5-17	Fall 2020 experiment - 1 mM glyphosate 17	19.3404	21.7813	25.1123	21.9198	21.9943	19.8299	17.1301	22.5618	27.0291	22.7381
1G1-D5-18	Fall 2020 experiment - 1 mM glyphosate 18	21.2947	21.7551	24.5385	22.0177	22.3202	19.9208	18.4562	22.526	26.5632	22.4739
1G1-D5-19	Fall 2020 experiment - 1 mM glyphosate 19	22.3072	21.2683	24.4592	21.6254	23.6182	20.1646	19.697	22.0573	26.6392	22.5101
1T0.1-D5-1	Fall 2020 experiment - 0.1 mM tylosin 1	18.5556	20.7564	25.6449	21.3248	23.1732	19.5691	17.1462	21.7247	27.2336	22.1124
1T0.1-D5-2	Fall 2020 experiment - 0.1 mM tylosin 2	21.6126	20.4886	26.5078	20.5999	24.7196	18.0326	19.4288	21.1087	28.7357	21.3111
1T0.1-D5-3	Fall 2020 experiment - 0.1 mM tylosin 3	24.4441	21.2834	25.5916	21.3909	24.3719	19.2303	21.4984	21.817	27.5689	21.9409
1T0.1-D5-4	Fall 2020 experiment - 0.1 mM tylosin 4	20.4584	21.7206	25.1792	21.8386	24.365	19.6726	20.0707	21.9274	27.3231	22.501
1T0.1-D5-5	Fall 2020 experiment - 0.1 mM tylosin 5	17.9669	20.6588	25.1887	20.7182	22.8234	18.2708	17.7376	20.8971	27.0138	21.0422
1T0.1-D5-6	Fall 2020 experiment - 0.1 mM tylosin 6	17.686	21.2187	25.271	21.2219	22.6199	18.8406	17.0082	21.4432	27.141	21.772
1T0.1-D5-7	Fall 2020 experiment - 0.1 mM tylosin 7	24.8577	20.6976	25.7012	20.7296	24.5834	19.4956	23.4342	21.6078	27.892	21.9914
1T0.1-D5-8	Fall 2020 experiment - 0.1 mM tylosin 8	19.2055	20.9617	25.5399	21.2378	21.804	19.3276	17.5856	21.4946	27.7771	21.6882
1T0.1-D5-9	Fall 2020 experiment - 0.1 mM tylosin 9	16.8121	20.6099	24.9916	20.7853	23.0973	19.1919	18.0124	21.3742	27.3364	22.4812
1T0.1-D5-10	Fall 2020 experiment - 0.1 mM tylosin 10	23.01	20.8574	25.7395	21.3295	25.2669	19.5985	20.3177	22.2133	28.472	22.8574
1T0.1-D5-11	Fall 2020 experiment - 0.1 mM tylosin 11	22.0722	21.4125	25.617	21.2198	23.6147	19.6668	20.0942	21.882	27.8234	22.5856
1T0.1-D5-12	Fall 2020 experiment - 0.1 mM tylosin 12	17.8307	20.9772	25.5721	21.1457	24.0722	19.7253	18.2549	22.4615	27.5192	22.583
1T0.1-D5-13	Fall 2020 experiment - 0.1 mM tylosin 13	20.6606	20.8547	25.1029	21.1147	24.2899	19.4015	20.9163	22.2051	26.6762	22.7172

## Sheet: Figure_6_Figure_S4_Data
Data on dopachrome and dopamine levels for Figure 6 and Figure S4
Sample	OD	Subgroup	Group	Experiment	Assay
1	0.0916	Control	Control	1_day_old_bees	30min
2	0.0881	Control	Control	1_day_old_bees	30min
3	0.0983	Control	Control	1_day_old_bees	30min
4	0.0984	Control	Control	1_day_old_bees	30min
5	0.1048	Control	Control	1_day_old_bees	30min
6	0.0928	Control	Control	1_day_old_bees	30min
7	0.097	Control	Control	1_day_old_bees	30min
8	0.1198	Control	Control	1_day_old_bees	30min
9	0.0801	Control	Control	1_day_old_bees	30min
10	0.0892	Control	Control	1_day_old_bees	30min
11	0.0866	Control	Control	1_day_old_bees	30min
12	0.0948	Control	Control	1_day_old_bees	30min
13	0.1519	Control	Control	1_day_old_bees	30min
14	0.0811	Control	Control	1_day_old_bees	30min
15	0.1179	Control	Control	1_day_old_bees	30min
16	0.0757	Control	Control	1_day_old_bees	30min
17	0.1085	0.1Gly	Glyphosate	1_day_old_bees	30min
18	0.0927	0.1Gly	Glyphosate	1_day_old_bees	30min
19	0.1016	0.1Gly	Glyphosate	1_day_old_bees	30min
20	0.0889	0.1Gly	Glyphosate	1_day_old_bees	30min
21	0.1008	0.1Gly	Glyphosate	1_day_old_bees	30min
22	0.0954	0.1Gly	Glyphosate	1_day_old_bees	30min
23	0.123	0.1Gly	Glyphosate	1_day_old_bees	30min
24	0.0958	0.1Gly	Glyphosate	1_day_old_bees	30min
25	0.0875	0.1Gly	Glyphosate	1_day_old_bees	30min
26	0.1005	0.1Gly	Glyphosate	1_day_old_bees	30min
27	0.082	0.1Gly	Glyphosate	1_day_old_bees	30min
28	0.0899	0.1Gly	Glyphosate	1_day_old_bees	30min
29	0.1051	0.1Gly	Glyphosate	1_day_old_bees	30min
30	0.0882	0.1Gly	Glyphosate	1_day_old_bees	30min
31	0.1252	0.1Gly	Glyphosate	1_day_old_bees	30min
32	0.0753	0.1Gly	Glyphosate	1_day_old_bees	30min
33	0.0713	1Gly	Glyphosate	1_day_old_bees	30min
34	0.0708	1Gly	Glyphosate	1_day_old_bees	30min
35	0.0861	1Gly	Glyphosate	1_day_old_bees	30min
36	0.0816	1Gly	Glyphosate	1_day_old_bees	30min
37	0.0856	1Gly	Glyphosate	1_day_old_bees	30min
38	0.0703	1Gly	Glyphosate	1_day_old_bees	30min
39	0.0659	1Gly	Glyphosate	1_day_old_bees	30min
40	0.0674	1Gly	Glyphosate	1_day_old_bees	30min
41	0.0681	1Gly	Glyphosate	1_day_old_bees	30min
42	0.0619	1Gly	Glyphosate	1_day_old_bees	30min
43	0.0557	1Gly	Glyphosate	1_day_old_bees	30min
44	0.0544	1Gly	Glyphosate	1_day_old_bees	30min
45	0.0777	1Gly	Glyphosate	1_day_old_bees	30min
46	0.0711	1Gly	Glyphosate	1_day_old_bees	30min
47	0.0809	1Gly	Glyphosate	1_day_old_bees	30min
48	0.0662	1Gly	Glyphosate	1_day_old_bees	30min
49	0.0546	2Gly	Glyphosate	1_day_old_bees	30min
50	0.0515	2Gly	Glyphosate	1_day_old_bees	30min
51	0.0538	2Gly	Glyphosate	1_day_old_bees	30min
52	0.0496	2Gly	Glyphosate	1_day_old_bees	30min
53	0.0524	2Gly	Glyphosate	1_day_old_bees	30min
54	0.0507	2Gly	Glyphosate	1_day_old_bees	30min
55	0.0519	2Gly	Glyphosate	1_day_old_bees	30min
56	0.054	2Gly	Glyphosate	1_day_old_bees	30min
57	0.059	2Gly	Glyphosate	1_day_old_bees	30min
58	0.052	2Gly	Glyphosate	1_day_old_bees	30min
59	0.0496	2Gly	Glyphosate	1_day_old_bees	30min
60	0.049	2Gly	Glyphosate	1_day_old_bees	30min
61	0.0515	2Gly	Glyphosate	1_day_old_bees	30min
62	0.0499	2Gly	Glyphosate	1_day_old_bees	30min
63	0.0547	2Gly	Glyphosate	1_day_old_bees	30min
64	0.0501	2Gly	Glyphosate	1_day_old_bees	30min
65	0.0516	4Gly	Glyphosate	1_day_old_bees	30min
66	0.0515	4Gly	Glyphosate	1_day_old_bees	30min
67	0.0511	4Gly	Glyphosate	1_day_old_bees	30min
68	0.0526	4Gly	Glyphosate	1_day_old_bees	30min
69	0.0487	4Gly	Glyphosate	1_day_old_bees	30min
70	0.0499	4Gly	Glyphosate	1_day_old_bees	30min
71	0.0528	4Gly	Glyphosate	1_day_old_bees	30min
72	0.0523	4Gly	Glyphosate	1_day_old_bees	30min
73	0.0538	4Gly	Glyphosate	1_day_old_bees	30min
74	0.0493	4Gly	Glyphosate	1_day_old_bees	30min
75	0.0488	4Gly	Glyphosate	1_day_old_bees	30min
76	0.0485	4Gly	Glyphosate	1_day_old_bees	30min
77	0.0496	4Gly	Glyphosate	1_day_old_bees	30min
78	0.0486	4Gly	Glyphosate	1_day_old_bees	30min
79	0.0579	4Gly	Glyphosate	1_day_old_bees	30min
80	0.0504	4Gly	Glyphosate	1_day_old_bees	30min
81	0.0572	7Gly	Glyphosate	1_day_old_bees	30min
82	0.0495	7Gly	Glyphosate	1_day_old_bees	30min
83	0.0487	7Gly	Glyphosate	1_day_old_bees	30min
84	0.051	7Gly	Glyphosate	1_day_old_bees	30min
85	0.0498	7Gly	Glyphosate	1_day_old_bees	30min
86	0.0476	7Gly	Glyphosate	1_day_old_bees	30min
87	0.0514	7Gly	Glyphosate	1_day_old_bees	30min
88	0.0555	7Gly	Glyphosate	1_day_old_bees	30min
89	0.0481	7Gly	Glyphosate	1_day_old_bees	30min
90	0.0493	7Gly	Glyphosate	1_day_old_bees	30min
91	0.0484	7Gly	Glyphosate	1_day_old_bees	30min
92	0.0562	7Gly	Glyphosate	1_day_old_bees	30min
93	0.0514	7Gly	Glyphosate	1_day_old_bees	30min
94	0.0503	7Gly	Glyphosate	1_day_old_bees	30min
95	0.0536	7Gly	Glyphosate	1_day_old_bees	30min
96	0.0515	7Gly	Glyphosate	1_day_old_bees	30min
97	0.0614	10Gly	Glyphosate	1_day_old_bees	30min
98	0.0495	10Gly	Glyphosate	1_day_old_bees	30min
99	0.0489	10Gly	Glyphosate	1_day_old_bees	30min
100	0.0495	10Gly	Glyphosate	1_day_old_bees	30min
101	0.0493	10Gly	Glyphosate	1_day_old_bees	30min
102	0.0498	10Gly	Glyphosate	1_day_old_bees	30min
103	0.0504	10Gly	Glyphosate	1_day_old_bees	30min
104	0.0504	10Gly	Glyphosate	1_day_old_bees	30min
105	0.0484	10Gly	Glyphosate	1_day_old_bees	30min
106	0.0498	10Gly	Glyphosate	1_day_old_bees	30min
107	0.0499	10Gly	Glyphosate	1_day_old_bees	30min
108	0.0475	10Gly	Glyphosate	1_day_old_bees	30min
109	0.0488	10Gly	Glyphosate	1_day_old_bees	30min
110	0.0482	10Gly	Glyphosate	1_day_old_bees	30min
111	0.0537	10Gly	Glyphosate	1_day_old_bees	30min
112	0.0578	10Gly	Glyphosate	1_day_old_bees	30min
113	0.1021	0.1Tyl	Tylosin	1_day_old_bees	30min
114	0.1002	0.1Tyl	Tylosin	1_day_old_bees	30min
115	0.0979	0.1Tyl	Tylosin	1_day_old_bees	30min
116	0.0929	0.1Tyl	Tylosin	1_day_old_bees	30min
117	0.0985	0.1Tyl	Tylosin	1_day_old_bees	30min
118	0.0887	0.1Tyl	Tylosin	1_day_old_bees	30min
119	0.111	0.1Tyl	Tylosin	1_day_old_bees	30min
120	0.1121	0.1Tyl	Tylosin	1_day_old_bees	30min
121	0.0964	0.1Tyl	Tylosin	1_day_old_bees	30min
122	0.0786	0.1Tyl	Tylosin	1_day_old_bees	30min
123	0.0821	0.1Tyl	Tylosin	1_day_old_bees	30min
124	0.0844	0.1Tyl	Tylosin	1_day_old_bees	30min
125	0.0928	0.1Tyl	Tylosin	1_day_old_bees	30min
126	0.0925	0.1Tyl	Tylosin	1_day_old_bees	30min
127	0.0962	0.1Tyl	Tylosin	1_day_old_bees	30min
128	0.0785	0.1Tyl	Tylosin	1_day_old_bees	30min
129	0.0825	1Tyl	Tylosin	1_day_old_bees	30min
130	0.0807	1Tyl	Tylosin	1_day_old_bees	30min
131	0.1032	1Tyl	Tylosin	1_day_old_bees	30min
132	0.1013	1Tyl	Tylosin	1_day_old_bees	30min
133	0.0982	1Tyl	Tylosin	1_day_old_bees	30min
134	0.0884	1Tyl	Tylosin	1_day_old_bees	30min
135	0.0924	1Tyl	Tylosin	1_day_old_bees	30min
136	0.0753	1Tyl	Tylosin	1_day_old_bees	30min
137	0.093	1Tyl	Tylosin	1_day_old_bees	30min
138	0.0874	1Tyl	Tylosin	1_day_old_bees	30min
139	0.085	1Tyl	Tylosin	1_day_old_bees	30min
140	0.08	1Tyl	Tylosin	1_day_old_bees	30min
141	0.0675	1Tyl	Tylosin	1_day_old_bees	30min
142	0.0861	1Tyl	Tylosin	1_day_old_bees	30min
143	0.0936	1Tyl	Tylosin	1_day_old_bees	30min
144	0.0821	1Tyl	Tylosin	1_day_old_bees	30min
145	0.0813	4Tyl	Tylosin	1_day_old_bees	30min
146	0.085	4Tyl	Tylosin	1_day_old_bees	30min
147	0.0635	4Tyl	Tylosin	1_day_old_bees	30min
148	0.0646	4Tyl	Tylosin	1_day_old_bees	30min
149	0.0565	4Tyl	Tylosin	1_day_old_bees	30min
150	0.0601	4Tyl	Tylosin	1_day_old_bees	30min
151	0.0701	4Tyl	Tylosin	1_day_old_bees	30min
152	0.0731	4Tyl	Tylosin	1_day_old_bees	30min
153	0.0946	4Tyl	Tylosin	1_day_old_bees	30min
154	0.0857	4Tyl	Tylosin	1_day_old_bees	30min
155	0.0835	4Tyl	Tylosin	1_day_old_bees	30min
156	0.0778	4Tyl	Tylosin	1_day_old_bees	30min
157	0.0753	4Tyl	Tylosin	1_day_old_bees	30min
158	0.0759	4Tyl	Tylosin	1_day_old_bees	30min
159	0.087	4Tyl	Tylosin	1_day_old_bees	30min
160	0.0805	4Tyl	Tylosin	1_day_old_bees	30min
161	0.0607	7Tyl	Tylosin	1_day_old_bees	30min
162	0.0839	7Tyl	Tylosin	1_day_old_bees	30min
163	0.0652	7Tyl	Tylosin	1_day_old_bees	30min
164	0.0687	7Tyl	Tylosin	1_day_old_bees	30min
165	0.0771	7Tyl	Tylosin	1_day_old_bees	30min
166	0.0751	7Tyl	Tylosin	1_day_old_bees	30min
167	0.0758	7Tyl	Tylosin	1_day_old_bees	30min
168	0.0738	7Tyl	Tylosin	1_day_old_bees	30min
169	0.0845	7Tyl	Tylosin	1_day_old_bees	30min
170	0.0778	7Tyl	Tylosin	1_day_old_bees	30min
171	0.0794	7Tyl	Tylosin	1_day_old_bees	30min
172	0.0817	7Tyl	Tylosin	1_day_old_bees	30min
173	0.0746	7Tyl	Tylosin	1_day_old_bees	30min
174	0.0832	7Tyl	Tylosin	1_day_old_bees	30min
175	0.0624	7Tyl	Tylosin	1_day_old_bees	30min
176	0.0755	7Tyl	Tylosin	1_day_old_bees	30min
177	0.0573	10Tyl	Tylosin	1_day_old_bees	30min
178	0.0812	10Tyl	Tylosin	1_day_old_bees	30min
179	0.0693	10Tyl	Tylosin	1_day_old_bees	30min
180	0.074	10Tyl	Tylosin	1_day_old_bees	30min
181	0.0753	10Tyl	Tylosin	1_day_old_bees	30min
182	0.075	10Tyl	Tylosin	1_day_old_bees	30min
183	0.0753	10Tyl	Tylosin	1_day_old_bees	30min
184	0.0665	10Tyl	Tylosin	1_day_old_bees	30min
185	0.0849	10Tyl	Tylosin	1_day_old_bees	30min
186	0.0704	10Tyl	Tylosin	1_day_old_bees	30min
187	0.0812	10Tyl	Tylosin	1_day_old_bees	30min
188	0.08595	10Tyl	Tylosin	1_day_old_bees	30min
189	0.062	10Tyl	Tylosin	1_day_old_bees	30min
190	0.0976	10Tyl	Tylosin	1_day_old_bees	30min
191	0.0683	10Tyl	Tylosin	1_day_old_bees	30min
192	0.0817	10Tyl	Tylosin	1_day_old_bees	30min
193	0.0836	Control	Control	5_day_old_microbiota_defective_bees	30min
194	0.1402	Control	Control	5_day_old_microbiota_defective_bees	30min
195	0.0875	Control	Control	5_day_old_microbiota_defective_bees	30min
196	0.0879	Control	Control	5_day_old_microbiota_defective_bees	30min
197	0.1021	Control	Control	5_day_old_microbiota_defective_bees	30min
198	0.0744	Control	Control	5_day_old_microbiota_defective_bees	30min
199	0.091	Control	Control	5_day_old_microbiota_defective_bees	30min
200	0.0911	Control	Control	5_day_old_microbiota_defective_bees	30min
201	0.1024	Control	Control	5_day_old_microbiota_defective_bees	30min
202	0.1125	Control	Control	5_day_old_microbiota_defective_bees	30min
203	0.1015	Control	Control	5_day_old_microbiota_defective_bees	30min
204	0.0783	Control	Control	5_day_old_microbiota_defective_bees	30min
205	0.1221	Control	Control	5_day_old_microbiota_defective_bees	30min
206	0.0899	Control	Control	5_day_old_microbiota_defective_bees	30min
207	0.085	Control	Control	5_day_old_microbiota_defective_bees	30min
208	0.0997	Control	Control	5_day_old_microbiota_defective_bees	30min
209	0.0956	0.1Gly	Glyphosate	5_day_old_microbiota_defective_bees	30min
210	0.0918	0.1Gly	Glyphosate	5_day_old_microbiota_defective_bees	30min
211	0.101	0.1Gly	Glyphosate	5_day_old_microbiota_defective_bees	30min
212	0.0904	0.1Gly	Glyphosate	5_day_old_microbiota_defective_bees	30min
213	0.1218	0.1Gly	Glyphosate	5_day_old_microbiota_defective_bees	30min
214	0.0968	0.1Gly	Glyphosate	5_day_old_microbiota_defective_bees	30min
215	0.0941	0.1Gly	Glyphosate	5_day_old_microbiota_defective_bees	30min
216	0.1074	0.1Gly	Glyphosate	5_day_old_microbiota_defective_bees	30min
217	0.1	0.1Gly	Glyphosate	5_day_old_microbiota_defective_bees	30min
218	0.0827	0.1Gly	Glyphosate	5_day_old_microbiota_defective_bees	30min
219	0.0935	0.1Gly	Glyphosate	5_day_old_microbiota_defective_bees	30min
220	0.0728	0.1Gly	Glyphosate	5_day_old_microbiota_defective_bees	30min
221	0.0769	0.1Gly	Glyphosate	5_day_old_microbiota_defective_bees	30min
222	0.0874	0.1Gly	Glyphosate	5_day_old_microbiota_defective_bees	30min
223	0.0772	0.1Gly	Glyphosate	5_day_old_microbiota_defective_bees	30min
224	0.1027	0.1Gly	Glyphosate	5_day_old_microbiota_defective_bees	30min
225	0.1093	1Gly	Glyphosate	5_day_old_microbiota_defective_bees	30min
226	0.0808	1Gly	Glyphosate	5_day_old_microbiota_defective_bees	30min
227	0.0938	1Gly	Glyphosate	5_day_old_microbiota_defective_bees	30min
228	0.0831	1Gly	Glyphosate	5_day_old_microbiota_defective_bees	30min
229	0.101	1Gly	Glyphosate	5_day_old_microbiota_defective_bees	30min
230	0.0984	1Gly	Glyphosate	5_day_old_microbiota_defective_bees	30min
231	0.0763	1Gly	Glyphosate	5_day_old_microbiota_defective_bees	30min
232	0.07	1Gly	Glyphosate	5_day_old_microbiota_defective_bees	30min
233	0.0632	1Gly	Glyphosate	5_day_old_microbiota_defective_bees	30min
234	0.0635	1Gly	Glyphosate	5_day_old_microbiota_defective_bees	30min
235	0.0661	1Gly	Glyphosate	5_day_old_microbiota_defective_bees	30min
236	0.0593	1Gly	Glyphosate	5_day_old_microbiota_defective_bees	30min
237	0.0703	1Gly	Glyphosate	5_day_old_microbiota_defective_bees	30min
238	0.0561	1Gly	Glyphosate	5_day_old_microbiota_defective_bees	30min
239	0.087	1Gly	Glyphosate	5_day_old_microbiota_defective_bees	30min
240	0.0656	1Gly	Glyphosate	5_day_old_microbiota_defective_bees	30min
241	0.0525	2Gly	Glyphosate	5_day_old_microbiota_defective_bees	30min
242	0.0543	2Gly	Glyphosate	5_day_old_microbiota_defective_bees	30min
243	0.052	2Gly	Glyphosate	5_day_old_microbiota_defective_bees	30min
244	0.0507	2Gly	Glyphosate	5_day_old_microbiota_defective_bees	30min
245	0.0493	2Gly	Glyphosate	5_day_old_microbiota_defective_bees	30min
246	0.0751	2Gly	Glyphosate	5_day_old_microbiota_defective_bees	30min
247	0.0762	2Gly	Glyphosate	5_day_old_microbiota_defective_bees	30min
248	0.0544	2Gly	Glyphosate	5_day_old_microbiota_defective_bees	30min
249	0.0524	2Gly	Glyphosate	5_day_old_microbiota_defective_bees	30min
250	0.0506	2Gly	Glyphosate	5_day_old_microbiota_defective_bees	30min
251	0.0596	2Gly	Glyphosate	5_day_old_microbiota_defective_bees	30min
252	0.0495	2Gly	Glyphosate	5_day_old_microbiota_defective_bees	30min
253	0.0516	2Gly	Glyphosate	5_day_old_microbiota_defective_bees	30min
254	0.0529	2Gly	Glyphosate	5_day_old_microbiota_defective_bees	30min
255	0.0565	2Gly	Glyphosate	5_day_old_microbiota_defective_bees	30min
256	0.0511	2Gly	Glyphosate	5_day_old_microbiota_defective_bees	30min
257	0.0584	4Gly	Glyphosate	5_day_old_microbiota_defective_bees	30min
258	0.0519	4Gly	Glyphosate	5_day_old_microbiota_defective_bees	30min
259	0.0522	4Gly	Glyphosate	5_day_old_microbiota_defective_bees	30min
260	0.0492	4Gly	Glyphosate	5_day_old_microbiota_defective_bees	30min
261	0.049	4Gly	Glyphosate	5_day_old_microbiota_defective_bees	30min
262	0.0447	4Gly	Glyphosate	5_day_old_microbiota_defective_bees	30min
263	0.0618	4Gly	Glyphosate	5_day_old_microbiota_defective_bees	30min
264	0.0489	4Gly	Glyphosate	5_day_old_microbiota_defective_bees	30min
265	0.0492	4Gly	Glyphosate	5_day_old_microbiota_defective_bees	30min
266	0.0514	4Gly	Glyphosate	5_day_old_microbiota_defective_bees	30min
267	0.0489	4Gly	Glyphosate	5_day_old_microbiota_defective_bees	30min
268	0.0498	4Gly	Glyphosate	5_day_old_microbiota_defective_bees	30min
269	0.0494	4Gly	Glyphosate	5_day_old_microbiota_defective_bees	30min
270	0.0475	4Gly	Glyphosate	5_day_old_microbiota_defective_bees	30min
271	0.0496	4Gly	Glyphosate	5_day_old_microbiota_defective_bees	30min
272	0.0474	4Gly	Glyphosate	5_day_old_microbiota_defective_bees	30min
273	0.0586	7Gly	Glyphosate	5_day_old_microbiota_defective_bees	30min
274	0.0503	7Gly	Glyphosate	5_day_old_microbiota_defective_bees	30min
275	0.0492	7Gly	Glyphosate	5_day_old_microbiota_defective_bees	30min
276	0.0496	7Gly	Glyphosate	5_day_old_microbiota_defective_bees	30min
277	0.0734	7Gly	Glyphosate	5_day_old_microbiota_defective_bees	30min
278	0.0522	7Gly	Glyphosate	5_day_old_microbiota_defective_bees	30min
279	0.0517	7Gly	Glyphosate	5_day_old_microbiota_defective_bees	30min
280	0.0486	7Gly	Glyphosate	5_day_old_microbiota_defective_bees	30min
281	0.0547	7Gly	Glyphosate	5_day_old_microbiota_defective_bees	30min
282	0.0487	7Gly	Glyphosate	5_day_old_microbiota_defective_bees	30min
283	0.0476	7Gly	Glyphosate	5_day_old_microbiota_defective_bees	30min
284	0.0487	7Gly	Glyphosate	5_day_old_microbiota_defective_bees	30min
285	0.05	7Gly	Glyphosate	5_day_old_microbiota_defective_bees	30min
286	0.0516	7Gly	Glyphosate	5_day_old_microbiota_defective_bees	30min
287	0.0516	7Gly	Glyphosate	5_day_old_microbiota_defective_bees	30min
288	0.0471	7Gly	Glyphosate	5_day_old_microbiota_defective_bees	30min
289	0.0479	10Gly	Glyphosate	5_day_old_microbiota_defective_bees	30min
290	0.0491	10Gly	Glyphosate	5_day_old_microbiota_defective_bees	30min
291	0.0482	10Gly	Glyphosate	5_day_old_microbiota_defective_bees	30min
292	0.0479	10Gly	Glyphosate	5_day_old_microbiota_defective_bees	30min
293	0.0499	10Gly	Glyphosate	5_day_old_microbiota_defective_bees	30min
294	0.0512	10Gly	Glyphosate	5_day_old_microbiota_defective_bees	30min
295	0.0583	10Gly	Glyphosate	5_day_old_microbiota_defective_bees	30min
296	0.0489	10Gly	Glyphosate	5_day_old_microbiota_defective_bees	30min
297	0.0481	10Gly	Glyphosate	5_day_old_microbiota_defective_bees	30min
298	0.0484	10Gly	Glyphosate	5_day_old_microbiota_defective_bees	30min
299	0.0504	10Gly	Glyphosate	5_day_old_microbiota_defective_bees	30min
300	0.0479	10Gly	Glyphosate	5_day_old_microbiota_defective_bees	30min
301	0.0505	10Gly	Glyphosate	5_day_old_microbiota_defective_bees	30min
302	0.0491	10Gly	Glyphosate	5_day_old_microbiota_defective_bees	30min
303	0.0476	10Gly	Glyphosate	5_day_old_microbiota_defective_bees	30min
304	0.0483	10Gly	Glyphosate	5_day_old_microbiota_defective_bees	30min
305	0.0814	0.1Tyl	Tylosin	5_day_old_microbiota_defective_bees	30min
306	0.0755	0.1Tyl	Tylosin	5_day_old_microbiota_defective_bees	30min
307	0.0962	0.1Tyl	Tylosin	5_day_old_microbiota_defective_bees	30min
308	0.0812	0.1Tyl	Tylosin	5_day_old_microbiota_defective_bees	30min
309	0.0909	0.1Tyl	Tylosin	5_day_old_microbiota_defective_bees	30min
310	0.092	0.1Tyl	Tylosin	5_day_old_microbiota_defective_bees	30min
311	0.0847	0.1Tyl	Tylosin	5_day_old_microbiota_defective_bees	30min
312	0.0877	0.1Tyl	Tylosin	5_day_old_microbiota_defective_bees	30min
313	0.0817	0.1Tyl	Tylosin	5_day_old_microbiota_defective_bees	30min
314	0.0823	0.1Tyl	Tylosin	5_day_old_microbiota_defective_bees	30min
315	0.084	0.1Tyl	Tylosin	5_day_old_microbiota_defective_bees	30min
316	0.0722	0.1Tyl	Tylosin	5_day_old_microbiota_defective_bees	30min
317	0.1012	0.1Tyl	Tylosin	5_day_old_microbiota_defective_bees	30min
318	0.0746	0.1Tyl	Tylosin	5_day_old_microbiota_defective_bees	30min
319	0.0689	0.1Tyl	Tylosin	5_day_old_microbiota_defective_bees	30min
320	0.0861	0.1Tyl	Tylosin	5_day_old_microbiota_defective_bees	30min
321	0.091	1Tyl	Tylosin	5_day_old_microbiota_defective_bees	30min
322	0.0966	1Tyl	Tylosin	5_day_old_microbiota_defective_bees	30min
323	0.0969	1Tyl	Tylosin	5_day_old_microbiota_defective_bees	30min
324	0.0947	1Tyl	Tylosin	5_day_old_microbiota_defective_bees	30min
325	0.0879	1Tyl	Tylosin	5_day_old_microbiota_defective_bees	30min
326	0.108	1Tyl	Tylosin	5_day_old_microbiota_defective_bees	30min
327	0.0945	1Tyl	Tylosin	5_day_old_microbiota_defective_bees	30min
328	0.123	1Tyl	Tylosin	5_day_old_microbiota_defective_bees	30min
329	0.1006	1Tyl	Tylosin	5_day_old_microbiota_defective_bees	30min
330	0.0904	1Tyl	Tylosin	5_day_old_microbiota_defective_bees	30min
331	0.0768	1Tyl	Tylosin	5_day_old_microbiota_defective_bees	30min
332	0.0776	1Tyl	Tylosin	5_day_old_microbiota_defective_bees	30min
333	0.0968	1Tyl	Tylosin	5_day_old_microbiota_defective_bees	30min
334	0.0834	1Tyl	Tylosin	5_day_old_microbiota_defective_bees	30min
335	0.0729	1Tyl	Tylosin	5_day_old_microbiota_defective_bees	30min
336	0.0819	1Tyl	Tylosin	5_day_old_microbiota_defective_bees	30min
337	0.0817	4Tyl	Tylosin	5_day_old_microbiota_defective_bees	30min
338	0.0816	4Tyl	Tylosin	5_day_old_microbiota_defective_bees	30min
339	0.0836	4Tyl	Tylosin	5_day_old_microbiota_defective_bees	30min
340	0.1008	4Tyl	Tylosin	5_day_old_microbiota_defective_bees	30min
341	0.0788	4Tyl	Tylosin	5_day_old_microbiota_defective_bees	30min
342	0.1182	4Tyl	Tylosin	5_day_old_microbiota_defective_bees	30min
343	0.0827	4Tyl	Tylosin	5_day_old_microbiota_defective_bees	30min
344	0.1085	4Tyl	Tylosin	5_day_old_microbiota_defective_bees	30min
345	0.0907	4Tyl	Tylosin	5_day_old_microbiota_defective_bees	30min
346	0.0769	4Tyl	Tylosin	5_day_old_microbiota_defective_bees	30min
347	0.0716	4Tyl	Tylosin	5_day_old_microbiota_defective_bees	30min
348	0.0613	4Tyl	Tylosin	5_day_old_microbiota_defective_bees	30min
349	0.0644	4Tyl	Tylosin	5_day_old_microbiota_defective_bees	30min
350	0.061	4Tyl	Tylosin	5_day_old_microbiota_defective_bees	30min
351	0.0646	4Tyl	Tylosin	5_day_old_microbiota_defective_bees	30min
352	0.0664	4Tyl	Tylosin	5_day_old_microbiota_defective_bees	30min
353	0.0726	7Tyl	Tylosin	5_day_old_microbiota_defective_bees	30min
354	0.072	7Tyl	Tylosin	5_day_old_microbiota_defective_bees	30min
355	0.0893	7Tyl	Tylosin	5_day_old_microbiota_defective_bees	30min
356	0.0829	7Tyl	Tylosin	5_day_old_microbiota_defective_bees	30min
357	0.0822	7Tyl	Tylosin	5_day_old_microbiota_defective_bees	30min
358	0.1022	7Tyl	Tylosin	5_day_old_microbiota_defective_bees	30min
359	0.074	7Tyl	Tylosin	5_day_old_microbiota_defective_bees	30min
360	0.0875	7Tyl	Tylosin	5_day_old_microbiota_defective_bees	30min
361	0.0892	7Tyl	Tylosin	5_day_old_microbiota_defective_bees	30min
362	0.0649	7Tyl	Tylosin	5_day_old_microbiota_defective_bees	30min
363	0.062	7Tyl	Tylosin	5_day_old_microbiota_defective_bees	30min
364	0.054	7Tyl	Tylosin	5_day_old_microbiota_defective_bees	30min
365	0.0556	7Tyl	Tylosin	5_day_old_microbiota_defective_bees	30min
366	0.0587	7Tyl	Tylosin	5_day_old_microbiota_defective_bees	30min
367	0.0557	7Tyl	Tylosin	5_day_old_microbiota_defective_bees	30min
368	0.0625	7Tyl	Tylosin	5_day_old_microbiota_defective_bees	30min
369	0.0871	10Tyl	Tylosin	5_day_old_microbiota_defective_bees	30min
370	0.0782	10Tyl	Tylosin	5_day_old_microbiota_defective_bees	30min
371	0.1039	10Tyl	Tylosin	5_day_old_microbiota_defective_bees	30min
372	0.0672	10Tyl	Tylosin	5_day_old_microbiota_defective_bees	30min
373	0.0895	10Tyl	Tylosin	5_day_old_microbiota_defective_bees	30min
374	0.0705	10Tyl	Tylosin	5_day_old_microbiota_defective_bees	30min
375	0.0775	10Tyl	Tylosin	5_day_old_microbiota_defective_bees	30min
376	0.0827	10Tyl	Tylosin	5_day_old_microbiota_defective_bees	30min
377	0.0697	10Tyl	Tylosin	5_day_old_microbiota_defective_bees	30min
378	0.0784	10Tyl	Tylosin	5_day_old_microbiota_defective_bees	30min
379	0.0649	10Tyl	Tylosin	5_day_old_microbiota_defective_bees	30min
380	0.0679	10Tyl	Tylosin	5_day_old_microbiota_defective_bees	30min
381	0.0593	10Tyl	Tylosin	5_day_old_microbiota_defective_bees	30min
382	0.0582	10Tyl	Tylosin	5_day_old_microbiota_defective_bees	30min
383	0.0645	10Tyl	Tylosin	5_day_old_microbiota_defective_bees	30min
384	0.066	10Tyl	Tylosin	5_day_old_microbiota_defective_bees	30min
385	0.0799	Control	Control	5_day_old_conventionalized_bees	30min
386	0.0806	Control	Control	5_day_old_conventionalized_bees	30min
387	0.0883	Control	Control	5_day_old_conventionalized_bees	30min
388	0.0925	Control	Control	5_day_old_conventionalized_bees	30min
389	0.1306	Control	Control	5_day_old_conventionalized_bees	30min
390	0.0829	Control	Control	5_day_old_conventionalized_bees	30min
391	0.1076	Control	Control	5_day_old_conventionalized_bees	30min
392	0.1155	Control	Control	5_day_old_conventionalized_bees	30min
393	0.0975	Control	Control	5_day_old_conventionalized_bees	30min
394	0.0822	Control	Control	5_day_old_conventionalized_bees	30min
395	0.0709	Control	Control	5_day_old_conventionalized_bees	30min
396	0.098	Control	Control	5_day_old_conventionalized_bees	30min
397	0.1125	Control	Control	5_day_old_conventionalized_bees	30min
398	0.0523	Control	Control	5_day_old_conventionalized_bees	30min
399	0.0824	Control	Control	5_day_old_conventionalized_bees	30min
400	0.1228	Control	Control	5_day_old_conventionalized_bees	30min
401	0.1136	0.1Gly	Glyphosate	5_day_old_conventionalized_bees	30min
402	0.0832	0.1Gly	Glyphosate	5_day_old_conventionalized_bees	30min
403	0.1315	0.1Gly	Glyphosate	5_day_old_conventionalized_bees	30min
404	0.153	0.1Gly	Glyphosate	5_day_old_conventionalized_bees	30min
405	0.1307	0.1Gly	Glyphosate	5_day_old_conventionalized_bees	30min
406	0.0893	0.1Gly	Glyphosate	5_day_old_conventionalized_bees	30min
407	0.1194	0.1Gly	Glyphosate	5_day_old_conventionalized_bees	30min
408	0.0968	0.1Gly	Glyphosate	5_day_old_conventionalized_bees	30min
409	0.1162	0.1Gly	Glyphosate	5_day_old_conventionalized_bees	30min
410	0.1113	0.1Gly	Glyphosate	5_day_old_conventionalized_bees	30min
411	0.0943	0.1Gly	Glyphosate	5_day_old_conventionalized_bees	30min
412	0.1034	0.1Gly	Glyphosate	5_day_old_conventionalized_bees	30min
413	0.149	0.1Gly	Glyphosate	5_day_old_conventionalized_bees	30min
414	0.1237	0.1Gly	Glyphosate	5_day_old_conventionalized_bees	30min
415	0.0831	0.1Gly	Glyphosate	5_day_old_conventionalized_bees	30min
416	0.0832	0.1Gly	Glyphosate	5_day_old_conventionalized_bees	30min
417	0.072	1Gly	Glyphosate	5_day_old_conventionalized_bees	30min
418	0.0717	1Gly	Glyphosate	5_day_old_conventionalized_bees	30min
419	0.0882	1Gly	Glyphosate	5_day_old_conventionalized_bees	30min
420	0.0741	1Gly	Glyphosate	5_day_old_conventionalized_bees	30min
421	0.0762	1Gly	Glyphosate	5_day_old_conventionalized_bees	30min
422	0.0843	1Gly	Glyphosate	5_day_old_conventionalized_bees	30min
423	0.0728	1Gly	Glyphosate	5_day_old_conventionalized_bees	30min
424	0.082	1Gly	Glyphosate	5_day_old_conventionalized_bees	30min
425	0.084	1Gly	Glyphosate	5_day_old_conventionalized_bees	30min
426	0.0927	1Gly	Glyphosate	5_day_old_conventionalized_bees	30min
427	0.1088	1Gly	Glyphosate	5_day_old_conventionalized_bees	30min
428	0.0779	1Gly	Glyphosate	5_day_old_conventionalized_bees	30min
429	0.0681	1Gly	Glyphosate	5_day_old_conventionalized_bees	30min
430	0.0592	1Gly	Glyphosate	5_day_old_conventionalized_bees	30min
431	0.0546	1Gly	Glyphosate	5_day_old_conventionalized_bees	30min
432	0.0813	1Gly	Glyphosate	5_day_old_conventionalized_bees	30min
433	0.0478	2Gly	Glyphosate	5_day_old_conventionalized_bees	30min
434	0.0526	2Gly	Glyphosate	5_day_old_conventionalized_bees	30min
435	0.0506	2Gly	Glyphosate	5_day_old_conventionalized_bees	30min
436	0.0503	2Gly	Glyphosate	5_day_old_conventionalized_bees	30min
437	0.0476	2Gly	Glyphosate	5_day_old_conventionalized_bees	30min
438	0.0477	2Gly	Glyphosate	5_day_old_conventionalized_bees	30min
439	0.0538	2Gly	Glyphosate	5_day_old_conventionalized_bees	30min
440	0.0535	2Gly	Glyphosate	5_day_old_conventionalized_bees	30min
441	0.0494	2Gly	Glyphosate	5_day_old_conventionalized_bees	30min
442	0.0491	2Gly	Glyphosate	5_day_old_conventionalized_bees	30min
443	0.0521	2Gly	Glyphosate	5_day_old_conventionalized_bees	30min
444	0.05	2Gly	Glyphosate	5_day_old_conventionalized_bees	30min
445	0.0512	2Gly	Glyphosate	5_day_old_conventionalized_bees	30min
446	0.0484	2Gly	Glyphosate	5_day_old_conventionalized_bees	30min
447	0.0493	2Gly	Glyphosate	5_day_old_conventionalized_bees	30min
448	0.0488	2Gly	Glyphosate	5_day_old_conventionalized_bees	30min
449	0.0497	4Gly	Glyphosate	5_day_old_conventionalized_bees	30min
450	0.0503	4Gly	Glyphosate	5_day_old_conventionalized_bees	30min
451	0.0486	4Gly	Glyphosate	5_day_old_conventionalized_bees	30min
452	0.0497	4Gly	Glyphosate	5_day_old_conventionalized_bees	30min
453	0.0468	4Gly	Glyphosate	5_day_old_conventionalized_bees	30min
454	0.0481	4Gly	Glyphosate	5_day_old_conventionalized_bees	30min
455	0.0494	4Gly	Glyphosate	5_day_old_conventionalized_bees	30min
456	0.049	4Gly	Glyphosate	5_day_old_conventionalized_bees	30min
457	0.0495	4Gly	Glyphosate	5_day_old_conventionalized_bees	30min
458	0.049	4Gly	Glyphosate	5_day_old_conventionalized_bees	30min
459	0.0487	4Gly	Glyphosate	5_day_old_conventionalized_bees	30min
460	0.0494	4Gly	Glyphosate	5_day_old_conventionalized_bees	30min
461	0.0542	4Gly	Glyphosate	5_day_old_conventionalized_bees	30min
462	0.0484	4Gly	Glyphosate	5_day_old_conventionalized_bees	30min
463	0.0498	4Gly	Glyphosate	5_day_old_conventionalized_bees	30min
464	0.0467	4Gly	Glyphosate	5_day_old_conventionalized_bees	30min
465	0.0472	7Gly	Glyphosate	5_day_old_conventionalized_bees	30min
466	0.0483	7Gly	Glyphosate	5_day_old_conventionalized_bees	30min
467	0.0531	7Gly	Glyphosate	5_day_old_conventionalized_bees	30min
468	0.0518	7Gly	Glyphosate	5_day_old_conventionalized_bees	30min
469	0.0472	7Gly	Glyphosate	5_day_old_conventionalized_bees	30min
470	0.0453	7Gly	Glyphosate	5_day_old_conventionalized_bees	30min
471	0.0489	7Gly	Glyphosate	5_day_old_conventionalized_bees	30min
472	0.0485	7Gly	Glyphosate	5_day_old_conventionalized_bees	30min
473	0.049	7Gly	Glyphosate	5_day_old_conventionalized_bees	30min
474	0.0471	7Gly	Glyphosate	5_day_old_conventionalized_bees	30min
475	0.0482	7Gly	Glyphosate	5_day_old_conventionalized_bees	30min
476	0.0491	7Gly	Glyphosate	5_day_old_conventionalized_bees	30min
477	0.0487	7Gly	Glyphosate	5_day_old_conventionalized_bees	30min
478	0.0506	7Gly	Glyphosate	5_day_old_conventionalized_bees	30min
479	0.0477	7Gly	Glyphosate	5_day_old_conventionalized_bees	30min
480	0.0499	7Gly	Glyphosate	5_day_old_conventionalized_bees	30min
481	0.0489	10Gly	Glyphosate	5_day_old_conventionalized_bees	30min
482	0.0481	10Gly	Glyphosate	5_day_old_conventionalized_bees	30min
483	0.0476	10Gly	Glyphosate	5_day_old_conventionalized_bees	30min
484	0.05	10Gly	Glyphosate	5_day_old_conventionalized_bees	30min
485	0.0496	10Gly	Glyphosate	5_day_old_conventionalized_bees	30min
486	0.0481	10Gly	Glyphosate	5_day_old_conventionalized_bees	30min
487	0.0474	10Gly	Glyphosate	5_day_old_conventionalized_bees	30min
488	0.0484	10Gly	Glyphosate	5_day_old_conventionalized_bees	30min
489	0.0479	10Gly	Glyphosate	5_day_old_conventionalized_bees	30min
490	0.0514	10Gly	Glyphosate	5_day_old_conventionalized_bees	30min
491	0.0481	10Gly	Glyphosate	5_day_old_conventionalized_bees	30min
492	0.0484	10Gly	Glyphosate	5_day_old_conventionalized_bees	30min
493	0.0488	10Gly	Glyphosate	5_day_old_conventionalized_bees	30min
494	0.0487	10Gly	Glyphosate	5_day_old_conventionalized_bees	30min
495	0.0466	10Gly	Glyphosate	5_day_old_conventionalized_bees	30min
496	0.0485	10Gly	Glyphosate	5_day_old_conventionalized_bees	30min
497	0.1439	0.1Tyl	Tylosin	5_day_old_conventionalized_bees	30min
498	0.0759	0.1Tyl	Tylosin	5_day_old_conventionalized_bees	30min
499	0.1115	0.1Tyl	Tylosin	5_day_old_conventionalized_bees	30min
500	0.0841	0.1Tyl	Tylosin	5_day_old_conventionalized_bees	30min
501	0.1187	0.1Tyl	Tylosin	5_day_old_conventionalized_bees	30min
502	0.1116	0.1Tyl	Tylosin	5_day_old_conventionalized_bees	30min
503	0.1373	0.1Tyl	Tylosin	5_day_old_conventionalized_bees	30min
504	0.1605	0.1Tyl	Tylosin	5_day_old_conventionalized_bees	30min
505	0.0845	0.1Tyl	Tylosin	5_day_old_conventionalized_bees	30min
506	0.091	0.1Tyl	Tylosin	5_day_old_conventionalized_bees	30min
507	0.119	0.1Tyl	Tylosin	5_day_old_conventionalized_bees	30min
508	0.0865	0.1Tyl	Tylosin	5_day_old_conventionalized_bees	30min
509	0.0946	0.1Tyl	Tylosin	5_day_old_conventionalized_bees	30min
510	0.1299	0.1Tyl	Tylosin	5_day_old_conventionalized_bees	30min
511	0.0766	0.1Tyl	Tylosin	5_day_old_conventionalized_bees	30min
512	0.126	0.1Tyl	Tylosin	5_day_old_conventionalized_bees	30min
513	0.1319	1Tyl	Tylosin	5_day_old_conventionalized_bees	30min
514	0.0798	1Tyl	Tylosin	5_day_old_conventionalized_bees	30min
515	0.0758	1Tyl	Tylosin	5_day_old_conventionalized_bees	30min
516	0.069	1Tyl	Tylosin	5_day_old_conventionalized_bees	30min
517	0.0813	1Tyl	Tylosin	5_day_old_conventionalized_bees	30min
518	0.0853	1Tyl	Tylosin	5_day_old_conventionalized_bees	30min
519	0.1163	1Tyl	Tylosin	5_day_old_conventionalized_bees	30min
520	0.1436	1Tyl	Tylosin	5_day_old_conventionalized_bees	30min
521	0.0954	1Tyl	Tylosin	5_day_old_conventionalized_bees	30min
522	0.1032	1Tyl	Tylosin	5_day_old_conventionalized_bees	30min
523	0.1144	1Tyl	Tylosin	5_day_old_conventionalized_bees	30min
524	0.0859	1Tyl	Tylosin	5_day_old_conventionalized_bees	30min
525	0.1029	1Tyl	Tylosin	5_day_old_conventionalized_bees	30min
526	0.081	1Tyl	Tylosin	5_day_old_conventionalized_bees	30min
527	0.1195	1Tyl	Tylosin	5_day_old_conventionalized_bees	30min
528	0.0941	1Tyl	Tylosin	5_day_old_conventionalized_bees	30min
529	0.0782	4Tyl	Tylosin	5_day_old_conventionalized_bees	30min
530	0.0783	4Tyl	Tylosin	5_day_old_conventionalized_bees	30min
531	0.0646	4Tyl	Tylosin	5_day_old_conventionalized_bees	30min
532	0.0939	4Tyl	Tylosin	5_day_old_conventionalized_bees	30min
533	0.0575	4Tyl	Tylosin	5_day_old_conventionalized_bees	30min
534	0.0793	4Tyl	Tylosin	5_day_old_conventionalized_bees	30min
535	0.0888	4Tyl	Tylosin	5_day_old_conventionalized_bees	30min
536	0.0969	4Tyl	Tylosin	5_day_old_conventionalized_bees	30min
537	0.07	4Tyl	Tylosin	5_day_old_conventionalized_bees	30min
538	0.0802	4Tyl	Tylosin	5_day_old_conventionalized_bees	30min
539	0.1287	4Tyl	Tylosin	5_day_old_conventionalized_bees	30min
540	0.0751	4Tyl	Tylosin	5_day_old_conventionalized_bees	30min
541	0.0599	4Tyl	Tylosin	5_day_old_conventionalized_bees	30min
542	0.0538	4Tyl	Tylosin	5_day_old_conventionalized_bees	30min
543	0.0711	4Tyl	Tylosin	5_day_old_conventionalized_bees	30min
544	0.0973	4Tyl	Tylosin	5_day_old_conventionalized_bees	30min
545	0.1229	7Tyl	Tylosin	5_day_old_conventionalized_bees	30min
546	0.0764	7Tyl	Tylosin	5_day_old_conventionalized_bees	30min
547	0.0707	7Tyl	Tylosin	5_day_old_conventionalized_bees	30min
548	0.0698	7Tyl	Tylosin	5_day_old_conventionalized_bees	30min
549	0.0726	7Tyl	Tylosin	5_day_old_conventionalized_bees	30min
550	0.1055	7Tyl	Tylosin	5_day_old_conventionalized_bees	30min
551	0.0782	7Tyl	Tylosin	5_day_old_conventionalized_bees	30min
552	0.0862	7Tyl	Tylosin	5_day_old_conventionalized_bees	30min
553	0.0677	7Tyl	Tylosin	5_day_old_conventionalized_bees	30min
554	0.1067	7Tyl	Tylosin	5_day_old_conventionalized_bees	30min
555	0.0734	7Tyl	Tylosin	5_day_old_conventionalized_bees	30min
556	0.0637	7Tyl	Tylosin	5_day_old_conventionalized_bees	30min
557	0.0618	7Tyl	Tylosin	5_day_old_conventionalized_bees	30min
558	0.0735	7Tyl	Tylosin	5_day_old_conventionalized_bees	30min
559	0.0774	7Tyl	Tylosin	5_day_old_conventionalized_bees	30min
560	0.0958	7Tyl	Tylosin	5_day_old_conventionalized_bees	30min
561	0.0683	10Tyl	Tylosin	5_day_old_conventionalized_bees	30min
562	0.0765	10Tyl	Tylosin	5_day_old_conventionalized_bees	30min
563	0.0902	10Tyl	Tylosin	5_day_old_conventionalized_bees	30min
564	0.0633	10Tyl	Tylosin	5_day_old_conventionalized_bees	30min
565	0.0725	10Tyl	Tylosin	5_day_old_conventionalized_bees	30min
566	0.0979	10Tyl	Tylosin	5_day_old_conventionalized_bees	30min
567	0.0819	10Tyl	Tylosin	5_day_old_conventionalized_bees	30min
568	0.0805	10Tyl	Tylosin	5_day_old_conventionalized_bees	30min
569	0.068	10Tyl	Tylosin	5_day_old_conventionalized_bees	30min
570	0.0882	10Tyl	Tylosin	5_day_old_conventionalized_bees	30min
571	0.0846	10Tyl	Tylosin	5_day_old_conventionalized_bees	30min
572	0.0844	10Tyl	Tylosin	5_day_old_conventionalized_bees	30min
573	0.0967	10Tyl	Tylosin	5_day_old_conventionalized_bees	30min
574	0.0673	10Tyl	Tylosin	5_day_old_conventionalized_bees	30min
575	0.0672	10Tyl	Tylosin	5_day_old_conventionalized_bees	30min
576	0.0851	10Tyl	Tylosin	5_day_old_conventionalized_bees	30min
577	0.1001	Control	Control	Not_age_controlled_worker_bees	30min
578	0.11	Control	Control	Not_age_controlled_worker_bees	30min
579	0.1066	Control	Control	Not_age_controlled_worker_bees	30min
580	0.0759	Control	Control	Not_age_controlled_worker_bees	30min
581	0.092	Control	Control	Not_age_controlled_worker_bees	30min
582	0.0939	Control	Control	Not_age_controlled_worker_bees	30min
583	0.1242	Control	Control	Not_age_controlled_worker_bees	30min
584	0.104	Control	Control	Not_age_controlled_worker_bees	30min
585	0.0993	Control	Control	Not_age_controlled_worker_bees	30min
586	0.1298	Control	Control	Not_age_controlled_worker_bees	30min
587	0.0969	Control	Control	Not_age_controlled_worker_bees	30min
588	0.1491	Control	Control	Not_age_controlled_worker_bees	30min
589	0.1831	Control	Control	Not_age_controlled_worker_bees	30min
590	0.0923	Control	Control	Not_age_controlled_worker_bees	30min
591	0.1079	Control	Control	Not_age_controlled_worker_bees	30min
592	0.1157	Control	Control	Not_age_controlled_worker_bees	30min
593	0.1476	0.1Gly	Glyphosate	Not_age_controlled_worker_bees	30min
594	0.1449	0.1Gly	Glyphosate	Not_age_controlled_worker_bees	30min
595	0.1218	0.1Gly	Glyphosate	Not_age_controlled_worker_bees	30min
596	0.1489	0.1Gly	Glyphosate	Not_age_controlled_worker_bees	30min
597	0.0957	0.1Gly	Glyphosate	Not_age_controlled_worker_bees	30min
598	0.0985	0.1Gly	Glyphosate	Not_age_controlled_worker_bees	30min
599	0.1512	0.1Gly	Glyphosate	Not_age_controlled_worker_bees	30min
600	0.1005	0.1Gly	Glyphosate	Not_age_controlled_worker_bees	30min
601	0.0934	0.1Gly	Glyphosate	Not_age_controlled_worker_bees	30min
602	0.1454	0.1Gly	Glyphosate	Not_age_controlled_worker_bees	30min
603	0.1575	0.1Gly	Glyphosate	Not_age_controlled_worker_bees	30min
604	0.1535	0.1Gly	Glyphosate	Not_age_controlled_worker_bees	30min
605	0.1116	0.1Gly	Glyphosate	Not_age_controlled_worker_bees	30min
606	0.1232	0.1Gly	Glyphosate	Not_age_controlled_worker_bees	30min
607	0.1055	0.1Gly	Glyphosate	Not_age_controlled_worker_bees	30min
608	0.186	0.1Gly	Glyphosate	Not_age_controlled_worker_bees	30min
609	0.0905	1Gly	Glyphosate	Not_age_controlled_worker_bees	30min
610	0.0916	1Gly	Glyphosate	Not_age_controlled_worker_bees	30min
611	0.1513	1Gly	Glyphosate	Not_age_controlled_worker_bees	30min
612	0.0801	1Gly	Glyphosate	Not_age_controlled_worker_bees	30min
613	0.1019	1Gly	Glyphosate	Not_age_controlled_worker_bees	30min
614	0.13	1Gly	Glyphosate	Not_age_controlled_worker_bees	30min
615	0.154	1Gly	Glyphosate	Not_age_controlled_worker_bees	30min
616	0.0921	1Gly	Glyphosate	Not_age_controlled_worker_bees	30min
617	0.1198	1Gly	Glyphosate	Not_age_controlled_worker_bees	30min
618	0.1104	1Gly	Glyphosate	Not_age_controlled_worker_bees	30min
619	0.107	1Gly	Glyphosate	Not_age_controlled_worker_bees	30min
620	0.1157	1Gly	Glyphosate	Not_age_controlled_worker_bees	30min
621	0.1048	1Gly	Glyphosate	Not_age_controlled_worker_bees	30min
622	0.1331	1Gly	Glyphosate	Not_age_controlled_worker_bees	30min
623	0.1126	1Gly	Glyphosate	Not_age_controlled_worker_bees	30min
624	0.122	1Gly	Glyphosate	Not_age_controlled_worker_bees	30min
625	0.0514	2Gly	Glyphosate	Not_age_controlled_worker_bees	30min
626	0.0521	2Gly	Glyphosate	Not_age_controlled_worker_bees	30min
627	0.049	2Gly	Glyphosate	Not_age_controlled_worker_bees	30min
628	0.049	2Gly	Glyphosate	Not_age_controlled_worker_bees	30min
629	0.0505	2Gly	Glyphosate	Not_age_controlled_worker_bees	30min
630	0.0517	2Gly	Glyphosate	Not_age_controlled_worker_bees	30min
631	0.0481	2Gly	Glyphosate	Not_age_controlled_worker_bees	30min
632	0.0573	2Gly	Glyphosate	Not_age_controlled_worker_bees	30min
633	0.0529	2Gly	Glyphosate	Not_age_controlled_worker_bees	30min
634	0.0505	2Gly	Glyphosate	Not_age_controlled_worker_bees	30min
635	0.051	2Gly	Glyphosate	Not_age_controlled_worker_bees	30min
636	0.0524	2Gly	Glyphosate	Not_age_controlled_worker_bees	30min
637	0.0503	2Gly	Glyphosate	Not_age_controlled_worker_bees	30min
638	0.05	2Gly	Glyphosate	Not_age_controlled_worker_bees	30min
639	0.0538	2Gly	Glyphosate	Not_age_controlled_worker_bees	30min
640	0.0545	2Gly	Glyphosate	Not_age_controlled_worker_bees	30min
641	0.0502	4Gly	Glyphosate	Not_age_controlled_worker_bees	30min
642	0.0519	4Gly	Glyphosate	Not_age_controlled_worker_bees	30min
643	0.0514	4Gly	Glyphosate	Not_age_controlled_worker_bees	30min
644	0.0546	4Gly	Glyphosate	Not_age_controlled_worker_bees	30min
645	0.0505	4Gly	Glyphosate	Not_age_controlled_worker_bees	30min
646	0.0506	4Gly	Glyphosate	Not_age_controlled_worker_bees	30min
647	0.0688	4Gly	Glyphosate	Not_age_controlled_worker_bees	30min
648	0.0538	4Gly	Glyphosate	Not_age_controlled_worker_bees	30min
649	0.0518	4Gly	Glyphosate	Not_age_controlled_worker_bees	30min
650	0.0487	4Gly	Glyphosate	Not_age_controlled_worker_bees	30min
651	0.0485	4Gly	Glyphosate	Not_age_controlled_worker_bees	30min
652	0.0605	4Gly	Glyphosate	Not_age_controlled_worker_bees	30min
653	0.0472	4Gly	Glyphosate	Not_age_controlled_worker_bees	30min
654	0.0491	4Gly	Glyphosate	Not_age_controlled_worker_bees	30min
655	0.0495	4Gly	Glyphosate	Not_age_controlled_worker_bees	30min
656	0.0515	4Gly	Glyphosate	Not_age_controlled_worker_bees	30min
657	0.0481	7Gly	Glyphosate	Not_age_controlled_worker_bees	30min
658	0.0479	7Gly	Glyphosate	Not_age_controlled_worker_bees	30min
659	0.0503	7Gly	Glyphosate	Not_age_controlled_worker_bees	30min
660	0.0514	7Gly	Glyphosate	Not_age_controlled_worker_bees	30min
661	0.0515	7Gly	Glyphosate	Not_age_controlled_worker_bees	30min
662	0.0523	7Gly	Glyphosate	Not_age_controlled_worker_bees	30min
663	0.0522	7Gly	Glyphosate	Not_age_controlled_worker_bees	30min
664	0.0676	7Gly	Glyphosate	Not_age_controlled_worker_bees	30min
665	0.0482	7Gly	Glyphosate	Not_age_controlled_worker_bees	30min
666	0.048	7Gly	Glyphosate	Not_age_controlled_worker_bees	30min
667	0.0632	7Gly	Glyphosate	Not_age_controlled_worker_bees	30min
668	0.0487	7Gly	Glyphosate	Not_age_controlled_worker_bees	30min
669	0.0509	7Gly	Glyphosate	Not_age_controlled_worker_bees	30min
670	0.0486	7Gly	Glyphosate	Not_age_controlled_worker_bees	30min
671	0.0488	7Gly	Glyphosate	Not_age_controlled_worker_bees	30min
672	0.046	7Gly	Glyphosate	Not_age_controlled_worker_bees	30min
673	0.0605	10Gly	Glyphosate	Not_age_controlled_worker_bees	30min
674	0.0473	10Gly	Glyphosate	Not_age_controlled_worker_bees	30min
675	0.0553	10Gly	Glyphosate	Not_age_controlled_worker_bees	30min
676	0.0483	10Gly	Glyphosate	Not_age_controlled_worker_bees	30min
677	0.0494	10Gly	Glyphosate	Not_age_controlled_worker_bees	30min
678	0.0549	10Gly	Glyphosate	Not_age_controlled_worker_bees	30min
679	0.0528	10Gly	Glyphosate	Not_age_controlled_worker_bees	30min
680	0.0497	10Gly	Glyphosate	Not_age_controlled_worker_bees	30min
681	0.0499	10Gly	Glyphosate	Not_age_controlled_worker_bees	30min
682	0.0471	10Gly	Glyphosate	Not_age_controlled_worker_bees	30min
683	0.0523	10Gly	Glyphosate	Not_age_controlled_worker_bees	30min
684	0.0493	10Gly	Glyphosate	Not_age_controlled_worker_bees	30min
685	0.0517	10Gly	Glyphosate	Not_age_controlled_worker_bees	30min
686	0.0632	10Gly	Glyphosate	Not_age_controlled_worker_bees	30min
687	0.0511	10Gly	Glyphosate	Not_age_controlled_worker_bees	30min
688	0.0482	10Gly	Glyphosate	Not_age_controlled_worker_bees	30min
689	0.0623	0.1Tyl	Tylosin	Not_age_controlled_worker_bees	30min
690	0.1862	0.1Tyl	Tylosin	Not_age_controlled_worker_bees	30min
691	0.09	0.1Tyl	Tylosin	Not_age_controlled_worker_bees	30min
692	0.0659	0.1Tyl	Tylosin	Not_age_controlled_worker_bees	30min
693	0.1176	0.1Tyl	Tylosin	Not_age_controlled_worker_bees	30min
694	0.0896	0.1Tyl	Tylosin	Not_age_controlled_worker_bees	30min
695	0.1609	0.1Tyl	Tylosin	Not_age_controlled_worker_bees	30min
696	0.2126	0.1Tyl	Tylosin	Not_age_controlled_worker_bees	30min
697	0.0995	0.1Tyl	Tylosin	Not_age_controlled_worker_bees	30min
698	0.1188	0.1Tyl	Tylosin	Not_age_controlled_worker_bees	30min
699	0.0894	0.1Tyl	Tylosin	Not_age_controlled_worker_bees	30min
700	0.1165	0.1Tyl	Tylosin	Not_age_controlled_worker_bees	30min
701	0.1389	0.1Tyl	Tylosin	Not_age_controlled_worker_bees	30min
702	0.1185	0.1Tyl	Tylosin	Not_age_controlled_worker_bees	30min
703	0.1205	0.1Tyl	Tylosin	Not_age_controlled_worker_bees	30min
704	0.0997	0.1Tyl	Tylosin	Not_age_controlled_worker_bees	30min
705	0.1136	1Tyl	Tylosin	Not_age_controlled_worker_bees	30min
706	0.1351	1Tyl	Tylosin	Not_age_controlled_worker_bees	30min
707	0.0842	1Tyl	Tylosin	Not_age_controlled_worker_bees	30min
708	0.1106	1Tyl	Tylosin	Not_age_controlled_worker_bees	30min
709	0.096	1Tyl	Tylosin	Not_age_controlled_worker_bees	30min
710	0.1065	1Tyl	Tylosin	Not_age_controlled_worker_bees	30min
711	0.1041	1Tyl	Tylosin	Not_age_controlled_worker_bees	30min
712	0.0889	1Tyl	Tylosin	Not_age_controlled_worker_bees	30min
713	0.1539	1Tyl	Tylosin	Not_age_controlled_worker_bees	30min
714	0.1185	1Tyl	Tylosin	Not_age_controlled_worker_bees	30min
715	0.1124	1Tyl	Tylosin	Not_age_controlled_worker_bees	30min
716	0.1089	1Tyl	Tylosin	Not_age_controlled_worker_bees	30min
717	0.131	1Tyl	Tylosin	Not_age_controlled_worker_bees	30min
718	0.1211	1Tyl	Tylosin	Not_age_controlled_worker_bees	30min
719	0.1308	1Tyl	Tylosin	Not_age_controlled_worker_bees	30min
720	0.2088	1Tyl	Tylosin	Not_age_controlled_worker_bees	30min
721	0.0947	4Tyl	Tylosin	Not_age_controlled_worker_bees	30min
722	0.1016	4Tyl	Tylosin	Not_age_controlled_worker_bees	30min
723	0.0837	4Tyl	Tylosin	Not_age_controlled_worker_bees	30min
724	0.0645	4Tyl	Tylosin	Not_age_controlled_worker_bees	30min
725	0.116	4Tyl	Tylosin	Not_age_controlled_worker_bees	30min
726	0.1169	4Tyl	Tylosin	Not_age_controlled_worker_bees	30min
727	0.0831	4Tyl	Tylosin	Not_age_controlled_worker_bees	30min
728	0.1179	4Tyl	Tylosin	Not_age_controlled_worker_bees	30min
729	0.0983	4Tyl	Tylosin	Not_age_controlled_worker_bees	30min
730	0.1128	4Tyl	Tylosin	Not_age_controlled_worker_bees	30min
731	0.1177	4Tyl	Tylosin	Not_age_controlled_worker_bees	30min
732	0.1296	4Tyl	Tylosin	Not_age_controlled_worker_bees	30min
733	0.116	4Tyl	Tylosin	Not_age_controlled_worker_bees	30min
734	0.1083	4Tyl	Tylosin	Not_age_controlled_worker_bees	30min
735	0.0756	4Tyl	Tylosin	Not_age_controlled_worker_bees	30min
736	0.0818	4Tyl	Tylosin	Not_age_controlled_worker_bees	30min
737	0.1332	7Tyl	Tylosin	Not_age_controlled_worker_bees	30min
738	0.1163	7Tyl	Tylosin	Not_age_controlled_worker_bees	30min
739	0.0776	7Tyl	Tylosin	Not_age_controlled_worker_bees	30min
740	0.0633	7Tyl	Tylosin	Not_age_controlled_worker_bees	30min
741	0.0901	7Tyl	Tylosin	Not_age_controlled_worker_bees	30min
742	0.0978	7Tyl	Tylosin	Not_age_controlled_worker_bees	30min
743	0.0838	7Tyl	Tylosin	Not_age_controlled_worker_bees	30min
744	0.0767	7Tyl	Tylosin	Not_age_controlled_worker_bees	30min
745	0.1298	7Tyl	Tylosin	Not_age_controlled_worker_bees	30min
746	0.1221	7Tyl	Tylosin	Not_age_controlled_worker_bees	30min
747	0.1166	7Tyl	Tylosin	Not_age_controlled_worker_bees	30min
748	0.1257	7Tyl	Tylosin	Not_age_controlled_worker_bees	30min
749	0.1211	7Tyl	Tylosin	Not_age_controlled_worker_bees	30min
750	0.1153	7Tyl	Tylosin	Not_age_controlled_worker_bees	30min
751	0.1018	7Tyl	Tylosin	Not_age_controlled_worker_bees	30min
752	0.1193	7Tyl	Tylosin	Not_age_controlled_worker_bees	30min
753	0.1224	10Tyl	Tylosin	Not_age_controlled_worker_bees	30min
754	0.0903	10Tyl	Tylosin	Not_age_controlled_worker_bees	30min
755	0.0953	10Tyl	Tylosin	Not_age_controlled_worker_bees	30min
756	0.0968	10Tyl	Tylosin	Not_age_controlled_worker_bees	30min
757	0.0742	10Tyl	Tylosin	Not_age_controlled_worker_bees	30min
758	0.066	10Tyl	Tylosin	Not_age_controlled_worker_bees	30min
759	0.0799	10Tyl	Tylosin	Not_age_controlled_worker_bees	30min
760	0.0948	10Tyl	Tylosin	Not_age_controlled_worker_bees	30min
761	0.1049	10Tyl	Tylosin	Not_age_controlled_worker_bees	30min
762	0.0911	10Tyl	Tylosin	Not_age_controlled_worker_bees	30min
763	0.1094	10Tyl	Tylosin	Not_age_controlled_worker_bees	30min
764	0.1029	10Tyl	Tylosin	Not_age_controlled_worker_bees	30min
765	0.0798	10Tyl	Tylosin	Not_age_controlled_worker_bees	30min
766	0.0941	10Tyl	Tylosin	Not_age_controlled_worker_bees	30min
767	0.13	10Tyl	Tylosin	Not_age_controlled_worker_bees	30min
768	0.0883	10Tyl	Tylosin	Not_age_controlled_worker_bees	30min
769	0.094	Control	Control	1_day_old_bees	5d
770	0.0697	Control	Control	1_day_old_bees	5d
771	0.0998	Control	Control	1_day_old_bees	5d
772	0.1465	Control	Control	1_day_old_bees	5d
773	0.1333	Control	Control	1_day_old_bees	5d
774	0.0817	Control	Control	1_day_old_bees	5d
775	0.1105	Control	Control	1_day_old_bees	5d
776	0.0735	Control	Control	1_day_old_bees	5d
777	0.0659	Control	Control	1_day_old_bees	5d
778	0.0701	Control	Control	1_day_old_bees	5d
779	0.0538	Control	Control	1_day_old_bees	5d
780	0.0912	Control	Control	1_day_old_bees	5d
781	0.1698	Control	Control	1_day_old_bees	5d
782	0.1	Control	Control	1_day_old_bees	5d
783	0.0831	Control	Control	1_day_old_bees	5d
784	0.0646	Control	Control	1_day_old_bees	5d
785	0.1031	0.1Gly	Glyphosate	1_day_old_bees	5d
786	0.1395	0.1Gly	Glyphosate	1_day_old_bees	5d
787	0.1106	0.1Gly	Glyphosate	1_day_old_bees	5d
788	0.0745	0.1Gly	Glyphosate	1_day_old_bees	5d
789	0.1606	0.1Gly	Glyphosate	1_day_old_bees	5d
790	0.0769	0.1Gly	Glyphosate	1_day_old_bees	5d
791	0.1099	0.1Gly	Glyphosate	1_day_old_bees	5d
792	0.0922	0.1Gly	Glyphosate	1_day_old_bees	5d
793	0.0777	0.1Gly	Glyphosate	1_day_old_bees	5d
794	0.1009	0.1Gly	Glyphosate	1_day_old_bees	5d
795	0.0589	0.1Gly	Glyphosate	1_day_old_bees	5d
796	0.0836	0.1Gly	Glyphosate	1_day_old_bees	5d
797	0.0729	0.1Gly	Glyphosate	1_day_old_bees	5d
798	0.0617	0.1Gly	Glyphosate	1_day_old_bees	5d
799	0.082	0.1Gly	Glyphosate	1_day_old_bees	5d
800	0.1062	0.1Gly	Glyphosate	1_day_old_bees	5d
801	0.0797	1Gly	Glyphosate	1_day_old_bees	5d
802	0.067	1Gly	Glyphosate	1_day_old_bees	5d
803	0.0861	1Gly	Glyphosate	1_day_old_bees	5d
804	0.0797	1Gly	Glyphosate	1_day_old_bees	5d
805	0.0775	1Gly	Glyphosate	1_day_old_bees	5d
806	0.0776	1Gly	Glyphosate	1_day_old_bees	5d
807	0.0732	1Gly	Glyphosate	1_day_old_bees	5d
808	0.0699	1Gly	Glyphosate	1_day_old_bees	5d
809	0.0659	1Gly	Glyphosate	1_day_old_bees	5d
810	0.0617	1Gly	Glyphosate	1_day_old_bees	5d
811	0.057	1Gly	Glyphosate	1_day_old_bees	5d
812	0.0546	1Gly	Glyphosate	1_day_old_bees	5d
813	0.0782	1Gly	Glyphosate	1_day_old_bees	5d
814	0.0638	1Gly	Glyphosate	1_day_old_bees	5d
815	0.0736	1Gly	Glyphosate	1_day_old_bees	5d
816	0.0651	1Gly	Glyphosate	1_day_old_bees	5d
817	0.0543	2Gly	Glyphosate	1_day_old_bees	5d
818	0.0531	2Gly	Glyphosate	1_day_old_bees	5d
819	0.0541	2Gly	Glyphosate	1_day_old_bees	5d
820	0.049	2Gly	Glyphosate	1_day_old_bees	5d
821	0.0515	2Gly	Glyphosate	1_day_old_bees	5d
822	0.05	2Gly	Glyphosate	1_day_old_bees	5d
823	0.0513	2Gly	Glyphosate	1_day_old_bees	5d
824	0.0517	2Gly	Glyphosate	1_day_old_bees	5d
825	0.0589	2Gly	Glyphosate	1_day_old_bees	5d
826	0.0514	2Gly	Glyphosate	1_day_old_bees	5d
827	0.0506	2Gly	Glyphosate	1_day_old_bees	5d
828	0.0491	2Gly	Glyphosate	1_day_old_bees	5d
829	0.0518	2Gly	Glyphosate	1_day_old_bees	5d
830	0.0499	2Gly	Glyphosate	1_day_old_bees	5d
831	0.0545	2Gly	Glyphosate	1_day_old_bees	5d
832	0.0499	2Gly	Glyphosate	1_day_old_bees	5d
833	0.0497	4Gly	Glyphosate	1_day_old_bees	5d
834	0.0502	4Gly	Glyphosate	1_day_old_bees	5d
835	0.0502	4Gly	Glyphosate	1_day_old_bees	5d
836	0.0517	4Gly	Glyphosate	1_day_old_bees	5d
837	0.0484	4Gly	Glyphosate	1_day_old_bees	5d
838	0.0488	4Gly	Glyphosate	1_day_old_bees	5d
839	0.0523	4Gly	Glyphosate	1_day_old_bees	5d
840	0.0514	4Gly	Glyphosate	1_day_old_bees	5d
841	0.0523	4Gly	Glyphosate	1_day_old_bees	5d
842	0.0487	4Gly	Glyphosate	1_day_old_bees	5d
843	0.049	4Gly	Glyphosate	1_day_old_bees	5d
844	0.0487	4Gly	Glyphosate	1_day_old_bees	5d
845	0.0496	4Gly	Glyphosate	1_day_old_bees	5d
846	0.0485	4Gly	Glyphosate	1_day_old_bees	5d
847	0.0576	4Gly	Glyphosate	1_day_old_bees	5d
848	0.0494	4Gly	Glyphosate	1_day_old_bees	5d
849	0.0566	7Gly	Glyphosate	1_day_old_bees	5d
850	0.0486	7Gly	Glyphosate	1_day_old_bees	5d
851	0.0484	7Gly	Glyphosate	1_day_old_bees	5d
852	0.0513	7Gly	Glyphosate	1_day_old_bees	5d
853	0.0491	7Gly	Glyphosate	1_day_old_bees	5d
854	0.0475	7Gly	Glyphosate	1_day_old_bees	5d
855	0.0509	7Gly	Glyphosate	1_day_old_bees	5d
856	0.0539	7Gly	Glyphosate	1_day_old_bees	5d
857	0.0478	7Gly	Glyphosate	1_day_old_bees	5d
858	0.0486	7Gly	Glyphosate	1_day_old_bees	5d
859	0.0485	7Gly	Glyphosate	1_day_old_bees	5d
860	0.0562	7Gly	Glyphosate	1_day_old_bees	5d
861	0.0512	7Gly	Glyphosate	1_day_old_bees	5d
862	0.0496	7Gly	Glyphosate	1_day_old_bees	5d
863	0.0531	7Gly	Glyphosate	1_day_old_bees	5d
864	0.0515	7Gly	Glyphosate	1_day_old_bees	5d
865	0.0612	10Gly	Glyphosate	1_day_old_bees	5d
866	0.0484	10Gly	Glyphosate	1_day_old_bees	5d
867	0.0489	10Gly	Glyphosate	1_day_old_bees	5d
868	0.0495	10Gly	Glyphosate	1_day_old_bees	5d
869	0.0486	10Gly	Glyphosate	1_day_old_bees	5d
870	0.0494	10Gly	Glyphosate	1_day_old_bees	5d
871	0.0499	10Gly	Glyphosate	1_day_old_bees	5d
872	0.0496	10Gly	Glyphosate	1_day_old_bees	5d
873	0.0479	10Gly	Glyphosate	1_day_old_bees	5d
874	0.0493	10Gly	Glyphosate	1_day_old_bees	5d
875	0.0504	10Gly	Glyphosate	1_day_old_bees	5d
876	0.0473	10Gly	Glyphosate	1_day_old_bees	5d
877	0.0489	10Gly	Glyphosate	1_day_old_bees	5d
878	0.0484	10Gly	Glyphosate	1_day_old_bees	5d
879	0.0532	10Gly	Glyphosate	1_day_old_bees	5d
880	0.0575	10Gly	Glyphosate	1_day_old_bees	5d
881	0.1386	0.1Tyl	Tylosin	1_day_old_bees	5d
882	0.0991	0.1Tyl	Tylosin	1_day_old_bees	5d
883	0.2108	0.1Tyl	Tylosin	1_day_old_bees	5d
884	0.1604	0.1Tyl	Tylosin	1_day_old_bees	5d
885	0.1256	0.1Tyl	Tylosin	1_day_old_bees	5d
886	0.1197	0.1Tyl	Tylosin	1_day_old_bees	5d
887	0.163	0.1Tyl	Tylosin	1_day_old_bees	5d
888	0.1369	0.1Tyl	Tylosin	1_day_old_bees	5d
889	0.0853	0.1Tyl	Tylosin	1_day_old_bees	5d
890	0.0752	0.1Tyl	Tylosin	1_day_old_bees	5d
891	0.0689	0.1Tyl	Tylosin	1_day_old_bees	5d
892	0.0651	0.1Tyl	Tylosin	1_day_old_bees	5d
893	0.1689	0.1Tyl	Tylosin	1_day_old_bees	5d
894	0.1292	0.1Tyl	Tylosin	1_day_old_bees	5d
895	0.0796	0.1Tyl	Tylosin	1_day_old_bees	5d
896	0.0705	0.1Tyl	Tylosin	1_day_old_bees	5d
897	0.0922	1Tyl	Tylosin	1_day_old_bees	5d
898	0.1063	1Tyl	Tylosin	1_day_old_bees	5d
899	0.2026	1Tyl	Tylosin	1_day_old_bees	5d
900	0.1868	1Tyl	Tylosin	1_day_old_bees	5d
901	0.1285	1Tyl	Tylosin	1_day_old_bees	5d
902	0.1568	1Tyl	Tylosin	1_day_old_bees	5d
903	0.0843	1Tyl	Tylosin	1_day_old_bees	5d
904	0.124	1Tyl	Tylosin	1_day_old_bees	5d
905	0.1595	1Tyl	Tylosin	1_day_old_bees	5d
906	0.0681	1Tyl	Tylosin	1_day_old_bees	5d
907	0.0793	1Tyl	Tylosin	1_day_old_bees	5d
908	0.0667	1Tyl	Tylosin	1_day_old_bees	5d
909	0.0562	1Tyl	Tylosin	1_day_old_bees	5d
910	0.092	1Tyl	Tylosin	1_day_old_bees	5d
911	0.0766	1Tyl	Tylosin	1_day_old_bees	5d
912	0.0762	1Tyl	Tylosin	1_day_old_bees	5d
913	0.0774	4Tyl	Tylosin	1_day_old_bees	5d
914	0.0812	4Tyl	Tylosin	1_day_old_bees	5d
915	0.0857	4Tyl	Tylosin	1_day_old_bees	5d
916	0.0684	4Tyl	Tylosin	1_day_old_bees	5d
917	0.1082	4Tyl	Tylosin	1_day_old_bees	5d
918	0.0785	4Tyl	Tylosin	1_day_old_bees	5d
919	0.1014	4Tyl	Tylosin	1_day_old_bees	5d
920	0.0779	4Tyl	Tylosin	1_day_old_bees	5d
921	0.1113	4Tyl	Tylosin	1_day_old_bees	5d
922	0.0876	4Tyl	Tylosin	1_day_old_bees	5d
923	0.082	4Tyl	Tylosin	1_day_old_bees	5d
924	0.0711	4Tyl	Tylosin	1_day_old_bees	5d
925	0.0674	4Tyl	Tylosin	1_day_old_bees	5d
926	0.1117	4Tyl	Tylosin	1_day_old_bees	5d
927	0.0724	4Tyl	Tylosin	1_day_old_bees	5d
928	0.0741	4Tyl	Tylosin	1_day_old_bees	5d
929	0.0682	7Tyl	Tylosin	1_day_old_bees	5d
930	0.0783	7Tyl	Tylosin	1_day_old_bees	5d
931	0.0692	7Tyl	Tylosin	1_day_old_bees	5d
932	0.0705	7Tyl	Tylosin	1_day_old_bees	5d
933	0.1142	7Tyl	Tylosin	1_day_old_bees	5d
934	0.0739	7Tyl	Tylosin	1_day_old_bees	5d
935	0.1494	7Tyl	Tylosin	1_day_old_bees	5d
936	0.0709	7Tyl	Tylosin	1_day_old_bees	5d
937	0.0834	7Tyl	Tylosin	1_day_old_bees	5d
938	0.0751	7Tyl	Tylosin	1_day_old_bees	5d
939	0.0755	7Tyl	Tylosin	1_day_old_bees	5d
940	0.1815	7Tyl	Tylosin	1_day_old_bees	5d
941	0.0703	7Tyl	Tylosin	1_day_old_bees	5d
942	0.0824	7Tyl	Tylosin	1_day_old_bees	5d
943	0.0596	7Tyl	Tylosin	1_day_old_bees	5d
944	0.073	7Tyl	Tylosin	1_day_old_bees	5d
945	0.0594	10Tyl	Tylosin	1_day_old_bees	5d
946	0.0751	10Tyl	Tylosin	1_day_old_bees	5d
947	0.0662	10Tyl	Tylosin	1_day_old_bees	5d
948	0.0669	10Tyl	Tylosin	1_day_old_bees	5d
949	0.0712	10Tyl	Tylosin	1_day_old_bees	5d
950	0.069	10Tyl	Tylosin	1_day_old_bees	5d
951	0.0691	10Tyl	Tylosin	1_day_old_bees	5d
952	0.0645	10Tyl	Tylosin	1_day_old_bees	5d
953	0.0776	10Tyl	Tylosin	1_day_old_bees	5d
954	0.0671	10Tyl	Tylosin	1_day_old_bees	5d
955	0.0762	10Tyl	Tylosin	1_day_old_bees	5d
956	0.1282	10Tyl	Tylosin	1_day_old_bees	5d
957	0.063	10Tyl	Tylosin	1_day_old_bees	5d
958	0.0865	10Tyl	Tylosin	1_day_old_bees	5d
959	0.0661	10Tyl	Tylosin	1_day_old_bees	5d
960	0.0728	10Tyl	Tylosin	1_day_old_bees	5d
961	0.1048	Control	Control	5_day_old_microbiota_defective_bees	5d
962	0.1447	Control	Control	5_day_old_microbiota_defective_bees	5d
963	0.1098	Control	Control	5_day_old_microbiota_defective_bees	5d
964	0.0989	Control	Control	5_day_old_microbiota_defective_bees	5d
965	0.1196	Control	Control	5_day_old_microbiota_defective_bees	5d
966	0.0957	Control	Control	5_day_old_microbiota_defective_bees	5d
967	0.0835	Control	Control	5_day_old_microbiota_defective_bees	5d
968	0.0787	Control	Control	5_day_old_microbiota_defective_bees	5d
969	0.0872	Control	Control	5_day_old_microbiota_defective_bees	5d
970	0.1151	Control	Control	5_day_old_microbiota_defective_bees	5d
971	0.0886	Control	Control	5_day_old_microbiota_defective_bees	5d
972	0.1232	Control	Control	5_day_old_microbiota_defective_bees	5d
973	0.1475	Control	Control	5_day_old_microbiota_defective_bees	5d
974	0.1008	Control	Control	5_day_old_microbiota_defective_bees	5d
975	0.0922	Control	Control	5_day_old_microbiota_defective_bees	5d
976	0.0622	Control	Control	5_day_old_microbiota_defective_bees	5d
977	0.1265	0.1Gly	Glyphosate	5_day_old_microbiota_defective_bees	5d
978	0.1115	0.1Gly	Glyphosate	5_day_old_microbiota_defective_bees	5d
979	0.1179	0.1Gly	Glyphosate	5_day_old_microbiota_defective_bees	5d
980	0.1015	0.1Gly	Glyphosate	5_day_old_microbiota_defective_bees	5d
981	0.1855	0.1Gly	Glyphosate	5_day_old_microbiota_defective_bees	5d
982	0.1012	0.1Gly	Glyphosate	5_day_old_microbiota_defective_bees	5d
983	0.0992	0.1Gly	Glyphosate	5_day_old_microbiota_defective_bees	5d
984	0.1131	0.1Gly	Glyphosate	5_day_old_microbiota_defective_bees	5d
985	0.1276	0.1Gly	Glyphosate	5_day_old_microbiota_defective_bees	5d
986	0.0964	0.1Gly	Glyphosate	5_day_old_microbiota_defective_bees	5d
987	0.0769	0.1Gly	Glyphosate	5_day_old_microbiota_defective_bees	5d
988	0.0942	0.1Gly	Glyphosate	5_day_old_microbiota_defective_bees	5d
989	0.0776	0.1Gly	Glyphosate	5_day_old_microbiota_defective_bees	5d
990	0.097	0.1Gly	Glyphosate	5_day_old_microbiota_defective_bees	5d
991	0.0864	0.1Gly	Glyphosate	5_day_old_microbiota_defective_bees	5d
992	0.1651	0.1Gly	Glyphosate	5_day_old_microbiota_defective_bees	5d
993	0.1301	1Gly	Glyphosate	5_day_old_microbiota_defective_bees	5d
994	0.0802	1Gly	Glyphosate	5_day_old_microbiota_defective_bees	5d
995	0.0837	1Gly	Glyphosate	5_day_old_microbiota_defective_bees	5d
996	0.0801	1Gly	Glyphosate	5_day_old_microbiota_defective_bees	5d
997	0.124	1Gly	Glyphosate	5_day_old_microbiota_defective_bees	5d
998	0.0986	1Gly	Glyphosate	5_day_old_microbiota_defective_bees	5d
999	0.0816	1Gly	Glyphosate	5_day_old_microbiota_defective_bees	5d
1000	0.0697	1Gly	Glyphosate	5_day_old_microbiota_defective_bees	5d
1001	0.0598	1Gly	Glyphosate	5_day_old_microbiota_defective_bees	5d
1002	0.0564	1Gly	Glyphosate	5_day_old_microbiota_defective_bees	5d
1003	0.0576	1Gly	Glyphosate	5_day_old_microbiota_defective_bees	5d
1004	0.065	1Gly	Glyphosate	5_day_old_microbiota_defective_bees	5d
1005	0.06	1Gly	Glyphosate	5_day_old_microbiota_defective_bees	5d
1006	0.094	1Gly	Glyphosate	5_day_old_microbiota_defective_bees	5d
1007	0.0624	1Gly	Glyphosate	5_day_old_microbiota_defective_bees	5d
1008	0.089	1Gly	Glyphosate	5_day_old_microbiota_defective_bees	5d
1009	0.051	2Gly	Glyphosate	5_day_old_microbiota_defective_bees	5d
1010	0.0519	2Gly	Glyphosate	5_day_old_microbiota_defective_bees	5d
1011	0.0513	2Gly	Glyphosate	5_day_old_microbiota_defective_bees	5d
1012	0.0501	2Gly	Glyphosate	5_day_old_microbiota_defective_bees	5d
1013	0.0489	2Gly	Glyphosate	5_day_old_microbiota_defective_bees	5d
1014	0.0503	2Gly	Glyphosate	5_day_old_microbiota_defective_bees	5d
1015	0.0576	2Gly	Glyphosate	5_day_old_microbiota_defective_bees	5d
1016	0.0535	2Gly	Glyphosate	5_day_old_microbiota_defective_bees	5d
1017	0.0499	2Gly	Glyphosate	5_day_old_microbiota_defective_bees	5d
1018	0.0491	2Gly	Glyphosate	5_day_old_microbiota_defective_bees	5d
1019	0.0812	2Gly	Glyphosate	5_day_old_microbiota_defective_bees	5d
1020	0.0479	2Gly	Glyphosate	5_day_old_microbiota_defective_bees	5d
1021	0.0555	2Gly	Glyphosate	5_day_old_microbiota_defective_bees	5d
1022	0.0609	2Gly	Glyphosate	5_day_old_microbiota_defective_bees	5d
1023	0.066	2Gly	Glyphosate	5_day_old_microbiota_defective_bees	5d
1024	0.0561	2Gly	Glyphosate	5_day_old_microbiota_defective_bees	5d
1025	0.0585	4Gly	Glyphosate	5_day_old_microbiota_defective_bees	5d
1026	0.051	4Gly	Glyphosate	5_day_old_microbiota_defective_bees	5d
1027	0.0509	4Gly	Glyphosate	5_day_old_microbiota_defective_bees	5d
1028	0.0488	4Gly	Glyphosate	5_day_old_microbiota_defective_bees	5d
1029	0.0484	4Gly	Glyphosate	5_day_old_microbiota_defective_bees	5d
1030	0.05	4Gly	Glyphosate	5_day_old_microbiota_defective_bees	5d
1031	0.0563	4Gly	Glyphosate	5_day_old_microbiota_defective_bees	5d
1032	0.0478	4Gly	Glyphosate	5_day_old_microbiota_defective_bees	5d
1033	0.0489	4Gly	Glyphosate	5_day_old_microbiota_defective_bees	5d
1034	0.0497	4Gly	Glyphosate	5_day_old_microbiota_defective_bees	5d
1035	0.0488	4Gly	Glyphosate	5_day_old_microbiota_defective_bees	5d
1036	0.0491	4Gly	Glyphosate	5_day_old_microbiota_defective_bees	5d
1037	0.0485	4Gly	Glyphosate	5_day_old_microbiota_defective_bees	5d
1038	0.0474	4Gly	Glyphosate	5_day_old_microbiota_defective_bees	5d
1039	0.0493	4Gly	Glyphosate	5_day_old_microbiota_defective_bees	5d
1040	0.0471	4Gly	Glyphosate	5_day_old_microbiota_defective_bees	5d
1041	0.059	7Gly	Glyphosate	5_day_old_microbiota_defective_bees	5d
1042	0.0484	7Gly	Glyphosate	5_day_old_microbiota_defective_bees	5d
1043	0.0482	7Gly	Glyphosate	5_day_old_microbiota_defective_bees	5d
1044	0.0488	7Gly	Glyphosate	5_day_old_microbiota_defective_bees	5d
1045	0.0489	7Gly	Glyphosate	5_day_old_microbiota_defective_bees	5d
1046	0.0524	7Gly	Glyphosate	5_day_old_microbiota_defective_bees	5d
1047	0.0503	7Gly	Glyphosate	5_day_old_microbiota_defective_bees	5d
1048	0.0479	7Gly	Glyphosate	5_day_old_microbiota_defective_bees	5d
1049	0.054	7Gly	Glyphosate	5_day_old_microbiota_defective_bees	5d
1050	0.0484	7Gly	Glyphosate	5_day_old_microbiota_defective_bees	5d
1051	0.0475	7Gly	Glyphosate	5_day_old_microbiota_defective_bees	5d
1052	0.0481	7Gly	Glyphosate	5_day_old_microbiota_defective_bees	5d
1053	0.0495	7Gly	Glyphosate	5_day_old_microbiota_defective_bees	5d
1054	0.0523	7Gly	Glyphosate	5_day_old_microbiota_defective_bees	5d
1055	0.0498	7Gly	Glyphosate	5_day_old_microbiota_defective_bees	5d
1056	0.0464	7Gly	Glyphosate	5_day_old_microbiota_defective_bees	5d
1057	0.0476	10Gly	Glyphosate	5_day_old_microbiota_defective_bees	5d
1058	0.0484	10Gly	Glyphosate	5_day_old_microbiota_defective_bees	5d
1059	0.0479	10Gly	Glyphosate	5_day_old_microbiota_defective_bees	5d
1060	0.0478	10Gly	Glyphosate	5_day_old_microbiota_defective_bees	5d
1061	0.0498	10Gly	Glyphosate	5_day_old_microbiota_defective_bees	5d
1062	0.0513	10Gly	Glyphosate	5_day_old_microbiota_defective_bees	5d
1063	0.0504	10Gly	Glyphosate	5_day_old_microbiota_defective_bees	5d
1064	0.0482	10Gly	Glyphosate	5_day_old_microbiota_defective_bees	5d
1065	0.0478	10Gly	Glyphosate	5_day_old_microbiota_defective_bees	5d
1066	0.048	10Gly	Glyphosate	5_day_old_microbiota_defective_bees	5d
1067	0.0498	10Gly	Glyphosate	5_day_old_microbiota_defective_bees	5d
1068	0.0479	10Gly	Glyphosate	5_day_old_microbiota_defective_bees	5d
1069	0.0493	10Gly	Glyphosate	5_day_old_microbiota_defective_bees	5d
1070	0.0482	10Gly	Glyphosate	5_day_old_microbiota_defective_bees	5d
1071	0.0485	10Gly	Glyphosate	5_day_old_microbiota_defective_bees	5d
1072	0.0483	10Gly	Glyphosate	5_day_old_microbiota_defective_bees	5d
1073	0.0879	0.1Tyl	Tylosin	5_day_old_microbiota_defective_bees	5d
1074	0.0926	0.1Tyl	Tylosin	5_day_old_microbiota_defective_bees	5d
1075	0.1291	0.1Tyl	Tylosin	5_day_old_microbiota_defective_bees	5d
1076	0.1064	0.1Tyl	Tylosin	5_day_old_microbiota_defective_bees	5d
1077	0.1008	0.1Tyl	Tylosin	5_day_old_microbiota_defective_bees	5d
1078	0.0923	0.1Tyl	Tylosin	5_day_old_microbiota_defective_bees	5d
1079	0.1112	0.1Tyl	Tylosin	5_day_old_microbiota_defective_bees	5d
1080	0.0869	0.1Tyl	Tylosin	5_day_old_microbiota_defective_bees	5d
1081	0.0866	0.1Tyl	Tylosin	5_day_old_microbiota_defective_bees	5d
1082	0.077	0.1Tyl	Tylosin	5_day_old_microbiota_defective_bees	5d
1083	0.102	0.1Tyl	Tylosin	5_day_old_microbiota_defective_bees	5d
1084	0.083	0.1Tyl	Tylosin	5_day_old_microbiota_defective_bees	5d
1085	0.1315	0.1Tyl	Tylosin	5_day_old_microbiota_defective_bees	5d
1086	0.0963	0.1Tyl	Tylosin	5_day_old_microbiota_defective_bees	5d
1087	0.0693	0.1Tyl	Tylosin	5_day_old_microbiota_defective_bees	5d
1088	0.0728	0.1Tyl	Tylosin	5_day_old_microbiota_defective_bees	5d
1089	0.1004	1Tyl	Tylosin	5_day_old_microbiota_defective_bees	5d
1090	0.1073	1Tyl	Tylosin	5_day_old_microbiota_defective_bees	5d
1091	0.1239	1Tyl	Tylosin	5_day_old_microbiota_defective_bees	5d
1092	0.1306	1Tyl	Tylosin	5_day_old_microbiota_defective_bees	5d
1093	0.0913	1Tyl	Tylosin	5_day_old_microbiota_defective_bees	5d
1094	0.0935	1Tyl	Tylosin	5_day_old_microbiota_defective_bees	5d
1095	0.115	1Tyl	Tylosin	5_day_old_microbiota_defective_bees	5d
1096	0.1133	1Tyl	Tylosin	5_day_old_microbiota_defective_bees	5d
1097	0.1046	1Tyl	Tylosin	5_day_old_microbiota_defective_bees	5d
1098	0.0829	1Tyl	Tylosin	5_day_old_microbiota_defective_bees	5d
1099	0.0871	1Tyl	Tylosin	5_day_old_microbiota_defective_bees	5d
1100	0.084	1Tyl	Tylosin	5_day_old_microbiota_defective_bees	5d
1101	0.1186	1Tyl	Tylosin	5_day_old_microbiota_defective_bees	5d
1102	0.0946	1Tyl	Tylosin	5_day_old_microbiota_defective_bees	5d
1103	0.0704	1Tyl	Tylosin	5_day_old_microbiota_defective_bees	5d
1104	0.0934	1Tyl	Tylosin	5_day_old_microbiota_defective_bees	5d
1105	0.0822	4Tyl	Tylosin	5_day_old_microbiota_defective_bees	5d
1106	0.1189	4Tyl	Tylosin	5_day_old_microbiota_defective_bees	5d
1107	0.0858	4Tyl	Tylosin	5_day_old_microbiota_defective_bees	5d
1108	0.1184	4Tyl	Tylosin	5_day_old_microbiota_defective_bees	5d
1109	0.0833	4Tyl	Tylosin	5_day_old_microbiota_defective_bees	5d
1110	0.1055	4Tyl	Tylosin	5_day_old_microbiota_defective_bees	5d
1111	0.0889	4Tyl	Tylosin	5_day_old_microbiota_defective_bees	5d
1112	0.1022	4Tyl	Tylosin	5_day_old_microbiota_defective_bees	5d
1113	0.0753	4Tyl	Tylosin	5_day_old_microbiota_defective_bees	5d
1114	0.074	4Tyl	Tylosin	5_day_old_microbiota_defective_bees	5d
1115	0.0708	4Tyl	Tylosin	5_day_old_microbiota_defective_bees	5d
1116	0.0703	4Tyl	Tylosin	5_day_old_microbiota_defective_bees	5d
1117	0.0652	4Tyl	Tylosin	5_day_old_microbiota_defective_bees	5d
1118	0.074	4Tyl	Tylosin	5_day_old_microbiota_defective_bees	5d
1119	0.0622	4Tyl	Tylosin	5_day_old_microbiota_defective_bees	5d
1120	0.0746	4Tyl	Tylosin	5_day_old_microbiota_defective_bees	5d
1121	0.0645	7Tyl	Tylosin	5_day_old_microbiota_defective_bees	5d
1122	0.072	7Tyl	Tylosin	5_day_old_microbiota_defective_bees	5d
1123	0.0905	7Tyl	Tylosin	5_day_old_microbiota_defective_bees	5d
1124	0.1001	7Tyl	Tylosin	5_day_old_microbiota_defective_bees	5d
1125	0.0674	7Tyl	Tylosin	5_day_old_microbiota_defective_bees	5d
1126	0.0949	7Tyl	Tylosin	5_day_old_microbiota_defective_bees	5d
1127	0.068	7Tyl	Tylosin	5_day_old_microbiota_defective_bees	5d
1128	0.079	7Tyl	Tylosin	5_day_old_microbiota_defective_bees	5d
1129	0.082	7Tyl	Tylosin	5_day_old_microbiota_defective_bees	5d
1130	0.066	7Tyl	Tylosin	5_day_old_microbiota_defective_bees	5d
1131	0.0655	7Tyl	Tylosin	5_day_old_microbiota_defective_bees	5d
1132	0.0655	7Tyl	Tylosin	5_day_old_microbiota_defective_bees	5d
1133	0.0587	7Tyl	Tylosin	5_day_old_microbiota_defective_bees	5d
1134	0.0707	7Tyl	Tylosin	5_day_old_microbiota_defective_bees	5d
1135	0.0634	7Tyl	Tylosin	5_day_old_microbiota_defective_bees	5d
1136	0.0706	7Tyl	Tylosin	5_day_old_microbiota_defective_bees	5d
1137	0.0727	10Tyl	Tylosin	5_day_old_microbiota_defective_bees	5d
1138	0.0752	10Tyl	Tylosin	5_day_old_microbiota_defective_bees	5d
1139	0.0924	10Tyl	Tylosin	5_day_old_microbiota_defective_bees	5d
1140	0.073	10Tyl	Tylosin	5_day_old_microbiota_defective_bees	5d
1141	0.0774	10Tyl	Tylosin	5_day_old_microbiota_defective_bees	5d
1142	0.0639	10Tyl	Tylosin	5_day_old_microbiota_defective_bees	5d
1143	0.075	10Tyl	Tylosin	5_day_old_microbiota_defective_bees	5d
1144	0.0657	10Tyl	Tylosin	5_day_old_microbiota_defective_bees	5d
1145	0.0758	10Tyl	Tylosin	5_day_old_microbiota_defective_bees	5d
1146	0.0752	10Tyl	Tylosin	5_day_old_microbiota_defective_bees	5d
1147	0.0629	10Tyl	Tylosin	5_day_old_microbiota_defective_bees	5d
1148	0.0744	10Tyl	Tylosin	5_day_old_microbiota_defective_bees	5d
1149	0.0615	10Tyl	Tylosin	5_day_old_microbiota_defective_bees	5d
1150	0.0656	10Tyl	Tylosin	5_day_old_microbiota_defective_bees	5d
1151	0.0726	10Tyl	Tylosin	5_day_old_microbiota_defective_bees	5d
1152	0.0687	10Tyl	Tylosin	5_day_old_microbiota_defective_bees	5d
1153	0.138	Control	Control	5_day_old_conventionalized_bees	5d
1154	0.0912	Control	Control	5_day_old_conventionalized_bees	5d
1155	0.0731	Control	Control	5_day_old_conventionalized_bees	5d
1156	0.1044	Control	Control	5_day_old_conventionalized_bees	5d
1157	0.1559	Control	Control	5_day_old_conventionalized_bees	5d
1158	0.1079	Control	Control	5_day_old_conventionalized_bees	5d
1159	0.1259	Control	Control	5_day_old_conventionalized_bees	5d
1160	0.1311	Control	Control	5_day_old_conventionalized_bees	5d
1161	0.1092	Control	Control	5_day_old_conventionalized_bees	5d
1162	0.0938	Control	Control	5_day_old_conventionalized_bees	5d
1163	0.0687	Control	Control	5_day_old_conventionalized_bees	5d
1164	0.0929	Control	Control	5_day_old_conventionalized_bees	5d
1165	0.1227	Control	Control	5_day_old_conventionalized_bees	5d
1166	0.0557	Control	Control	5_day_old_conventionalized_bees	5d
1167	0.073	Control	Control	5_day_old_conventionalized_bees	5d
1168	0.1247	Control	Control	5_day_old_conventionalized_bees	5d
1169	0.1778	0.1Gly	Glyphosate	5_day_old_conventionalized_bees	5d
1170	0.0983	0.1Gly	Glyphosate	5_day_old_conventionalized_bees	5d
1171	0.1369	0.1Gly	Glyphosate	5_day_old_conventionalized_bees	5d
1172	0.1308	0.1Gly	Glyphosate	5_day_old_conventionalized_bees	5d
1173	0.1468	0.1Gly	Glyphosate	5_day_old_conventionalized_bees	5d
1174	0.1206	0.1Gly	Glyphosate	5_day_old_conventionalized_bees	5d
1175	0.129	0.1Gly	Glyphosate	5_day_old_conventionalized_bees	5d
1176	0.0818	0.1Gly	Glyphosate	5_day_old_conventionalized_bees	5d
1177	0.1229	0.1Gly	Glyphosate	5_day_old_conventionalized_bees	5d
1178	0.1155	0.1Gly	Glyphosate	5_day_old_conventionalized_bees	5d
1179	0.0985	0.1Gly	Glyphosate	5_day_old_conventionalized_bees	5d
1180	0.1078	0.1Gly	Glyphosate	5_day_old_conventionalized_bees	5d
1181	0.1517	0.1Gly	Glyphosate	5_day_old_conventionalized_bees	5d
1182	0.1586	0.1Gly	Glyphosate	5_day_old_conventionalized_bees	5d
1183	0.0737	0.1Gly	Glyphosate	5_day_old_conventionalized_bees	5d
1184	0.0849	0.1Gly	Glyphosate	5_day_old_conventionalized_bees	5d
1185	0.0668	1Gly	Glyphosate	5_day_old_conventionalized_bees	5d
1186	0.0617	1Gly	Glyphosate	5_day_old_conventionalized_bees	5d
1187	0.0771	1Gly	Glyphosate	5_day_old_conventionalized_bees	5d
1188	0.0777	1Gly	Glyphosate	5_day_old_conventionalized_bees	5d
1189	0.0722	1Gly	Glyphosate	5_day_old_conventionalized_bees	5d
1190	0.0718	1Gly	Glyphosate	5_day_old_conventionalized_bees	5d
1191	0.0842	1Gly	Glyphosate	5_day_old_conventionalized_bees	5d
1192	0.0938	1Gly	Glyphosate	5_day_old_conventionalized_bees	5d
1193	0.0841	1Gly	Glyphosate	5_day_old_conventionalized_bees	5d
1194	0.0991	1Gly	Glyphosate	5_day_old_conventionalized_bees	5d
1195	0.1381	1Gly	Glyphosate	5_day_old_conventionalized_bees	5d
1196	0.0889	1Gly	Glyphosate	5_day_old_conventionalized_bees	5d
1197	0.0861	1Gly	Glyphosate	5_day_old_conventionalized_bees	5d
1198	0.0668	1Gly	Glyphosate	5_day_old_conventionalized_bees	5d
1199	0.0602	1Gly	Glyphosate	5_day_old_conventionalized_bees	5d
1200	0.0874	1Gly	Glyphosate	5_day_old_conventionalized_bees	5d
1201	0.048	2Gly	Glyphosate	5_day_old_conventionalized_bees	5d
1202	0.0507	2Gly	Glyphosate	5_day_old_conventionalized_bees	5d
1203	0.05	2Gly	Glyphosate	5_day_old_conventionalized_bees	5d
1204	0.0498	2Gly	Glyphosate	5_day_old_conventionalized_bees	5d
1205	0.0476	2Gly	Glyphosate	5_day_old_conventionalized_bees	5d
1206	0.0475	2Gly	Glyphosate	5_day_old_conventionalized_bees	5d
1207	0.0538	2Gly	Glyphosate	5_day_old_conventionalized_bees	5d
1208	0.053	2Gly	Glyphosate	5_day_old_conventionalized_bees	5d
1209	0.049	2Gly	Glyphosate	5_day_old_conventionalized_bees	5d
1210	0.0492	2Gly	Glyphosate	5_day_old_conventionalized_bees	5d
1211	0.0519	2Gly	Glyphosate	5_day_old_conventionalized_bees	5d
1212	0.0497	2Gly	Glyphosate	5_day_old_conventionalized_bees	5d
1213	0.0503	2Gly	Glyphosate	5_day_old_conventionalized_bees	5d
1214	0.0488	2Gly	Glyphosate	5_day_old_conventionalized_bees	5d
1215	0.0491	2Gly	Glyphosate	5_day_old_conventionalized_bees	5d
1216	0.0484	2Gly	Glyphosate	5_day_old_conventionalized_bees	5d
1217	0.0494	4Gly	Glyphosate	5_day_old_conventionalized_bees	5d
1218	0.0488	4Gly	Glyphosate	5_day_old_conventionalized_bees	5d
1219	0.0484	4Gly	Glyphosate	5_day_old_conventionalized_bees	5d
1220	0.0489	4Gly	Glyphosate	5_day_old_conventionalized_bees	5d
1221	0.0459	4Gly	Glyphosate	5_day_old_conventionalized_bees	5d
1222	0.0471	4Gly	Glyphosate	5_day_old_conventionalized_bees	5d
1223	0.0491	4Gly	Glyphosate	5_day_old_conventionalized_bees	5d
1224	0.0486	4Gly	Glyphosate	5_day_old_conventionalized_bees	5d
1225	0.0503	4Gly	Glyphosate	5_day_old_conventionalized_bees	5d
1226	0.0494	4Gly	Glyphosate	5_day_old_conventionalized_bees	5d
1227	0.0487	4Gly	Glyphosate	5_day_old_conventionalized_bees	5d
1228	0.0492	4Gly	Glyphosate	5_day_old_conventionalized_bees	5d
1229	0.0537	4Gly	Glyphosate	5_day_old_conventionalized_bees	5d
1230	0.0494	4Gly	Glyphosate	5_day_old_conventionalized_bees	5d
1231	0.0501	4Gly	Glyphosate	5_day_old_conventionalized_bees	5d
1232	0.0475	4Gly	Glyphosate	5_day_old_conventionalized_bees	5d
1233	0.0471	7Gly	Glyphosate	5_day_old_conventionalized_bees	5d
1234	0.0483	7Gly	Glyphosate	5_day_old_conventionalized_bees	5d
1235	0.0523	7Gly	Glyphosate	5_day_old_conventionalized_bees	5d
1236	0.0563	7Gly	Glyphosate	5_day_old_conventionalized_bees	5d
1237	0.0471	7Gly	Glyphosate	5_day_old_conventionalized_bees	5d
1238	0.0457	7Gly	Glyphosate	5_day_old_conventionalized_bees	5d
1239	0.0499	7Gly	Glyphosate	5_day_old_conventionalized_bees	5d
1240	0.0499	7Gly	Glyphosate	5_day_old_conventionalized_bees	5d
1241	0.0513	7Gly	Glyphosate	5_day_old_conventionalized_bees	5d
1242	0.0471	7Gly	Glyphosate	5_day_old_conventionalized_bees	5d
1243	0.0481	7Gly	Glyphosate	5_day_old_conventionalized_bees	5d
1244	0.0496	7Gly	Glyphosate	5_day_old_conventionalized_bees	5d
1245	0.051	7Gly	Glyphosate	5_day_old_conventionalized_bees	5d
1246	0.0525	7Gly	Glyphosate	5_day_old_conventionalized_bees	5d
1247	0.0478	7Gly	Glyphosate	5_day_old_conventionalized_bees	5d
1248	0.0532	7Gly	Glyphosate	5_day_old_conventionalized_bees	5d
1249	0.0483	10Gly	Glyphosate	5_day_old_conventionalized_bees	5d
1250	0.0495	10Gly	Glyphosate	5_day_old_conventionalized_bees	5d
1251	0.0477	10Gly	Glyphosate	5_day_old_conventionalized_bees	5d
1252	0.0525	10Gly	Glyphosate	5_day_old_conventionalized_bees	5d
1253	0.0499	10Gly	Glyphosate	5_day_old_conventionalized_bees	5d
1254	0.0481	10Gly	Glyphosate	5_day_old_conventionalized_bees	5d
1255	0.0474	10Gly	Glyphosate	5_day_old_conventionalized_bees	5d
1256	0.0496	10Gly	Glyphosate	5_day_old_conventionalized_bees	5d
1257	0.0477	10Gly	Glyphosate	5_day_old_conventionalized_bees	5d
1258	0.0537	10Gly	Glyphosate	5_day_old_conventionalized_bees	5d
1259	0.0483	10Gly	Glyphosate	5_day_old_conventionalized_bees	5d
1260	0.0512	10Gly	Glyphosate	5_day_old_conventionalized_bees	5d
1261	0.0493	10Gly	Glyphosate	5_day_old_conventionalized_bees	5d
1262	0.0545	10Gly	Glyphosate	5_day_old_conventionalized_bees	5d
1263	0.0476	10Gly	Glyphosate	5_day_old_conventionalized_bees	5d
1264	0.0482	10Gly	Glyphosate	5_day_old_conventionalized_bees	5d
1265	0.1953	0.1Tyl	Tylosin	5_day_old_conventionalized_bees	5d
1266	0.0839	0.1Tyl	Tylosin	5_day_old_conventionalized_bees	5d
1267	0.102	0.1Tyl	Tylosin	5_day_old_conventionalized_bees	5d
1268	0.088	0.1Tyl	Tylosin	5_day_old_conventionalized_bees	5d
1269	0.1404	0.1Tyl	Tylosin	5_day_old_conventionalized_bees	5d
1270	0.0997	0.1Tyl	Tylosin	5_day_old_conventionalized_bees	5d
1271	0.1601	0.1Tyl	Tylosin	5_day_old_conventionalized_bees	5d
1272	0.2184	0.1Tyl	Tylosin	5_day_old_conventionalized_bees	5d
1273	0.1197	0.1Tyl	Tylosin	5_day_old_conventionalized_bees	5d
1274	0.096	0.1Tyl	Tylosin	5_day_old_conventionalized_bees	5d
1275	0.1475	0.1Tyl	Tylosin	5_day_old_conventionalized_bees	5d
1276	0.083	0.1Tyl	Tylosin	5_day_old_conventionalized_bees	5d
1277	0.1013	0.1Tyl	Tylosin	5_day_old_conventionalized_bees	5d
1278	0.1521	0.1Tyl	Tylosin	5_day_old_conventionalized_bees	5d
1279	0.0962	0.1Tyl	Tylosin	5_day_old_conventionalized_bees	5d
1280	0.1359	0.1Tyl	Tylosin	5_day_old_conventionalized_bees	5d
1281	0.1597	1Tyl	Tylosin	5_day_old_conventionalized_bees	5d
1282	0.08	1Tyl	Tylosin	5_day_old_conventionalized_bees	5d
1283	0.0801	1Tyl	Tylosin	5_day_old_conventionalized_bees	5d
1284	0.0776	1Tyl	Tylosin	5_day_old_conventionalized_bees	5d
1285	0.0977	1Tyl	Tylosin	5_day_old_conventionalized_bees	5d
1286	0.0919	1Tyl	Tylosin	5_day_old_conventionalized_bees	5d
1287	0.1062	1Tyl	Tylosin	5_day_old_conventionalized_bees	5d
1288	0.1631	1Tyl	Tylosin	5_day_old_conventionalized_bees	5d
1289	0.1096	1Tyl	Tylosin	5_day_old_conventionalized_bees	5d
1290	0.145	1Tyl	Tylosin	5_day_old_conventionalized_bees	5d
1291	0.152	1Tyl	Tylosin	5_day_old_conventionalized_bees	5d
1292	0.0952	1Tyl	Tylosin	5_day_old_conventionalized_bees	5d
1293	0.1232	1Tyl	Tylosin	5_day_old_conventionalized_bees	5d
1294	0.0822	1Tyl	Tylosin	5_day_old_conventionalized_bees	5d
1295	0.1009	1Tyl	Tylosin	5_day_old_conventionalized_bees	5d
1296	0.1106	1Tyl	Tylosin	5_day_old_conventionalized_bees	5d
1297	0.0745	4Tyl	Tylosin	5_day_old_conventionalized_bees	5d
1298	0.0875	4Tyl	Tylosin	5_day_old_conventionalized_bees	5d
1299	0.0684	4Tyl	Tylosin	5_day_old_conventionalized_bees	5d
1300	0.1084	4Tyl	Tylosin	5_day_old_conventionalized_bees	5d
1301	0.0637	4Tyl	Tylosin	5_day_old_conventionalized_bees	5d
1302	0.0867	4Tyl	Tylosin	5_day_old_conventionalized_bees	5d
1303	0.0824	4Tyl	Tylosin	5_day_old_conventionalized_bees	5d
1304	0.0962	4Tyl	Tylosin	5_day_old_conventionalized_bees	5d
1305	0.0769	4Tyl	Tylosin	5_day_old_conventionalized_bees	5d
1306	0.0807	4Tyl	Tylosin	5_day_old_conventionalized_bees	5d
1307	0.1641	4Tyl	Tylosin	5_day_old_conventionalized_bees	5d
1308	0.0794	4Tyl	Tylosin	5_day_old_conventionalized_bees	5d
1309	0.0593	4Tyl	Tylosin	5_day_old_conventionalized_bees	5d
1310	0.0596	4Tyl	Tylosin	5_day_old_conventionalized_bees	5d
1311	0.0669	4Tyl	Tylosin	5_day_old_conventionalized_bees	5d
1312	0.092	4Tyl	Tylosin	5_day_old_conventionalized_bees	5d
1313	0.1574	7Tyl	Tylosin	5_day_old_conventionalized_bees	5d
1314	0.0774	7Tyl	Tylosin	5_day_old_conventionalized_bees	5d
1315	0.0655	7Tyl	Tylosin	5_day_old_conventionalized_bees	5d
1316	0.0612	7Tyl	Tylosin	5_day_old_conventionalized_bees	5d
1317	0.0668	7Tyl	Tylosin	5_day_old_conventionalized_bees	5d
1318	0.0952	7Tyl	Tylosin	5_day_old_conventionalized_bees	5d
1319	0.0698	7Tyl	Tylosin	5_day_old_conventionalized_bees	5d
1320	0.0769	7Tyl	Tylosin	5_day_old_conventionalized_bees	5d
1321	0.0719	7Tyl	Tylosin	5_day_old_conventionalized_bees	5d
1322	0.1057	7Tyl	Tylosin	5_day_old_conventionalized_bees	5d
1323	0.0922	7Tyl	Tylosin	5_day_old_conventionalized_bees	5d
1324	0.0885	7Tyl	Tylosin	5_day_old_conventionalized_bees	5d
1325	0.0771	7Tyl	Tylosin	5_day_old_conventionalized_bees	5d
1326	0.0797	7Tyl	Tylosin	5_day_old_conventionalized_bees	5d
1327	0.0787	7Tyl	Tylosin	5_day_old_conventionalized_bees	5d
1328	0.0931	7Tyl	Tylosin	5_day_old_conventionalized_bees	5d
1329	0.0638	10Tyl	Tylosin	5_day_old_conventionalized_bees	5d
1330	0.0746	10Tyl	Tylosin	5_day_old_conventionalized_bees	5d
1331	0.0881	10Tyl	Tylosin	5_day_old_conventionalized_bees	5d
1332	0.0625	10Tyl	Tylosin	5_day_old_conventionalized_bees	5d
1333	0.0657	10Tyl	Tylosin	5_day_old_conventionalized_bees	5d
1334	0.0825	10Tyl	Tylosin	5_day_old_conventionalized_bees	5d
1335	0.0797	10Tyl	Tylosin	5_day_old_conventionalized_bees	5d
1336	0.0808	10Tyl	Tylosin	5_day_old_conventionalized_bees	5d
1337	0.0651	10Tyl	Tylosin	5_day_old_conventionalized_bees	5d
1338	0.0909	10Tyl	Tylosin	5_day_old_conventionalized_bees	5d
1339	0.0787	10Tyl	Tylosin	5_day_old_conventionalized_bees	5d
1340	0.0906	10Tyl	Tylosin	5_day_old_conventionalized_bees	5d
1341	0.1144	10Tyl	Tylosin	5_day_old_conventionalized_bees	5d
1342	0.07	10Tyl	Tylosin	5_day_old_conventionalized_bees	5d
1343	0.0805	10Tyl	Tylosin	5_day_old_conventionalized_bees	5d
1344	0.0724	10Tyl	Tylosin	5_day_old_conventionalized_bees	5d
1345	0.0981	Control	Control	Not_age_controlled_worker_bees	5d
1346	0.1026	Control	Control	Not_age_controlled_worker_bees	5d
1347	0.1405	Control	Control	Not_age_controlled_worker_bees	5d
1348	0.1144	Control	Control	Not_age_controlled_worker_bees	5d
1349	0.0811	Control	Control	Not_age_controlled_worker_bees	5d
1350	0.1192	Control	Control	Not_age_controlled_worker_bees	5d
1351	0.1291	Control	Control	Not_age_controlled_worker_bees	5d
1352	0.1038	Control	Control	Not_age_controlled_worker_bees	5d
1353	0.1222	Control	Control	Not_age_controlled_worker_bees	5d
1354	0.1645	Control	Control	Not_age_controlled_worker_bees	5d
1355	0.1308	Control	Control	Not_age_controlled_worker_bees	5d
1356	0.2008	Control	Control	Not_age_controlled_worker_bees	5d
1357	0.2998	Control	Control	Not_age_controlled_worker_bees	5d
1358	0.1214	Control	Control	Not_age_controlled_worker_bees	5d
1359	0.1554	Control	Control	Not_age_controlled_worker_bees	5d
1360	0.1999	Control	Control	Not_age_controlled_worker_bees	5d
1361	0.1408	0.1Gly	Glyphosate	Not_age_controlled_worker_bees	5d
1362	0.2291	0.1Gly	Glyphosate	Not_age_controlled_worker_bees	5d
1363	0.1917	0.1Gly	Glyphosate	Not_age_controlled_worker_bees	5d
1364	0.2205	0.1Gly	Glyphosate	Not_age_controlled_worker_bees	5d
1365	0.3153	0.1Gly	Glyphosate	Not_age_controlled_worker_bees	5d
1366	0.1172	0.1Gly	Glyphosate	Not_age_controlled_worker_bees	5d
1367	0.2132	0.1Gly	Glyphosate	Not_age_controlled_worker_bees	5d
1368	0.2091	0.1Gly	Glyphosate	Not_age_controlled_worker_bees	5d
1369	0.1209	0.1Gly	Glyphosate	Not_age_controlled_worker_bees	5d
1370	0.1968	0.1Gly	Glyphosate	Not_age_controlled_worker_bees	5d
1371	0.2094	0.1Gly	Glyphosate	Not_age_controlled_worker_bees	5d
1372	0.2053	0.1Gly	Glyphosate	Not_age_controlled_worker_bees	5d
1373	0.1604	0.1Gly	Glyphosate	Not_age_controlled_worker_bees	5d
1374	0.1835	0.1Gly	Glyphosate	Not_age_controlled_worker_bees	5d
1375	0.1016	0.1Gly	Glyphosate	Not_age_controlled_worker_bees	5d
1376	0.3356	0.1Gly	Glyphosate	Not_age_controlled_worker_bees	5d
1377	0.0791	1Gly	Glyphosate	Not_age_controlled_worker_bees	5d
1378	0.0947	1Gly	Glyphosate	Not_age_controlled_worker_bees	5d
1379	0.1255	1Gly	Glyphosate	Not_age_controlled_worker_bees	5d
1380	0.081	1Gly	Glyphosate	Not_age_controlled_worker_bees	5d
1381	0.0986	1Gly	Glyphosate	Not_age_controlled_worker_bees	5d
1382	0.0959	1Gly	Glyphosate	Not_age_controlled_worker_bees	5d
1383	0.1664	1Gly	Glyphosate	Not_age_controlled_worker_bees	5d
1384	0.0978	1Gly	Glyphosate	Not_age_controlled_worker_bees	5d
1385	0.1567	1Gly	Glyphosate	Not_age_controlled_worker_bees	5d
1386	0.1281	1Gly	Glyphosate	Not_age_controlled_worker_bees	5d
1387	0.0867	1Gly	Glyphosate	Not_age_controlled_worker_bees	5d
1388	0.14	1Gly	Glyphosate	Not_age_controlled_worker_bees	5d
1389	0.1208	1Gly	Glyphosate	Not_age_controlled_worker_bees	5d
1390	0.2048	1Gly	Glyphosate	Not_age_controlled_worker_bees	5d
1391	0.0981	1Gly	Glyphosate	Not_age_controlled_worker_bees	5d
1392	0.1096	1Gly	Glyphosate	Not_age_controlled_worker_bees	5d
1393	0.0514	2Gly	Glyphosate	Not_age_controlled_worker_bees	5d
1394	0.0521	2Gly	Glyphosate	Not_age_controlled_worker_bees	5d
1395	0.049	2Gly	Glyphosate	Not_age_controlled_worker_bees	5d
1396	0.049	2Gly	Glyphosate	Not_age_controlled_worker_bees	5d
1397	0.0505	2Gly	Glyphosate	Not_age_controlled_worker_bees	5d
1398	0.0517	2Gly	Glyphosate	Not_age_controlled_worker_bees	5d
1399	0.0481	2Gly	Glyphosate	Not_age_controlled_worker_bees	5d
1400	0.0573	2Gly	Glyphosate	Not_age_controlled_worker_bees	5d
1401	0.0529	2Gly	Glyphosate	Not_age_controlled_worker_bees	5d
1402	0.0505	2Gly	Glyphosate	Not_age_controlled_worker_bees	5d
1403	0.051	2Gly	Glyphosate	Not_age_controlled_worker_bees	5d
1404	0.0524	2Gly	Glyphosate	Not_age_controlled_worker_bees	5d
1405	0.0503	2Gly	Glyphosate	Not_age_controlled_worker_bees	5d
1406	0.05	2Gly	Glyphosate	Not_age_controlled_worker_bees	5d
1407	0.0538	2Gly	Glyphosate	Not_age_controlled_worker_bees	5d
1408	0.0545	2Gly	Glyphosate	Not_age_controlled_worker_bees	5d
1409	0.0505	4Gly	Glyphosate	Not_age_controlled_worker_bees	5d
1410	0.0506	4Gly	Glyphosate	Not_age_controlled_worker_bees	5d
1411	0.0515	4Gly	Glyphosate	Not_age_controlled_worker_bees	5d
1412	0.0535	4Gly	Glyphosate	Not_age_controlled_worker_bees	5d
1413	0.0492	4Gly	Glyphosate	Not_age_controlled_worker_bees	5d
1414	0.0498	4Gly	Glyphosate	Not_age_controlled_worker_bees	5d
1415	0.0652	4Gly	Glyphosate	Not_age_controlled_worker_bees	5d
1416	0.0525	4Gly	Glyphosate	Not_age_controlled_worker_bees	5d
1417	0.052	4Gly	Glyphosate	Not_age_controlled_worker_bees	5d
1418	0.0485	4Gly	Glyphosate	Not_age_controlled_worker_bees	5d
1419	0.0488	4Gly	Glyphosate	Not_age_controlled_worker_bees	5d
1420	0.0539	4Gly	Glyphosate	Not_age_controlled_worker_bees	5d
1421	0.0469	4Gly	Glyphosate	Not_age_controlled_worker_bees	5d
1422	0.0492	4Gly	Glyphosate	Not_age_controlled_worker_bees	5d
1423	0.049	4Gly	Glyphosate	Not_age_controlled_worker_bees	5d
1424	0.0518	4Gly	Glyphosate	Not_age_controlled_worker_bees	5d
1425	0.0477	7Gly	Glyphosate	Not_age_controlled_worker_bees	5d
1426	0.0476	7Gly	Glyphosate	Not_age_controlled_worker_bees	5d
1427	0.0494	7Gly	Glyphosate	Not_age_controlled_worker_bees	5d
1428	0.0504	7Gly	Glyphosate	Not_age_controlled_worker_bees	5d
1429	0.0525	7Gly	Glyphosate	Not_age_controlled_worker_bees	5d
1430	0.0595	7Gly	Glyphosate	Not_age_controlled_worker_bees	5d
1431	0.051	7Gly	Glyphosate	Not_age_controlled_worker_bees	5d
1432	0.065	7Gly	Glyphosate	Not_age_controlled_worker_bees	5d
1433	0.0487	7Gly	Glyphosate	Not_age_controlled_worker_bees	5d
1434	0.0474	7Gly	Glyphosate	Not_age_controlled_worker_bees	5d
1435	0.0479	7Gly	Glyphosate	Not_age_controlled_worker_bees	5d
1436	0.0495	7Gly	Glyphosate	Not_age_controlled_worker_bees	5d
1437	0.0512	7Gly	Glyphosate	Not_age_controlled_worker_bees	5d
1438	0.0482	7Gly	Glyphosate	Not_age_controlled_worker_bees	5d
1439	0.0489	7Gly	Glyphosate	Not_age_controlled_worker_bees	5d
1440	0.0461	7Gly	Glyphosate	Not_age_controlled_worker_bees	5d
1441	0.0545	10Gly	Glyphosate	Not_age_controlled_worker_bees	5d
1442	0.0466	10Gly	Glyphosate	Not_age_controlled_worker_bees	5d
1443	0.0553	10Gly	Glyphosate	Not_age_controlled_worker_bees	5d
1444	0.0563	10Gly	Glyphosate	Not_age_controlled_worker_bees	5d
1445	0.0491	10Gly	Glyphosate	Not_age_controlled_worker_bees	5d
1446	0.0538	10Gly	Glyphosate	Not_age_controlled_worker_bees	5d
1447	0.0552	10Gly	Glyphosate	Not_age_controlled_worker_bees	5d
1448	0.0492	10Gly	Glyphosate	Not_age_controlled_worker_bees	5d
1449	0.0499	10Gly	Glyphosate	Not_age_controlled_worker_bees	5d
1450	0.0473	10Gly	Glyphosate	Not_age_controlled_worker_bees	5d
1451	0.0493	10Gly	Glyphosate	Not_age_controlled_worker_bees	5d
1452	0.049	10Gly	Glyphosate	Not_age_controlled_worker_bees	5d
1453	0.0512	10Gly	Glyphosate	Not_age_controlled_worker_bees	5d
1454	0.0543	10Gly	Glyphosate	Not_age_controlled_worker_bees	5d
1455	0.0508	10Gly	Glyphosate	Not_age_controlled_worker_bees	5d
1456	0.0478	10Gly	Glyphosate	Not_age_controlled_worker_bees	5d
1457	0.0592	0.1Tyl	Tylosin	Not_age_controlled_worker_bees	5d
1458	0.1865	0.1Tyl	Tylosin	Not_age_controlled_worker_bees	5d
1459	0.134	0.1Tyl	Tylosin	Not_age_controlled_worker_bees	5d
1460	0.0815	0.1Tyl	Tylosin	Not_age_controlled_worker_bees	5d
1461	0.1835	0.1Tyl	Tylosin	Not_age_controlled_worker_bees	5d
1462	0.1654	0.1Tyl	Tylosin	Not_age_controlled_worker_bees	5d
1463	0.2538	0.1Tyl	Tylosin	Not_age_controlled_worker_bees	5d
1464	0.355	0.1Tyl	Tylosin	Not_age_controlled_worker_bees	5d
1465	0.0905	0.1Tyl	Tylosin	Not_age_controlled_worker_bees	5d
1466	0.2869	0.1Tyl	Tylosin	Not_age_controlled_worker_bees	5d
1467	0.1679	0.1Tyl	Tylosin	Not_age_controlled_worker_bees	5d
1468	0.174	0.1Tyl	Tylosin	Not_age_controlled_worker_bees	5d
1469	0.2661	0.1Tyl	Tylosin	Not_age_controlled_worker_bees	5d
1470	0.126	0.1Tyl	Tylosin	Not_age_controlled_worker_bees	5d
1471	0.1507	0.1Tyl	Tylosin	Not_age_controlled_worker_bees	5d
1472	0.1034	0.1Tyl	Tylosin	Not_age_controlled_worker_bees	5d
1473	0.1258	1Tyl	Tylosin	Not_age_controlled_worker_bees	5d
1474	0.1577	1Tyl	Tylosin	Not_age_controlled_worker_bees	5d
1475	0.1094	1Tyl	Tylosin	Not_age_controlled_worker_bees	5d
1476	0.2522	1Tyl	Tylosin	Not_age_controlled_worker_bees	5d
1477	0.1094	1Tyl	Tylosin	Not_age_controlled_worker_bees	5d
1478	0.1211	1Tyl	Tylosin	Not_age_controlled_worker_bees	5d
1479	0.1885	1Tyl	Tylosin	Not_age_controlled_worker_bees	5d
1480	0.0795	1Tyl	Tylosin	Not_age_controlled_worker_bees	5d
1481	0.2181	1Tyl	Tylosin	Not_age_controlled_worker_bees	5d
1482	0.2638	1Tyl	Tylosin	Not_age_controlled_worker_bees	5d
1483	0.1348	1Tyl	Tylosin	Not_age_controlled_worker_bees	5d
1484	0.1641	1Tyl	Tylosin	Not_age_controlled_worker_bees	5d
1485	0.1884	1Tyl	Tylosin	Not_age_controlled_worker_bees	5d
1486	0.1198	1Tyl	Tylosin	Not_age_controlled_worker_bees	5d
1487	0.1596	1Tyl	Tylosin	Not_age_controlled_worker_bees	5d
1488	0.3374	1Tyl	Tylosin	Not_age_controlled_worker_bees	5d
1489	0.0711	4Tyl	Tylosin	Not_age_controlled_worker_bees	5d
1490	0.0994	4Tyl	Tylosin	Not_age_controlled_worker_bees	5d
1491	0.0868	4Tyl	Tylosin	Not_age_controlled_worker_bees	5d
1492	0.0815	4Tyl	Tylosin	Not_age_controlled_worker_bees	5d
1493	0.2486	4Tyl	Tylosin	Not_age_controlled_worker_bees	5d
1494	0.2279	4Tyl	Tylosin	Not_age_controlled_worker_bees	5d
1495	0.1052	4Tyl	Tylosin	Not_age_controlled_worker_bees	5d
1496	0.1331	4Tyl	Tylosin	Not_age_controlled_worker_bees	5d
1497	0.0824	4Tyl	Tylosin	Not_age_controlled_worker_bees	5d
1498	0.1163	4Tyl	Tylosin	Not_age_controlled_worker_bees	5d
1499	0.1201	4Tyl	Tylosin	Not_age_controlled_worker_bees	5d
1500	0.1332	4Tyl	Tylosin	Not_age_controlled_worker_bees	5d
1501	0.1332	4Tyl	Tylosin	Not_age_controlled_worker_bees	5d
1502	0.1109	4Tyl	Tylosin	Not_age_controlled_worker_bees	5d
1503	0.0693	4Tyl	Tylosin	Not_age_controlled_worker_bees	5d
1504	0.1052	4Tyl	Tylosin	Not_age_controlled_worker_bees	5d
1505	0.1394	7Tyl	Tylosin	Not_age_controlled_worker_bees	5d
1506	0.1549	7Tyl	Tylosin	Not_age_controlled_worker_bees	5d
1507	0.1617	7Tyl	Tylosin	Not_age_controlled_worker_bees	5d
1508	0.073	7Tyl	Tylosin	Not_age_controlled_worker_bees	5d
1509	0.0812	7Tyl	Tylosin	Not_age_controlled_worker_bees	5d
1510	0.1637	7Tyl	Tylosin	Not_age_controlled_worker_bees	5d
1511	0.1051	7Tyl	Tylosin	Not_age_controlled_worker_bees	5d
1512	0.0572	7Tyl	Tylosin	Not_age_controlled_worker_bees	5d
1513	0.1528	7Tyl	Tylosin	Not_age_controlled_worker_bees	5d
1514	0.124	7Tyl	Tylosin	Not_age_controlled_worker_bees	5d
1515	0.1222	7Tyl	Tylosin	Not_age_controlled_worker_bees	5d
1516	0.1366	7Tyl	Tylosin	Not_age_controlled_worker_bees	5d
1517	0.1623	7Tyl	Tylosin	Not_age_controlled_worker_bees	5d
1518	0.1021	7Tyl	Tylosin	Not_age_controlled_worker_bees	5d
1519	0.0913	7Tyl	Tylosin	Not_age_controlled_worker_bees	5d
1520	0.14	7Tyl	Tylosin	Not_age_controlled_worker_bees	5d
1521	0.1222	10Tyl	Tylosin	Not_age_controlled_worker_bees	5d
1522	0.0764	10Tyl	Tylosin	Not_age_controlled_worker_bees	5d
1523	0.1399	10Tyl	Tylosin	Not_age_controlled_worker_bees	5d
1524	0.125	10Tyl	Tylosin	Not_age_controlled_worker_bees	5d
1525	0.0766	10Tyl	Tylosin	Not_age_controlled_worker_bees	5d
1526	0.0724	10Tyl	Tylosin	Not_age_controlled_worker_bees	5d
1527	0.0652	10Tyl	Tylosin	Not_age_controlled_worker_bees	5d
1528	0.1885	10Tyl	Tylosin	Not_age_controlled_worker_bees	5d
1529	0.0971	10Tyl	Tylosin	Not_age_controlled_worker_bees	5d
1530	0.0962	10Tyl	Tylosin	Not_age_controlled_worker_bees	5d
1531	0.0845	10Tyl	Tylosin	Not_age_controlled_worker_bees	5d
1532	0.1025	10Tyl	Tylosin	Not_age_controlled_worker_bees	5d
1533	0.0624	10Tyl	Tylosin	Not_age_controlled_worker_bees	5d
1534	0.0749	10Tyl	Tylosin	Not_age_controlled_worker_bees	5d
1535	0.1806	10Tyl	Tylosin	Not_age_controlled_worker_bees	5d
1536	0.0788	10Tyl	Tylosin	Not_age_controlled_worker_bees	5d

## Sheet: Figure_7_Data
Data on dopachrome levels for in vivo experiments for Figure 7
Sample	OD	Subgroup	Group	Experiment
1	0.0949	Control	Control	5_day_old_CV_bees_2ul_hemolymph_no_l_dopa
2	0.1149	Control	Control	5_day_old_CV_bees_2ul_hemolymph_no_l_dopa
3	0.0911	Control	Control	5_day_old_CV_bees_2ul_hemolymph_no_l_dopa
4	0.0804	Control	Control	5_day_old_CV_bees_2ul_hemolymph_no_l_dopa
5	0.0817	Control	Control	5_day_old_CV_bees_2ul_hemolymph_no_l_dopa
6	0.107	Control	Control	5_day_old_CV_bees_2ul_hemolymph_no_l_dopa
7	0.0861	Control	Control	5_day_old_CV_bees_2ul_hemolymph_no_l_dopa
8	0.099	Control	Control	5_day_old_CV_bees_2ul_hemolymph_no_l_dopa
[truncated: 299 more rows]

## Sheet: NCBI BioProject PRJNA703064
Metadata for NCBI BioProject PRJNA703064
[truncated: 41 more rows]
